# Supplementary material for: Vaccination against swine influenza in pigs causes different drift evolutionary patterns upon swine influenza virus experimental infection and reduces the likelihood of genomic reassortments
Source: Front Cell Infect Microbiol. 2023 Mar 13;13:1111143. doi: 10.3389/fcimb.2023.1111143 (PMC10040791; doi:10.3389/fcimb.2023.1111143)
Supplement: Supplementary file 1 [file Table_1.xlsx]

## Sheet: CTvalues
Supplementary table 1. swine IAV detection in nasal swab, BALF, Lung and nasal turbinate samples collected before seeders challenge. RT-qPCR Ct values are shown in the table.
	Pig ID	Nasal swab samples									Euthanasia day		Tissue Sample
Group		0dpi	2dpi	3dpi	4dpi	5dpi	6dpi	7dpi	8dpi	9dpi		BALF	Lung	NT
H1N1 Seeders	1	Neg.	Neg.	25.04	23.16	21.84	25.05	33.05			7 dpi	29.66	32.81	29.01
	2	Neg.	26.14	26.11	23.66	23.17	28.1				6 dpi	20.97	Neg.	23.93
	3	Neg.	28.73	21.77	21.29	26.31	33.61				6 dpi	26.14	28.91	32.4
	4	Neg.	28.05	26.34	19.75	21.73	28.53	24.84			7 dpi	31.13	34.22	26.26
	mean		27.64	24.815	21.965	23.2625	28.8225	28.945				25.59	30.86	28.4467
	sd		1.3428	2.10755	1.79471	2.13447	3.54774	5.80535				4.51776	2.75058	3.64841
H3N2 Seeders	5	Neg.	Neg.	30.98	26.06	23.12	28.55	35.42			7 dpi	21.86	20.56	31.67
	6	Neg.	32.31	27.07	23.55	21.79	30.23				6 dpi	24.8	23.62	30.63
	7	Neg.	31.96	28.88	24.84	23.19	32.7				6 dpi	30.04	24.12	28.7
	8	Neg.	34.99	26.89	23.09	26.14	29.48	37.32			7 dpi	29.82	36.37	28.7
	mean		33.0867	28.455	24.385	23.56	30.24	36.37				26.63	26.1675	29.925
	sd		1.6576	1.9082	1.34001	1.83665	1.77815	1.3435				3.99608	6.98133	1.47685
Vaccinated Animals	9	Neg.	29.69	Neg.	33.1	32.28	29.21	24.03	32.16		8 dpi	26.4	24.68	30.9
	10	Neg.	Neg.	38.74	36.1	36.18	27.09	23.13	31.37		8 dpi	26.98	27.39	32.35
	11	Neg.	Neg.	39.11	Neg.	32.63	28.94	22.08	28.06		8 dpi	Neg.	33.58	34.07
	12	Neg.	37.24	38.55	20.96	20.19	24.48				6 dpi	22.55	22.62	22.37
	13	Neg.	Neg.	30.55	22.87	18.93	25.32				6 dpi	21.66	19.95	19.92
	14	Neg.	Neg.	Neg.	38.37	35.69	31.04	25.04	20.92	34.46	9 dpi	26.4	27.18	30.9
	mean		33.465	36.7375	30.28	29.3167	27.68	23.57	28.1275	34.46		24.798	25.9	28.4183
	sd		5.33866	4.13155	7.89055	7.72869	2.50503	1.26309	5.12274			2.4897	4.70086	5.80553
Nonvaccinated Animals	15	Neg.	Neg.	Neg.	21.21	19.28	23.99	23.3	28.96		8 dpi	26.07	23.21	25.63
	16	Neg.	Neg.	Neg.	30.35	23.17	24.01	Neg.	26.67	34.28	9 dpi	24.71	27.44	25.46
	17	Neg.	Neg.	Neg.	35.44	24.83	25.52				6 dpi	23.15	29.74	23.42
	18	Neg.	37.24	38.45	24.99	24.81	24.83	25.11	31.05		8 dpi	21.29	28.64	32.44
	19	Neg.	Neg.	38.8	34.08	21.32	21.82	22.51	24.55	28.98	9 dpi	26.43	23.17	27.5
	20	Neg.	Neg.	37.33	23.75	22.62	25.2				6 dpi	26.43	24.21	27.5
	mean		37.24	38.1933	28.3033	22.6717	24.2283	23.64	27.8075	31.63		24.68	26.0683	26.9917
	sd			0.767876	5.83981	2.13599	1.3326	1.33293	2.8135	3.74767		2.09241	2.89827	3.07109
Neg.: negative. Bold numbers indicate samples with Ct values lower than 35. Highlighted cells represent sequenced samples.
