# Supplementary material for: Vaccination against swine influenza in pigs causes different drift evolutionary patterns upon swine influenza virus experimental infection and reduces the likelihood of genomic reassortments
Source: Front Cell Infect Microbiol. 2023 Mar 13;13:1111143. doi: 10.3389/fcimb.2023.1111143 (PMC10040791; doi:10.3389/fcimb.2023.1111143)
Supplement: Supplementary file 2 [file Table_2.xlsx]

## Sheet: Hoja1
Table S2. Sequenced reads obtained per segment, subtype and sample. The total number reads mapped against reference genomes after post-mapping filter application are shown. The total number of reads per subtype and sample are indicated.
		Total number of reads mapped against each Genomic segment after PCR duplicates removal
		H1N1									H3N2									TOTAL
Group	Sample	PB2	PB1	PA	HA	NP	NA	M	NS	TOTAL	PB2	PB1	PA	HA	NP	NA	M	NS	TOTAL
Inoculum	H1N1	14226	8457	13070	3174	2873	3512	5950	5443	56705										56705
	H3N2									0	32844	30197	30385	8142	6226	6406	16421	8893	139514	139514
H1N1 Seeders	1 BALF	17188	3851	3353		3777	341	8943	24037	61490	31214	28174	23222	16256	27028	27023	55140	49001	257058	318548
	2 BALF	8228	1945	3323	216	1914	847	4238	6767	27478	9336	7734	6934	6040	9908	8382	20279	17164	85777	113255
	3 BALF	5566	3269	4291	149	1089	64	1318	1458	17204	3465	3021	6602	582	751	1158	2135	2584	20298	37502
	4 BALF	1964	1157	1607		1470	286	3231	550	10265	4531	5404	5270	4027	11058	8922	24336	15769	79317	89582
	mean	8236.5	2555.5	3143.5	182.5	2062.5	384.5	4432.5	8203	29200.5	12136.5	11083.2	10507	6726.25	12186.2	11371.2	25472.5	21129.5	110612	139813
H3N2 Seeders	5 BALF	3321	4688	4204	2894	3676	4707	10297	9210	42997	1524	3615	3688				1471	570	10868	53865
	6 BALF	6936	7437	7628	4260	8120	7943	19117	16456	77897	4278	4763	4440	883	4132	2103	11747	8543	40889	118786
	mean	5128.5	6062.5	5916	3577	5898	6325	14707	12833	60447	2901	4189	4064	883	4132	2103	6609	4556.5	29437.5	89884.5
Vaccinated Animals	9 4 dpi	3477	7621	656	1316	3536	1361	6184	1094	25245									0	25245
	9 5 dpi	663	1059	77	40	144	148	1598	897	4626	135	2157	148	12	98	184	385	248	3367	7993
	9 6 dpi	5681	5400	5996	6979	7855	12289	20987	15967	81154									0	81154
	9 7 dpi	1404	1573	2144	1057	676	1895	4847	1258	14854									0	14854
	9 8 dpi	29669	12992	17051	2668	8783	6978	20594	16173	114908									0	114908
	9 BALF	13701	15596	16320	9427	12581	16034	24892	20171	128722									0	128722
	10 6 dpi							175	156	331	2122	3045	1463	1830	3058	4620	11481	5562	33181	33512
	10 BALF	5964	8916	7486	5482	12666	14863	26049	23729	105155									0	105155
	11 5 dpi							195	163	358	3295	3275	1708	1937	2669	3459	8349	5021	29713	30071
	11 7 dpi	4703	3788	3432	2600	1151	1930	4122	3967	25693									0	25693
	12 5 dpi	500	587	578	12	40	10	575	600	2902	3245	3264	3450	769	1027	1368	3024	2390	18537	21439
	12 6 dpi	3686	3679	2352	2858	1356	4803	5788	3580	28102									0	28102
	12 BALF	2195	3566	2962	2087	5020	5928	12284	8728	42770									0	42770
	13 5 dpi	39646	26830	31670	14536	21934	27120	46372	39616	247724									0	247724
	13 6 dpi	3593	5303	3590	2056	2589	3676	10717	7769	39293							299	203	502	39795
	13 BALF	17616	20244	22874	15195	23190	27728	43223	34374	204444	2468	4596	3237		570	138	2058	858	13925	218369
	14 6 dpi	684	1095	776	221	2557	1394	8315	6727	21769	392	1098	602	535	2240	1505	8925	6830	22127	43896
	14 7 dpi	4632	6651	5987	5895	7274	11825	17452	17536	77252					253	93	340	431	1117	78369
	14 8 dpi	4875	9668	7102	1611	3506	4232	10240	7877	49111					392	237	736	289	1654	50765
	14 BALF			271				215		486	2617	1269	1249	696	330	435	957	969	8522	9008
	mean	8393.47	7915.76	7295.78	4355.29	6756.35	8365.53	13241.2	11072.7	67396.1	2039.14	2672	1693.86	963.167	1181.89	1337.67	3655.4	2280.1	15823.2	83219.3
Nonvaccinated Animals	15 4 dpi									0	4051	8161	1144	1247	3067	3362	6376	4179	31587	31587
	15 5 dpi	209	505	149	26	153	90	711	647	2490	774	1764	377	520	1039	1231	3598	2127	11430	13920
	15 6 dpi	3013	4171	2358	2597	8371	7128	23299	19761	70698									0	70698
	15 7 dpi	3285	1901	1855	447	1235	666	3086	2710	15185									0	15185
	16 4 dpi									0	1031	3905	1007	1612	3886	3317	10314	5965	31037	31037
	16 5 dpi	120	203	148	4	52	10	332	234	1103	434	861	336	92	170	325	644	486	3348	4451
	16 6 dpi							128	194	322	11526	11622	5050	2526	7040	8213	9895	9991	65863	66185
	16 BALF	3617	3660	3496	1544	1006	1986	2341	2329	19979		1426	781				526	503	3236	23215
	17 6 dpi									0	915	2316	889	1152	2280	2072	3739	2656	16019	16019
	17 BALF	8916	9645	11192	3045	8166	7070	22592	18770	89396	6252	6746	8143	1568	6277	3081	17233	14426	63726	153122
	18 5 dpi					593	44	1776	1634	4047	1429	1767	1626	1918	4966	4817	14184	11244	41951	45998
	18 6 dpi	1525	1734	1673	644	771	1176	2889	2795	13207							173	72	245	13452
	18 BALF	12744	11751	11919	6506	9298	10936	21772	20234	105160	3023	3660	3108	597	2687	984	7783	6140	27982	133142
	19 5 dpi									0	11062	9289	5805	5500	10886	11497	45875	25670	125584	125584
	19 8 dpi	8162	10696	7400	766	450	314	11665	11558	51011	9146	18351	8716	893	3008	3433	7721	5977	57245	108256
	19 BALF	4759	4539	4596	1740	1808	2240	3782	2762	26226									0	26226
	20 5 dpi									0	17815	38592	16956	7239	12388	13021	34643	24203	164857	164857
	20 6 dpi	1577	976	1668	327	308	424	755	628	6663									0	6663
	20 BALF	2817	3819	3328	1008	2925	2200	8369	7490	31956	3982	5024	3591	1649	3819	2264	9780	8232	38341	70297
	mean	4228.67	4466.67	4148.5	1554.5	2702.77	2637.23	7392.64	6553.29	33684.3	5495.38	8106	4109.21	2039.46	4731.77	4432.08	11498.9	8124.73	48537.6	82221.8
																			TOTAL	3.79033e+06
