# Supplementary material for: Vaccination against swine influenza in pigs causes different drift evolutionary patterns upon swine influenza virus experimental infection and reduces the likelihood of genomic reassortments
Source: Front Cell Infect Microbiol. 2023 Mar 13;13:1111143. doi: 10.3389/fcimb.2023.1111143 (PMC10040791; doi:10.3389/fcimb.2023.1111143)
Supplement: Supplementary file 3 [file Table_3.xlsx]

## Sheet: Variantes Alélicas
Table S3. Swine IAV H1N1 and H3N2 single nucleotide variants detected in all samples collected from vaccinated and nonvaccinated pigs.
Group	Pig ID	Sample	Sampling day	Subtype	Gene	Nucleotide change		Aminoacidic change		Depth of read	Alt. base count	Allele frequency	Effect on variant
						ref. → alt.	position	ref. → alt.	position
Vaccinated	9	Nasal swab	4 dpi	H1N1	NS1	C → T	272	T → I	91	174	10	5.75	Nonsynonymous
					NS1	G → A	631	G → R	211	145	24	16.55	Nonsynonymous
					M1	A → G	530	N → S	177	672	10	1.49	Nonsynonymous
					M2	G → A	861	G → D	58	455	135	29.67	Nonsynonymous
					M2	R → G	896	X → E	70	409	409	100	Nonsynonymous
					NP	A → G	306	G → G	102	208	185	88.94	Synonymous
					NP	A → G	1078	T → A	360	239	14	5.86	Nonsynonymous
					HA	T → C	832	S → P	278	124	121	97.58	Nonsynonymous
					PB1	T → G	1535	F → C	512	64	19	29.69	Nonsynonymous
					PB1	T → G	1873	C → G	625	52	23	44.23	Nonsynonymous
		Nasal swab	5 dpi	H1N1	NS1	T → C	437	L → P	146	160	22	13.75	Nonsynonymous
					NS1	G → A	631	G → R	211	123	18	14.63	Nonsynonymous
					M2	R → G	896	X → E	70	116	115	99.14	Nonsynonymous
				H3N2	PB1 F2	A → T	138	H → L	15	58	32	55.17	Nonsynonymous
		Nasal swab	6 dpi	H1N1	NS1	A → G	196	K → E	66	2056	86	4.18	Nonsynonymous
					NS1	G → A	250	V → M	84	2249	74	3.29	Nonsynonymous
					NS2	A → G	663	K → R	64	1985	35	1.76	Nonsynonymous
					M1	C → A	388	L → I	130	2821	39	1.38	Nonsynonymous
					M1	C → T	327	F → F	109	2732	39	1.43	Synonymous
					M1	C → T	240	V → V	80	2321	1210	52.13	Nonsynonymous
					M2	G → A	861	G → D	58	1886	67	3.55	Nonsynonymous
					M2	R → A	896	X → K	70	1820	874	48.02	Nonsynonymous
					M2	R → G	896	X → E	70	1820	946	51.98	Nonsynonymous
					NA	C → T	372	C → C	124	1093	477	43.64	Synonymous
					NA	T → C	394	F → L	132	1089	12	1.1	Nonsynonymous
					NA	A → C	739	S → R	247	1271	24	1.89	Nonsynonymous
					NA	A → G	794	K → R	265	1161	20	1.72	Nonsynonymous
					NP	A → G	306	G → G	102	619	47	7.59	Synonymous
					NP	C → T	386	A → V	129	631	10	1.58	Nonsynonymous
					NP	A → C	1117	T → P	373	664	16	2.41	Nonsynonymous
					HA	C → T	243	N → N	81	491	200	40.73	Synonymous
					HA	G → T	454	A → S	152	583	281	48.2	Nonsynonymous
					HA	T → A	611	V → D	204	559	235	42.04	Nonsynonymous
					HA	C → T	1539	N → N	513	436	198	45.41	Synonymous
					HA	G → T	677	R → M	226	576	10	1.74	Nonsynonymous
					HA	C → A	1363	H → N	455	363	10	2.75	Nonsynonymous
					PA	G → A	1506	G → G	502	372	150	40.32	Synonymous
					PA	C → T	1583	T → I	528	340	89	26.18	Nonsynonymous
					PA	A → G	1633	I → V	545	385	15	3.9	Nonsynonymous
					PA	T → C	1831	F → L	611	380	18	4.74	Nonsynonymous
					PA	C → T	1921	L → L	641	324	36	11.11	Synonymous
					PA X	A → G	377	E → G	126	347	15	4.32	Nonsynonymous
					PB1	C → T	2159	S → F	720	307	20	6.51	Nonsynonymous
					PB1	A → G	559	R → G	187	199	10	5.03	Nonsynonymous
					PB2	G → A	696	L → L	232	239	47	19.67	Synonymous
					PB2	G → A	168	P → P	56	229	220	96.07	Synonymous
					PB2	T → C	1054	L → L	352	257	250	97.28	Synonymous
		Nasal swab	7 dpi	H1N1	M1	C → T	240	V → V	80	630	200	31.75	Nonsynonymous
					M2	R → A	896	X → K	70	432	136	31.48	Nonsynonymous
					M2	R → G	896	X → E	70	432	296	68.52	Nonsynonymous
					NA	C → T	372	C → C	124	182	12	6.59	Synonymous
					NA	G → A	1180	V → I	394	179	132	73.74	Nonsynonymous
					HA	C → T	243	N → N	81	55	51	92.73	Synonymous
					HA	G → T	454	A → S	152	54	53	98.15	Nonsynonymous
					HA	T → A	611	V → D	204	59	54	91.53	Nonsynonymous
					HA	C → T	1539	N → N	513	105	91	86.67	Synonymous
					PB2	G → A	168	P → P	56	62	54	87.1	Synonymous
		Nasal swab	8 dpi	H1N1	NS1	G → A	580	V → I	194	2075	39	1.88	Nonsynonymous
					NS1	G → A	631	G → R	211	1908	19	1	Nonsynonymous
					NS2	G → A	721	M → I	83	1853	21	1.13	Nonsynonymous
					M1	C → A	291	V → V	97	2188	22	1.01	Synonymous
					M2	R → G	896	X → E	70	1623	1622	99.94	Nonsynonymous
					NA	A → G	873	V → V	291	739	59	7.98	Synonymous
					HA	C → T	243	N → N	81	214	197	92.06	Synonymous
					HA	G → T	454	A → S	152	200	192	96	Nonsynonymous
					HA	T → A	611	V → D	204	187	171	91.44	Nonsynonymous
					HA	C → T	1539	N → N	513	152	138	90.79	Synonymous
					PA	G → C	1852	V → L	618	715	20	2.8	Nonsynonymous
					PA	G → A	1981	E → K	661	1538	29	1.89	Nonsynonymous
					PA X	A → C	256	M → L	86	817	30	3.67	Nonsynonymous
					PA X	C → A	393	Y → *	131	519	11	2.12	stop_gained
					PB1	C → T	915	D → D	305	336	12	3.57	Synonymous
					PB1	G → A	1863	R → R	621	423	149	35.22	Synonymous
					PB1	T → C	2084	L → P	695	732	22	3.01	Nonsynonymous
					PB1	A → G	1968	E → E	656	561	14	2.5	Synonymous
					PB1	T → C	2144	V → A	715	1620	17	1.05	Nonsynonymous
					PB1	C → T	1185	L → L	395	479	196	40.92	Synonymous
					PB1	Y → C	1254	V → V	418	542	256	47.23	Nonsynonymous
					PB2	C → G	229	L → V	77	444	115	25.9	Nonsynonymous
					PB2	G → A	951	L → L	317	434	166	38.25	Synonymous
					PB2	A → G	2076	R → R	692	3223	47	1.46	Synonymous
		BALF	8 dpi	H1N1	NS1	G → A	503	G → E	168	3165	43	1.36	Nonsynonymous
					NS1	A → C	323	K → T	108	3017	313	10.37	Nonsynonymous
					NS1	G → A	631	G → R	211	2570	1265	49.22	Nonsynonymous
					M1	C → T	240	V → V	80	2931	736	25.11	Nonsynonymous
					M2	R → G	896	X → E	70	2036	1642	80.65	Nonsynonymous
					M2	R → A	896	X → K	70	2036	394	19.35	Nonsynonymous
					NA	T → C	987	N → N	329	1558	65	4.17	Synonymous
					NA	G → A	440	G → E	147	1521	21	1.38	Nonsynonymous
					NA	T → A	150	N → K	50	1067	11	1.03	Nonsynonymous
					NP	A → G	306	G → G	102	1137	127	11.17	Synonymous
					HA	C → T	243	N → N	81	626	86	13.74	Synonymous
					HA	G → T	454	A → S	152	763	122	15.99	Nonsynonymous
					HA	T → A	611	V → D	204	808	118	14.6	Nonsynonymous
					HA	C → T	1539	N → N	513	632	64	10.13	Synonymous
					HA	T → C	832	S → P	278	843	47	5.58	Nonsynonymous
					HA	A → G	684	T → T	228	852	14	1.64	Synonymous
					HA	A → G	1400	K → R	467	687	238	34.64	Nonsynonymous
					HA	A → G	1222	T → A	408	579	62	10.71	Nonsynonymous
					PA	G → A	1506	G → G	502	894	11	1.23	Synonymous
					PA	C → T	961	H → Y	321	680	26	3.82	Nonsynonymous
					PA	A → G	1371	E → E	457	847	10	1.18	Synonymous
					PA	A → G	1817	D → G	606	801	12	1.5	Nonsynonymous
					PA X	G → A	624	R → K	208	755	30	3.97	Nonsynonymous
					PA X	T → C	654	V → A	218	790	59	7.47	Nonsynonymous
					PB1	G → A	1863	R → R	621	672	13	1.93	Synonymous
					PB1	C → T	2159	S → F	720	1074	13	1.21	Nonsynonymous
					PB1	C → A	471	A → A	157	541	30	5.55	Synonymous
					PB1	G → T	571	V → L	191	534	26	4.87	Nonsynonymous
					PB1	G → A	609	R → R	203	515	37	7.18	Synonymous
					PB1	G → A	933	E → E	311	533	44	8.26	Synonymous
					PB1	G → A	951	M → I	317	556	10	1.8	Nonsynonymous
					PB1	C → T	2059	Q → *	687	1085	18	1.66	stop_gained
					PB1	C → T	2101	P → S	701	1051	13	1.24	Nonsynonymous
					PB1	C → T	1185	L → L	395	780	120	15.38	Synonymous
					PB1	Y → C	1254	V → V	418	974	696	71.46	Nonsynonymous
					PB2	G → A	583	D → N	195	595	42	7.06	Nonsynonymous
					PB2	G → A	951	L → L	317	705	13	1.84	Synonymous
					PB2	A → G	807	R → R	269	681	31	4.55	Synonymous
					PB2	C → T	855	H → H	285	652	36	5.52	Synonymous
					PB2	C → T	1395	P → P	465	635	11	1.73	Synonymous
					PB2	T → C	1677	T → T	559	758	34	4.49	Synonymous
					PB2	G → A	2200	V → I	734	828	17	2.05	Nonsynonymous
					PB2	G → A	168	P → P	56	696	190	27.3	Synonymous
					PB2	T → C	1054	L → L	352	712	185	25.98	Synonymous
	10	BALF	8 dpi	H1N1	NS1	G → A	337	G → S	113	3618	163	4.51	Nonsynonymous
					NS1	G → A	614	S → N	205	3082	72	2.34	Nonsynonymous
					NS1	A → C	323	K → T	108	3663	152	4.15	Nonsynonymous
					NS1	G → A	631	G → R	211	3041	569	18.71	Nonsynonymous
					M1	C → T	240	V → V	80	2919	829	28.4	Nonsynonymous
					M2	T → C	794	L → L	36	2702	41	1.52	Synonymous
					M2	A → G	942	D → G	85	1242	17	1.37	Nonsynonymous
					M2	R → A	896	X → K	70	2297	473	20.59	Nonsynonymous
					M2	R → G	896	X → E	70	2297	1822	79.32	Nonsynonymous
					NA	C → T	372	C → C	124	1403	18	1.28	Synonymous
					NA	A → G	873	V → V	291	1621	52	3.21	Synonymous
					NA	T → C	987	N → N	329	1510	184	12.19	Synonymous
					NA	G → A	316	V → I	106	1245	17	1.37	Nonsynonymous
					NA	A → G	391	T → A	131	1446	16	1.11	Nonsynonymous
					NA	C → T	561	G → G	187	1503	20	1.33	Synonymous
					NA	A → G	202	N → D	68	1092	32	2.93	Nonsynonymous
					NA	T → C	298	Y → H	100	1272	21	1.65	Nonsynonymous
					NA	T → C	1330	S → P	444	995	13	1.31	Nonsynonymous
					NA	T → A	150	N → K	50	965	61	6.32	Nonsynonymous
					NP	C → T	1128	S → S	376	992	15	1.51	Synonymous
					NP	G → A	194	R → K	65	1140	14	1.23	Nonsynonymous
					NP	G → T	1366	V → L	456	926	89	9.61	Nonsynonymous
					HA	T → A	611	V → D	204	484	278	57.44	Nonsynonymous
					HA	C → T	1539	N → N	513	413	224	54.24	Synonymous
					HA	G → T	454	A → S	152	476	254	53.36	Nonsynonymous
					HA	C → T	243	N → N	81	375	177	47.2	Synonymous
					HA	G → A	540	K → K	180	460	15	3.26	Synonymous
					PA	G → A	927	K → K	309	295	23	7.8	Synonymous
					PA	C → A	1036	Q → K	346	301	14	4.65	Nonsynonymous
					PA X	G → A	624	R → K	208	263	32	12.17	Nonsynonymous
					PA X	A → G	171	R → R	57	438	10	2.28	Synonymous
					PB1	G → A	1863	R → R	621	271	46	16.97	Synonymous
					PB1	C → T	1109	A → V	370	206	14	6.8	Nonsynonymous
					PB1	C → T	915	D → D	305	160	15	9.38	Synonymous
					PB1	C → T	1185	L → L	395	238	75	31.51	Synonymous
					PB1	Y → C	1254	V → V	418	328	170	51.83	Nonsynonymous
					PB1 F2	C → T	192	P → L	33	385	26	6.75	Nonsynonymous
					PB2	G → A	583	D → N	195	126	17	13.49	Nonsynonymous
					PB2	G → A	951	L → L	317	141	15	10.64	Synonymous
					PB2	A → G	2189	D → G	730	815	13	1.6	Nonsynonymous
					PB2	G → A	168	P → P	56	369	40	10.84	Synonymous
					PB2	T → C	1054	L → L	352	118	10	8.47	Synonymous
	11	Nasal swab	5 dpi	H3N2	HA	C → A	684	T → T	228	145	136	93.79	Synonymous
					HA	C → T	972	Y → Y	324	117	104	88.89	Synonymous
					PB1 F2	A → T	138	H → L	15	129	10	7.75	Nonsynonymous
		Nasal swab	7 dpi	H1N1	NS1	G → T	406	V → L	136	649	32	4.93	Nonsynonymous
					NS1	G → A	631	G → R	211	632	548	86.71	Nonsynonymous
					M1	C → T	250	L → L	84	485	26	5.36	Synonymous
					M1	C → T	240	V → V	80	444	441	99.32	Nonsynonymous
					M1	T → C	261	N → N	87	534	112	20.97	Synonymous
					M2	R → A	896	X → K	70	410	64	15.61	Nonsynonymous
					M2	R → G	896	X → E	70	410	346	84.39	Nonsynonymous
					NA	C → T	418	L → L	140	224	14	6.25	Synonymous
					HA	A → G	824	N → S	275	296	19	6.42	Nonsynonymous
					PB1	C → T	1185	L → L	395	158	154	97.47	Synonymous
					PB1	Y → C	1254	V → V	418	240	231	96.25	Nonsynonymous
					PB2	T → C	1181	I → T	394	265	23	8.68	Nonsynonymous
	12	Nasal swab	5 dpi	H1N1	NS1	G → A	631	G → R	211	87	87	100	Nonsynonymous
					M2	T → A	840	I → N	51	105	23	21.9	Nonsynonymous
					M2	R → A	896	X → K	70	66	49	74.24	Nonsynonymous
					M2	R → G	896	X → E	70	66	17	25.76	Nonsynonymous
				H3N2	NS1	G → A	337	G → S	113	437	18	4.12	Nonsynonymous
					M1	A → G	395	Y → C	132	519	22	4.24	Nonsynonymous
					M2	T → A	840	I → N	51	310	11	3.55	Nonsynonymous
					NA	A → G	997	S → G	333	137	10	7.3	Nonsynonymous
		Nasal swab	6 dpi	H1N1	NS1	T → C	284	L → P	95	632	19	3.01	Nonsynonymous
					NS1	G → A	631	G → R	211	556	555	99.82	Nonsynonymous
					NS2	C → T	540	S → F	23	598	21	3.51	Nonsynonymous
					M1	C → T	148	P → S	50	664	22	3.31	Nonsynonymous
					M1	C → T	240	V → V	80	776	775	99.87	Nonsynonymous
					M1	T → C	261	N → N	87	866	138	15.94	Synonymous
					M2	R → A	896	X → K	70	613	99	16.15	Nonsynonymous
					M2	R → G	896	X → E	70	613	514	83.85	Nonsynonymous
					NA	G → A	688	E → K	230	533	10	1.88	Nonsynonymous
					NP	G → A	856	A → T	286	149	21	14.09	Nonsynonymous
					NP	G → A	1220	S → N	407	140	65	46.43	Nonsynonymous
					HA	C → T	802	P → S	268	306	10	3.27	Nonsynonymous
					PA	T → C	1934	V → A	645	139	17	12.23	Nonsynonymous
					PA X	C → T	315	F → F	105	132	26	19.7	Synonymous
					PB1	G → T	1997	W → L	666	219	18	8.22	Nonsynonymous
					PB1	C → T	1185	L → L	395	245	243	99.18	Synonymous
					PB1	Y → C	1254	V → V	418	341	340	99.71	Nonsynonymous
					PB1 F2	A → G	180	K → R	29	167	21	12.57	Nonsynonymous
					PB2	C → A	1091	T → K	364	244	29	11.89	Nonsynonymous
		BALF	6 dpi	H1N1	NS1	A → G	209	E → G	70	1175	48	4.09	Nonsynonymous
					NS1	A → C	323	K → T	108	1432	15	1.05	Nonsynonymous
					NS1	G → A	631	G → R	211	1257	446	35.48	Nonsynonymous
					NS2	A → G	724	R → R	84	1182	12	1.02	Synonymous
					NS2	G → T	745	E → D	91	1082	22	2.03	Nonsynonymous
					M1	A → G	258	G → G	86	1502	35	2.33	Synonymous
					M1	C → T	240	V → V	80	1424	1140	80.06	Nonsynonymous
					M2	R → A	896	X → K	70	1155	365	31.6	Nonsynonymous
					M2	R → G	896	X → E	70	1155	790	68.4	Nonsynonymous
					NA	A → G	873	V → V	291	661	68	10.29	Synonymous
					NA	T → C	987	N → N	329	653	387	59.26	Synonymous
					HA	C → T	243	N → N	81	174	26	14.94	Synonymous
					HA	G → T	454	A → S	152	172	38	22.09	Nonsynonymous
					HA	T → A	611	V → D	204	175	40	22.86	Nonsynonymous
					HA	G → A	1396	V → I	466	133	17	12.78	Nonsynonymous
					HA	C → T	1539	N → N	513	140	20	14.29	Synonymous
					PA X	G → A	624	R → K	208	115	16	13.91	Nonsynonymous
					PB1	C → T	1185	L → L	395	147	99	67.35	Synonymous
					PB1	Y → C	1254	V → V	418	205	155	75.61	Nonsynonymous
					PB2	G → A	168	P → P	56	162	18	11.11	Synonymous
	13	Nasal swab	5 dpi	H1N1	M1	C → A	291	V → V	97	4518	78	1.73	Synonymous
					M2	R → G	896	X → E	70	3421	3419	99.94	Nonsynonymous
					NA	A → G	873	V → V	291	2507	214	8.54	Synonymous
					HA	C → T	243	N → N	81	916	845	92.25	Synonymous
					HA	G → T	454	A → S	152	932	841	90.24	Nonsynonymous
					HA	T → A	611	V → D	204	1072	976	91.04	Nonsynonymous
					HA	C → T	1539	N → N	513	957	862	90.07	Synonymous
					HA	A → G	745	T → A	249	1047	11	1.05	Nonsynonymous
					PA	G → A	1981	E → K	661	2597	47	1.81	Nonsynonymous
					PA	G → C	1852	V → L	618	1270	22	1.73	Nonsynonymous
					PA X	A → C	256	M → L	86	1435	58	4.04	Nonsynonymous
					PA X	C → A	393	Y → *	131	970	10	1.03	stop_gained
					PB1	C → T	915	D → D	305	813	45	5.54	Synonymous
					PB1	G → A	1863	R → R	621	1049	385	36.7	Synonymous
					PB1	T → C	2084	L → P	695	1490	18	1.21	Nonsynonymous
					PB1	G → C	2164	A → P	722	2351	44	1.87	Nonsynonymous
					PB1	C → T	1185	L → L	395	1091	458	41.98	Synonymous
					PB1	Y → C	1254	V → V	418	1245	544	43.69	Nonsynonymous
					PB2	C → G	229	L → V	77	798	158	19.8	Nonsynonymous
					PB2	G → A	951	L → L	317	768	301	39.19	Synonymous
					PB2	A → G	2076	R → R	692	3821	49	1.28	Synonymous
					PB2	A → T	1920	V → V	640	734	12	1.63	Synonymous
		Nasal swab	6 dpi	H1N1	NS1	G → A	406	V → M	136	1193	13	1.09	Nonsynonymous
					NS1	A → C	323	K → T	108	1351	469	34.72	Nonsynonymous
					NS1	G → A	631	G → R	211	1086	276	25.41	Nonsynonymous
					M1	G → A	414	V → V	138	1550	28	1.81	Synonymous
					M1	C → T	240	V → V	80	1253	228	18.2	Nonsynonymous
					M2	R → A	896	X → K	70	920	127	13.8	Nonsynonymous
					M2	R → G	896	X → E	70	920	793	86.2	Nonsynonymous
					NA	C → T	372	C → C	124	354	18	5.08	Synonymous
					NA	C → T	729	T → T	243	374	34	9.09	Synonymous
					NA	A → G	1038	V → V	346	358	53	14.8	Synonymous
					HA	G → T	454	A → S	152	96	95	98.96	Nonsynonymous
					HA	T → A	611	V → D	204	128	124	96.88	Nonsynonymous
					HA	C → T	1539	N → N	513	231	113	48.92	Synonymous
					PB1	Y → C	1254	V → V	418	116	91	78.45	Nonsynonymous
					PB2	G → A	2018	G → D	673	369	13	3.52	Nonsynonymous
					PB2	A → G	2085	L → L	695	347	13	3.75	Synonymous
					PB2	G → A	168	P → P	56	185	13	7.03	Synonymous
		BALF	6 dpi	H1N1	NS1	C → T	490	P → S	164	4932	223	4.52	Nonsynonymous
					NS1	A → C	323	K → T	108	4817	110	2.28	Nonsynonymous
					NS1	G → A	631	G → R	211	4258	605	14.21	Nonsynonymous
					M1	C → T	240	V → V	80	4508	668	14.82	Nonsynonymous
					M2	R → A	896	X → K	70	3499	541	15.46	Nonsynonymous
					M2	R → G	896	X → E	70	3499	2956	84.48	Nonsynonymous
					NA	A → G	873	V → V	291	2844	323	11.36	Synonymous
					NA	G → T	182	W → L	61	1697	17	1	Nonsynonymous
					NA	G → A	1036	V → I	346	2452	77	3.14	Nonsynonymous
					NA	T → C	1395	F → F	465	808	30	3.71	Synonymous
					NA	T → A	150	N → K	50	1652	36	2.18	Nonsynonymous
					HA	C → T	243	N → N	81	1085	645	59.45	Synonymous
					HA	G → T	454	A → S	152	1279	759	59.34	Nonsynonymous
					HA	T → A	611	V → D	204	1327	809	60.96	Nonsynonymous
					HA	C → T	1539	N → N	513	923	549	59.48	Synonymous
					HA	A → G	1346	E → G	449	614	12	1.95	Nonsynonymous
					PA	A → G	1055	E → G	352	946	14	1.48	Nonsynonymous
					PA X	G → A	340	E → K	114	1189	60	5.05	Nonsynonymous
					PB1	C → T	915	D → D	305	552	20	3.62	Synonymous
					PB1	G → A	1863	R → R	621	915	323	35.3	Synonymous
					PB1	G → A	1961	S → N	654	997	14	1.4	Nonsynonymous
					PB1	C → T	1185	L → L	395	880	435	49.43	Synonymous
					PB1	Y → C	1254	V → V	418	1147	604	52.66	Nonsynonymous
					PB2	G → A	951	L → L	317	998	405	40.58	Synonymous
					PB2	G → T	765	V → V	255	804	10	1.24	Synonymous
					PB2	T → C	1044	N → N	348	829	14	1.69	Synonymous
					PB2	G → A	1320	K → K	440	871	24	2.76	Synonymous
					PB2	A → G	1984	T → A	662	1077	20	1.86	Nonsynonymous
					PB2	A → C	2009	K → T	670	1143	13	1.14	Nonsynonymous
					PB2	T → G	2024	L → *	675	1174	24	2.04	stop_gained
					PB2	G → A	168	P → P	56	976	148	15.16	Synonymous
					PB2	T → C	1054	L → L	352	867	118	13.61	Synonymous
	14	Nasal swab	6 dpi	H1N1	NS1	G → A	631	G → R	211	714	711	99.58	Nonsynonymous
					M1	C → T	240	V → V	80	849	783	92.23	Nonsynonymous
					M2	R → A	896	X → K	70	535	463	86.54	Nonsynonymous
					M2	R → G	896	X → E	70	535	70	13.08	Nonsynonymous
					PB1	Y → C	1254	V → V	418	80	77	96.25	Nonsynonymous
		Nasal swab	7 dpi	H1N1	M1	T → C	273	N → N	91	2403	29	1.21	Synonymous
					M2	R → G	896	X → E	70	1706	1702	99.77	Nonsynonymous
					HA	C → T	243	N → N	81	437	437	100	Synonymous
					HA	G → T	454	A → S	152	381	381	100	Nonsynonymous
					HA	T → A	611	V → D	204	491	488	99.39	Nonsynonymous
					HA	C → T	1539	N → N	513	399	398	99.75	Synonymous
					PA	G → A	1933	V → I	645	430	17	3.95	Nonsynonymous
					PA X	G → A	199	D → N	67	343	10	2.92	Nonsynonymous
					PA X	C → T	558	A → A	186	279	11	3.94	Synonymous
					PB1	C → T	1185	L → L	395	374	13	3.48	Synonymous
					PB1	Y → C	1254	V → V	418	410	21	5.12	Nonsynonymous
					PB2	G → A	951	L → L	317	307	66	21.5	Synonymous
					PB2	A → T	1697	Q → L	566	219	18	8.22	Nonsynonymous
					PB2	G → A	168	P → P	56	244	188	77.05	Synonymous
					PB2	T → C	1054	L → L	352	256	192	75	Synonymous
		Nasal swab	8 dpi	H1N1	M2	R → G	896	X → E	70	815	811	99.51	Nonsynonymous
					NP	C → T	690	F → F	230	264	14	5.3	Synonymous
					HA	C → T	243	N → N	81	116	116	100	Synonymous
					HA	G → T	454	A → S	152	111	111	100	Nonsynonymous
					HA	T → A	611	V → D	204	124	122	98.39	Nonsynonymous
					HA	C → T	1539	N → N	513	112	112	100	Synonymous
					HA	G → A	331	E → K	111	136	30	22.06	Nonsynonymous
					PA	G → A	1933	V → I	645	661	50	7.56	Nonsynonymous
					PA X	A → G	120	T → T	40	717	222	30.96	Synonymous
					PB1	T → G	1535	F → C	512	143	14	9.79	Nonsynonymous
					PB1	G → A	2211	K → K	737	971	323	33.26	Synonymous
					PB1	G → A	1925	S → N	642	163	14	8.59	Nonsynonymous
					PB1	C → T	2088	F → F	696	649	16	2.47	Synonymous
					PB1	G → C	2105	S → T	702	982	14	1.43	Nonsynonymous
					PB1	A → G	2245	T → A	749	735	15	2.04	Nonsynonymous
					PB2	G → A	2010	K → K	670	369	12	3.25	Synonymous
					PB2	T → A	266	V → E	89	346	11	3.18	Nonsynonymous
					PB2	A → G	2012	D → G	671	367	21	5.72	Nonsynonymous
					PB2	G → A	168	P → P	56	399	358	89.72	Synonymous
					PB2	T → C	1054	L → L	352	95	92	96.84	Synonymous
		BALF	9 dpi	H3N2	HA	G → C	474	G → G	158	81	27	33.33	Synonymous
					HA	C → A	684	T → T	228	58	37	63.79	Synonymous
					HA	C → T	972	Y → Y	324	73	29	39.73	Synonymous
					PB1	T → C	60	T → T	20	91	53	58.24	Synonymous
					PB1	A → G	2211	K → K	737	91	51	56.04	Synonymous
					PB2	A → G	25	N → D	9	67	22	32.84	Nonsynonymous
					PB2	G → A	36	S → S	12	84	32	38.1	Synonymous
					PB2	C → T	40	P → S	14	90	32	35.56	Nonsynonymous
					PB2	G → A	168	P → P	56	139	10	7.19	Synonymous
Nonvaccinated	15	Nasal swab	4 dpi	H3N2	NS1	A → G	631	R → G	211	678	10	1.47	Nonsynonymous
					NA	A → G	150	V → V	50	212	43	20.28	Synonymous
					PA	A → G	1178	Y → C	393	82	35	42.68	Nonsynonymous
					PA	G → A	495	E → E	165	59	16	27.12	Synonymous
					PA	G → T	950	W → L	317	58	18	31.03	Nonsynonymous
					PB1	C → A	2097	F → L	699	612	83	13.56	Nonsynonymous
		Nasal swab	5 dpi	H1N1	M1	C → T	240	V → V	80	67	54	80.6	Nonsynonymous
				H3N2	NS1	A → G	631	R → G	211	330	17	5.15	Nonsynonymous
		Nasal swab	6 dpi	H1N1	NS1	G → A	200	R → H	67	2687	36	1.34	Nonsynonymous
					NS1	C → A	254	P → H	85	2699	43	1.59	Nonsynonymous
					NS1	A → C	323	K → T	108	2892	103	3.56	Nonsynonymous
					NS1	G → A	631	G → R	211	2520	309	12.26	Nonsynonymous
					NS2	A → G	664	K → K	64	2316	24	1.04	Synonymous
					M1	C → T	240	V → V	80	2652	834	31.45	Nonsynonymous
					M2	R → A	896	X → K	70	1941	430	22.15	Nonsynonymous
					M2	R → G	896	X → E	70	1941	1510	77.8	Nonsynonymous
					NA	A → G	873	V → V	291	791	28	3.54	Synonymous
					NA	T → C	987	N → N	329	757	96	12.68	Synonymous
					NA	G → A	525	E → E	175	714	33	4.62	Synonymous
					NA	G → A	782	G → D	261	696	11	1.58	Nonsynonymous
					NA	G → A	1006	D → N	336	769	19	2.47	Nonsynonymous
					NA	A → G	1007	D → G	336	779	33	4.24	Nonsynonymous
					NA	T → A	150	N → K	50	441	13	2.95	Nonsynonymous
					NP	C → T	1128	S → S	376	664	34	5.12	Synonymous
					NP	A → C	1120	M → L	374	658	12	1.82	Nonsynonymous
					HA	C → T	243	N → N	81	158	104	65.82	Synonymous
					HA	G → T	454	A → S	152	196	171	87.24	Nonsynonymous
					HA	T → A	611	V → D	204	193	155	80.31	Nonsynonymous
					HA	G → A	1396	V → I	466	151	25	16.56	Nonsynonymous
					HA	C → T	1539	N → N	513	230	140	60.87	Synonymous
					HA	G → A	210	G → G	70	167	10	5.99	Synonymous
					PA X	G → A	624	R → K	208	90	16	17.78	Nonsynonymous
					PB1	C → T	1109	A → V	370	108	16	14.81	Nonsynonymous
					PB1	C → T	915	D → D	305	81	28	34.57	Synonymous
					PB1	A → G	1163	K → R	388	122	10	8.2	Nonsynonymous
					PB1	A → C	1983	A → A	661	219	10	4.57	Synonymous
					PB1	C → T	1185	L → L	395	126	19	15.08	Synonymous
					PB1	Y → C	1254	V → V	418	154	85	55.19	Nonsynonymous
					PB2	A → G	2107	R → G	703	434	12	2.77	Nonsynonymous
					PB2	G → A	168	P → P	56	245	21	8.57	Synonymous
		Nasal swab	7 dpi	H1N1	NS1	A → G	196	K → E	66	451	45	9.98	Nonsynonymous
					NS1	C → T	342	S → S	114	476	48	10.08	Synonymous
					M1	C → T	240	V → V	80	384	85	22.14	Nonsynonymous
					M2	G → A	861	G → D	58	289	17	5.88	Nonsynonymous
					M2	T → C	838	C → C	50	315	11	3.49	Synonymous
					M2	R → A	896	X → K	70	276	72	26.09	Nonsynonymous
					M2	R → G	896	X → E	70	276	204	73.91	Nonsynonymous
					PA X	A → G	525	L → L	175	61	11	18.03	Synonymous
					PB2	G → A	168	P → P	56	97	97	100	Synonymous
					PB2	T → C	1054	L → L	352	143	143	100	Synonymous
	16	Nasal swab	4 dpi	H3N2	M2	C → T	815	L → F	43	1010	20	1.98	Nonsynonymous
					PB1	T → G	1873	C → G	625	91	13	14.29	Nonsynonymous
					PB1 F2	A → T	138	H → L	15	112	18	16.07	Nonsynonymous
		Nasal swab	6 dpi	H3N2	NS2	C → T	570	T → I	33	1655	1366	82.54	Nonsynonymous
					NP	G → A	612	R → R	204	634	75	11.83	Synonymous
					NP	G → T	498	L → L	166	662	13	1.96	Synonymous
					PA	A → G	1178	Y → C	393	244	188	77.05	Nonsynonymous
					PB1	T → G	2084	L → R	695	631	18	2.85	Nonsynonymous
		BALF	9 dpi	H1N1	NS1	C → T	179	A → V	60	312	11	3.53	Nonsynonymous
					NS1	A → G	378	K → K	126	377	33	8.75	Synonymous
					NS1	T → A	401	F → Y	134	374	21	5.62	Nonsynonymous
					NS1	G → A	453	T → T	151	391	39	9.97	Synonymous
					NS1	G → A	631	G → R	211	370	177	47.84	Nonsynonymous
					M1	T → C	246	N → N	82	285	31	10.88	Synonymous
					M1	A → G	402	R → R	134	412	12	2.91	Synonymous
					M1	C → T	240	V → V	80	283	228	80.57	Nonsynonymous
					M2	R → A	896	X → K	70	267	135	50.56	Nonsynonymous
					M2	R → G	896	X → E	70	267	132	49.44	Nonsynonymous
					NA	T → C	268	S → P	90	173	14	8.09	Nonsynonymous
					NA	T → A	627	N → K	209	224	23	10.27	Nonsynonymous
					HA	G → T	454	A → S	152	103	103	100	Nonsynonymous
					HA	T → A	611	V → D	204	143	143	100	Nonsynonymous
					HA	C → T	1539	N → N	513	104	104	100	Synonymous
					HA	A → T	813	A → A	271	173	16	9.25	Synonymous
					HA	G → T	1069	G → *	357	141	13	9.22	stop_gained
					PA	A → G	1055	E → G	352	146	12	8.22	Nonsynonymous
					PB1	T → C	1146	N → N	382	201	47	23.38	Synonymous
					PB1	C → T	1185	L → L	395	206	61	29.61	Synonymous
					PB1	Y → C	1254	V → V	418	278	128	46.04	Nonsynonymous
					PB2	G → A	168	P → P	56	167	16	9.58	Synonymous
					PB2	T → C	1054	L → L	352	183	14	7.65	Synonymous
	17	Nasal swab	6 dpi	H3N2	HA	G → A	471	R → R	157	99	12	12.12	Synonymous
					HA	C → A	684	T → T	228	78	11	14.1	Synonymous
					HA	C → T	972	Y → Y	324	101	11	10.89	Synonymous
					PB1	C → T	2100	F → F	700	278	65	23.38	Synonymous
		BALF	6 dpi	H1N1	NS1	A → C	323	K → T	108	1985	42	2.12	Nonsynonymous
					NS1	G → A	631	G → R	211	1891	1357	71.76	Nonsynonymous
					M1	C → T	240	V → V	80	1977	864	43.7	Nonsynonymous
					M2	R → A	896	X → K	70	1339	353	26.36	Nonsynonymous
					M2	R → G	896	X → E	70	1339	984	73.49	Nonsynonymous
					NA	T → A	150	N → K	50	541	208	38.45	Nonsynonymous
					HA	G → T	454	A → S	152	245	187	76.33	Nonsynonymous
					HA	T → A	611	V → D	204	343	266	77.55	Nonsynonymous
					HA	C → T	1539	N → N	513	204	167	81.86	Synonymous
					PA	T → C	1050	N → N	350	485	23	4.74	Synonymous
					PA	A → G	1219	I → V	407	579	230	39.72	Nonsynonymous
					PA	C → T	1548	D → D	516	553	19	3.44	Synonymous
					PB1	A → G	960	A → A	320	337	14	4.15	Synonymous
					PB1	A → G	969	T → T	323	372	20	5.38	Synonymous
					PB1	T → C	1146	N → N	382	505	38	7.52	Synonymous
					PB1	C → T	1185	L → L	395	524	232	44.27	Synonymous
					PB1	Y → C	1254	V → V	418	703	316	44.95	Nonsynonymous
					PB1 F2	C → T	321	A → V	76	388	11	2.84	Nonsynonymous
					PB2	G → A	372	R → R	124	420	24	5.71	Synonymous
					PB2	G → A	2010	K → K	670	390	15	3.85	Synonymous
					PB2	T → C	1054	L → L	352	526	32	6.08	Synonymous
				H3N2	NS2	C → T	570	T → I	33	1107	74	6.68	Nonsynonymous
					M2	T → C	768	V → A	27	1017	12	1.18	Nonsynonymous
					HA	C → A	684	T → T	228	169	12	7.1	Synonymous
					PA	A → G	1178	Y → C	393	333	26	7.81	Nonsynonymous
					PA	T → C	1548	D → D	516	310	28	9.03	Synonymous
					PA	A → G	1681	M → V	561	331	11	3.32	Nonsynonymous
					PA	G → A	947	G → E	316	286	40	13.99	Nonsynonymous
					PA	C → T	1050	N → N	350	291	12	4.12	Synonymous
					PA	A → G	1219	I → V	407	352	29	8.24	Nonsynonymous
					PB1	G → A	969	T → T	323	243	17	7	Synonymous
					PB1 F2	G → A	303	G → E	70	255	10	3.92	Nonsynonymous
					PB1 F2	T → C	321	V → A	76	251	11	4.38	Nonsynonymous
	18	Nasal swab	5 dpi	H1N1	NS1	G → A	631	G → R	211	141	141	100	Nonsynonymous
					M1	C → T	240	V → V	80	144	120	83.33	Nonsynonymous
					M2	R → A	896	X → K	70	90	75	83.33	Nonsynonymous
					M2	R → G	896	X → E	70	90	15	16.67	Nonsynonymous
				H3N2	HA	G → A	1068	E → E	356	162	29	17.9	Synonymous
		Nasal swab	6 dpi	H1N1	NS1	G → A	250	V → M	84	406	11	2.71	Nonsynonymous
					NS1	C → A	235	L → I	79	428	62	14.49	Nonsynonymous
					NS1	G → A	631	G → R	211	391	210	53.71	Nonsynonymous
					NS2	G → A	679	L → L	69	398	45	11.31	Synonymous
					M1	G → A	594	Q → Q	198	376	10	2.66	Synonymous
					M1	A → T	611	E → V	204	373	28	7.51	Nonsynonymous
					M1	C → T	240	V → V	80	310	277	89.35	Nonsynonymous
					M1	C → T	396	Y → Y	132	507	18	3.55	Synonymous
					M2	R → A	896	X → K	70	267	160	59.93	Nonsynonymous
					M2	R → G	896	X → E	70	267	107	40.07	Nonsynonymous
		BALF	8 dpi	H1N1	NS1	A → C	323	K → T	108	2698	38	1.41	Nonsynonymous
					NS1	G → A	631	G → R	211	2542	1710	67.27	Nonsynonymous
					M1	C → T	240	V → V	80	2174	1989	91.49	Nonsynonymous
					M2	R → A	896	X → K	70	1762	1130	64.13	Nonsynonymous
					M2	R → G	896	X → E	70	1762	631	35.81	Nonsynonymous
					NA	T → C	633	I → I	211	1247	67	5.37	Synonymous
					NP	G → A	666	M → I	222	831	22	2.65	Nonsynonymous
					NP	C → T	1077	S → S	359	814	88	10.81	Synonymous
					NP	C → A	1188	T → T	396	762	34	4.46	Synonymous
					HA	G → T	454	A → S	152	553	485	87.7	Nonsynonymous
					HA	T → A	611	V → D	204	558	480	86.02	Nonsynonymous
					HA	C → T	1539	N → N	513	448	380	84.82	Synonymous
					HA	T → C	710	V → A	237	563	10	1.78	Nonsynonymous
					PA	G → A	879	E → E	293	634	17	2.68	Synonymous
					PA	G → A	1513	V → I	505	768	59	7.68	Nonsynonymous
					PB1	T → C	1146	N → N	382	692	92	13.29	Synonymous
					PB1	C → T	1185	L → L	395	668	423	63.32	Synonymous
					PB1	Y → C	1254	V → V	418	892	596	66.82	Nonsynonymous
					PB1 F2	T → A	264	F → Y	57	545	30	5.5	Nonsynonymous
					PB1 F2	A → G	303	E → G	70	519	10	1.93	Nonsynonymous
					PB2	G → A	2010	K → K	670	790	17	2.15	Synonymous
					PB2	T → G	1972	Y → D	658	695	14	2.01	Nonsynonymous
					PB2	T → C	1054	L → L	352	728	40	5.49	Synonymous
				H3N2	NA	T → C	318	I → I	106	91	30	32.97	Synonymous
					HA	C → A	684	T → T	228	56	20	35.71	Synonymous
					HA	C → T	972	Y → Y	324	51	13	25.49	Synonymous
					PB1	C → A	604	Q → K	202	90	24	26.67	Nonsynonymous
					PB1	A → G	627	K → K	209	90	11	12.22	Synonymous
	19	Nasal swab	5 dpi	H3N2	NS2	C → T	570	T → I	33	3147	1059	33.65	Nonsynonymous
					NP	G → A	612	R → R	204	807	445	55.14	Synonymous
					HA	T → A	1052	I → K	351	304	20	6.58	Nonsynonymous
					PA	A → G	1178	Y → C	393	203	103	50.74	Nonsynonymous
					PB1	A → G	2245	T → A	749	693	10	1.44	Nonsynonymous
					PB2	A → C	212	N → T	71	324	18	5.56	Nonsynonymous
					PB2	T → G	1994	L → R	665	355	34	9.58	Nonsynonymous
					PB2	A → C	643	T → P	215	259	13	5.02	Nonsynonymous
					PB2	A → G	1936	R → G	646	314	11	3.5	Nonsynonymous
		Nasal swab	8 dpi	H1N1	NS1	G → A	631	G → R	211	1458	1456	99.86	Nonsynonymous
					NS2	C → T	570	T → I	33	1686	25	1.48	Nonsynonymous
					M1	A → G	352	S → G	118	1384	16	1.16	Nonsynonymous
					M1	C → T	240	V → V	80	1218	1202	98.69	Nonsynonymous
					M2	A → G	790	G → G	34	1209	371	30.69	Synonymous
					M2	R → A	896	X → K	70	942	934	99.15	Nonsynonymous
					HA	T → A	611	V → D	204	61	61	100	Nonsynonymous
					HA	C → T	1539	N → N	513	53	53	100	Synonymous
					PB1	C → T	1185	L → L	395	187	176	94.12	Synonymous
					PB1	Y → C	1254	V → V	418	259	240	92.66	Nonsynonymous
					PB2	G → A	2010	K → K	670	321	15	4.67	Synonymous
				H3N2	NS2	C → T	570	T → I	33	838	623	74.34	Nonsynonymous
					NP	G → A	612	R → R	204	226	37	16.37	Synonymous
					PB1	A → C	179	E → A	60	484	10	2.07	Nonsynonymous
					PB2	A → C	212	N → T	71	337	48	14.24	Nonsynonymous
					PB2	T → G	1994	L → R	665	377	36	9.55	Nonsynonymous
					PB2	A → T	1976	N → I	659	138	13	9.42	Nonsynonymous
		BALF	9 dpi	H1N1	NS1	A → G	209	E → G	70	457	12	2.63	Nonsynonymous
					NS1	G → A	631	G → R	211	396	172	43.43	Nonsynonymous
					M1	A → G	258	G → G	86	489	37	7.57	Synonymous
					M1	C → T	240	V → V	80	464	361	77.8	Nonsynonymous
					M2	R → A	896	X → K	70	416	138	33.17	Nonsynonymous
					M2	R → G	896	X → E	70	416	278	66.83	Nonsynonymous
					NA	A → G	873	V → V	291	294	16	5.44	Synonymous
					NA	T → C	987	N → N	329	274	185	67.52	Synonymous
					HA	G → T	454	A → S	152	181	32	17.68	Nonsynonymous
					HA	T → A	611	V → D	204	157	27	17.2	Nonsynonymous
					HA	C → T	1539	N → N	513	117	18	15.38	Synonymous
					HA	C → T	243	N → N	81	118	23	19.49	Synonymous
					PA X	G → A	624	R → K	208	247	22	8.91	Nonsynonymous
					PB1	C → T	1109	A → V	370	224	20	8.93	Nonsynonymous
					PB1	C → T	1185	L → L	395	251	189	75.3	Synonymous
					PB1	Y → C	1254	V → V	418	343	252	73.47	Nonsynonymous
					PB2	G → A	583	D → N	195	227	31	13.66	Nonsynonymous
					PB2	G → A	168	P → P	56	215	12	5.58	Synonymous
					PB2	T → C	1054	L → L	352	245	16	6.53	Synonymous
	20	Nasal swab	5 dpi	H3N2	NA	C → T	969	G → G	323	1112	22	1.98	Synonymous
					NA	G → A	1247	S → N	416	927	10	1.08	Nonsynonymous
					NP	A → G	404	H → R	135	922	12	1.3	Nonsynonymous
					HA	G → A	471	R → R	157	480	37	7.71	Synonymous
					HA	C → A	684	T → T	228	552	10	1.81	Synonymous
					PA	G → A	495	E → E	165	411	130	31.63	Synonymous
					PA	A → G	1681	M → V	561	410	33	8.05	Nonsynonymous
					PA	A → C	1935	V → V	645	618	14	2.27	Synonymous
					PA	T → C	227	F → S	76	437	11	2.52	Nonsynonymous
					PA	A → C	358	I → L	120	367	23	6.27	Nonsynonymous
					PB1	C → T	2100	F → F	700	4274	884	20.68	Synonymous
					PB1	A → T	169	T → S	57	982	54	5.5	Nonsynonymous
					PB1	C → A	1955	A → D	652	595	31	5.21	Nonsynonymous
					PB2	A → C	643	T → P	215	465	13	2.8	Nonsynonymous
					PB2	A → G	164	Y → C	55	1181	15	1.27	Nonsynonymous
					PB2	A → G	2104	K → E	702	1361	145	10.65	Nonsynonymous
		Nasal swab	6 dpi	H1N1	M2	R → G	896	X → E	70	72	72	100	Nonsynonymous
					PA	C → G	2014	L → V	672	222	11	4.96	Nonsynonymous
					PB1	Y → C	1254	V → V	418	68	34	50	Nonsynonymous
					PB2	G → A	951	L → L	317	71	27	38.03	Synonymous
		BALF	6 dpi	H1N1	NS1	G → A	631	G → R	211	750	531	70.8	Nonsynonymous
					M1	A → T	473	Q → L	158	962	68	7.07	Nonsynonymous
					M1	C → T	240	V → V	80	711	622	87.48	Nonsynonymous
					M2	R → A	896	X → K	70	454	253	55.73	Nonsynonymous
					M2	R → G	896	X → E	70	454	201	44.27	Nonsynonymous
					NP	C → A	204	L → L	68	202	21	10.4	Synonymous
					HA	G → T	454	A → S	152	90	77	85.56	Nonsynonymous
					HA	T → A	611	V → D	204	104	87	83.65	Nonsynonymous
					HA	G → A	646	V → I	216	111	25	22.52	Nonsynonymous
					PA	T → C	1050	N → N	350	111	12	10.81	Synonymous
					PA	C → T	1539	N → N	513	133	64	48.12	Synonymous
					PB1	T → C	1146	N → N	382	123	16	13.01	Synonymous
					PB1	C → T	1185	L → L	395	120	15	12.5	Synonymous
					PB1	Y → C	1254	V → V	418	180	48	26.67	Nonsynonymous
					PB2	G → A	2010	K → K	670	95	11	11.58	Synonymous
					PB2	G → A	1065	R → R	355	125	48	38.4	Synonymous
					PB2	T → C	1054	L → L	352	116	18	15.52	Synonymous
					NS1	G → T	305	W → L	102	907	69	7.61	Nonsynonymous
					HA	G → A	471	R → R	157	140	52	37.14	Synonymous
					HA	C → A	684	T → T	228	156	14	8.97	Synonymous
					HA	C → T	972	Y → Y	324	141	12	8.51	Synonymous
					PA	A → G	1681	M → V	561	143	22	15.38	Nonsynonymous

## Sheet: with inocula
Table S3. Swine IAV H1N1 and H3N2 single nucleotide variants detected in all samples collected from vaccinated and nonvaccinated pigs before parse and delete misalignment reads due to the high percentage of similarity between H1N1 and H3N2 sequences.
Group	Pig ID	Sample	Sampling day	Gen and Subtype	Position			Depth of read	Alt. base count	Allele frequency
						REF	ALT
Vaccinated	9	Nasal swab	4 dpi	NS1 H1N1	272	C	T	174	10	5.75
Vaccinated	9	Nasal swab	4 dpi	NS1 H1N1	631	G	A	145	24	16.55
Vaccinated	9	Nasal swab	4 dpi	M1 H1N1	530	A	G	672	10	1.49
Vaccinated	9	Nasal swab	4 dpi	M2 H1N1	861	G	A	455	135	29.67
Vaccinated	9	Nasal swab	4 dpi	M2 H1N1	896	R	G	409	409	100
Vaccinated	9	Nasal swab	4 dpi	NP H1N1	306	A	G	208	185	88.94
Vaccinated	9	Nasal swab	4 dpi	NP H1N1	1078	A	G	239	14	5.86
Vaccinated	9	Nasal swab	4 dpi	HA H1N1	832	T	C	124	121	97.58
Vaccinated	9	Nasal swab	4 dpi	PB1 H1N1	1522	G	T	115	74	64.35
Vaccinated	9	Nasal swab	4 dpi	PB1 H1N1	1535	T	G	64	19	29.69
Vaccinated	9	Nasal swab	4 dpi	PB1 H1N1	1873	T	G	52	23	44.23
Vaccinated	9	Nasal swab	4 dpi	PB2 H1N1	254	G	C	117	93	79.49
Vaccinated	9	Nasal swab	5 dpi	NS1 H1N1	437	T	C	160	22	13.75
Vaccinated	9	Nasal swab	5 dpi	NS1 H1N1	511	G	A	156	10	6.41
Vaccinated	9	Nasal swab	5 dpi	NS1 H1N1	631	G	A	123	18	14.63
Vaccinated	9	Nasal swab	5 dpi	M1 H1N1	270	T	G	225	12	5.33
Vaccinated	9	Nasal swab	5 dpi	M1 H1N1	399	T	C	225	11	4.89
Vaccinated	9	Nasal swab	5 dpi	M1 H1N1	514	C	T	181	12	6.63
Vaccinated	9	Nasal swab	5 dpi	M1 H1N1	555	T	A	159	10	6.29
Vaccinated	9	Nasal swab	5 dpi	M1 H1N1	561	G	A	159	13	8.18
Vaccinated	9	Nasal swab	5 dpi	M2 H1N1	841	C	T	149	14	9.4
Vaccinated	9	Nasal swab	5 dpi	M2 H1N1	896	R	G	116	115	99.14
Vaccinated	9	Nasal swab	5 dpi	PB2 H1N1	254	G	C	60	59	98.33
Vaccinated	9	Nasal swab	5 dpi	PB1 F2 H3N2	138	A	T	58	32	55.17
Vaccinated	9	Nasal swab	6 dpi	NS1 H1N1	196	A	G	2056	86	4.18
Vaccinated	9	Nasal swab	6 dpi	NS1 H1N1	250	G	A	2249	74	3.29
Vaccinated	9	Nasal swab	6 dpi	NS2 H1N1	663	A	G	1985	35	1.76
Vaccinated	9	Nasal swab	6 dpi	M1 H1N1	388	C	A	2821	39	1.38
Vaccinated	9	Nasal swab	6 dpi	M1 H1N1	240	C	T	2321	1210	52.13
Vaccinated	9	Nasal swab	6 dpi	M1 H1N1	327	C	T	2732	39	1.43
Vaccinated	9	Nasal swab	6 dpi	M2 H1N1	861	G	A	1886	67	3.55
Vaccinated	9	Nasal swab	6 dpi	M2 H1N1	889	A	G	1783	24	1.35
Vaccinated	9	Nasal swab	6 dpi	M2 H1N1	896	R	A	1820	874	48.02
Vaccinated	9	Nasal swab	6 dpi	M2 H1N1	896	R	G	1820	946	51.98
Vaccinated	9	Nasal swab	6 dpi	NA H1N1	372	C	T	1093	477	43.64
Vaccinated	9	Nasal swab	6 dpi	NA H1N1	394	T	C	1089	12	1.1
Vaccinated	9	Nasal swab	6 dpi	NA H1N1	739	A	C	1271	24	1.89
Vaccinated	9	Nasal swab	6 dpi	NA H1N1	794	A	G	1161	20	1.72
Vaccinated	9	Nasal swab	6 dpi	NP H1N1	306	A	G	619	47	7.59
Vaccinated	9	Nasal swab	6 dpi	NP H1N1	386	C	T	631	10	1.58
Vaccinated	9	Nasal swab	6 dpi	NP H1N1	1117	A	C	664	16	2.41
Vaccinated	9	Nasal swab	6 dpi	HA H1N1	243	C	T	491	200	40.73
Vaccinated	9	Nasal swab	6 dpi	HA H1N1	454	G	T	583	281	48.2
Vaccinated	9	Nasal swab	6 dpi	HA H1N1	611	T	A	559	235	42.04
Vaccinated	9	Nasal swab	6 dpi	HA H1N1	677	G	T	576	10	1.74
Vaccinated	9	Nasal swab	6 dpi	HA H1N1	1363	C	A	363	10	2.75
Vaccinated	9	Nasal swab	6 dpi	HA H1N1	1539	C	T	436	198	45.41
Vaccinated	9	Nasal swab	6 dpi	PA H1N1	1506	G	A	372	150	40.32
Vaccinated	9	Nasal swab	6 dpi	PA H1N1	1583	C	T	340	89	26.18
Vaccinated	9	Nasal swab	6 dpi	PA H1N1	1633	A	G	385	15	3.9
Vaccinated	9	Nasal swab	6 dpi	PA H1N1	1831	T	C	380	18	4.74
Vaccinated	9	Nasal swab	6 dpi	PA H1N1	1921	C	T	324	36	11.11
Vaccinated	9	Nasal swab	6 dpi	PA X H1N1	377	A	G	347	15	4.32
Vaccinated	9	Nasal swab	6 dpi	PB1 H1N1	559	A	G	199	10	5.03
Vaccinated	9	Nasal swab	6 dpi	PB1 H1N1	1522	G	T	291	15	5.15
Vaccinated	9	Nasal swab	6 dpi	PB1 H1N1	2159	C	T	307	20	6.51
Vaccinated	9	Nasal swab	6 dpi	PB2 H1N1	168	G	A	229	220	96.07
Vaccinated	9	Nasal swab	6 dpi	PB2 H1N1	254	G	C	262	13	4.96
Vaccinated	9	Nasal swab	6 dpi	PB2 H1N1	696	G	A	239	47	19.67
Vaccinated	9	Nasal swab	6 dpi	PB2 H1N1	1054	T	C	257	250	97.28
Vaccinated	9	Nasal swab	7 dpi	M1 H1N1	240	C	T	630	200	31.75
Vaccinated	9	Nasal swab	7 dpi	M2 H1N1	896	R	A	432	136	31.48
Vaccinated	9	Nasal swab	7 dpi	M2 H1N1	896	R	G	432	296	68.52
Vaccinated	9	Nasal swab	7 dpi	NA H1N1	1180	G	A	179	132	73.74
Vaccinated	9	Nasal swab	7 dpi	NA H1N1	372	C	T	182	12	6.59
Vaccinated	9	Nasal swab	7 dpi	HA H1N1	243	C	T	55	51	92.73
Vaccinated	9	Nasal swab	7 dpi	HA H1N1	454	G	T	54	53	98.15
Vaccinated	9	Nasal swab	7 dpi	HA H1N1	611	T	A	59	54	91.53
Vaccinated	9	Nasal swab	7 dpi	HA H1N1	1539	C	T	105	91	86.67
Vaccinated	9	Nasal swab	7 dpi	PB2 H1N1	168	G	A	62	54	87.1
Vaccinated	9	Nasal swab	7 dpi	PB2 H1N1	254	G	C	95	37	38.95
Vaccinated	9	Nasal swab	8 dpi	NS1 H1N1	580	G	A	2075	39	1.88
Vaccinated	9	Nasal swab	8 dpi	NS1 H1N1	631	G	A	1908	19	1
Vaccinated	9	Nasal swab	8 dpi	NS2 H1N1	721	G	A	1853	21	1.13
Vaccinated	9	Nasal swab	8 dpi	M1 H1N1	291	C	A	2188	22	1.01
Vaccinated	9	Nasal swab	8 dpi	M2 H1N1	896	R	G	1623	1622	99.94
Vaccinated	9	Nasal swab	8 dpi	NA H1N1	873	A	G	739	59	7.98
Vaccinated	9	Nasal swab	8 dpi	HA H1N1	243	C	T	214	197	92.06
Vaccinated	9	Nasal swab	8 dpi	HA H1N1	454	G	T	200	192	96
Vaccinated	9	Nasal swab	8 dpi	HA H1N1	611	T	A	187	171	91.44
Vaccinated	9	Nasal swab	8 dpi	HA H1N1	1539	C	T	152	138	90.79
Vaccinated	9	Nasal swab	8 dpi	PA H1N1	1852	G	C	715	20	2.8
Vaccinated	9	Nasal swab	8 dpi	PA H1N1	1981	G	A	1538	29	1.89
Vaccinated	9	Nasal swab	8 dpi	PA X H1N1	256	A	C	817	30	3.67
Vaccinated	9	Nasal swab	8 dpi	PA X H1N1	393	C	A	519	11	2.12
Vaccinated	9	Nasal swab	8 dpi	PB1 H1N1	915	C	T	336	12	3.57
Vaccinated	9	Nasal swab	8 dpi	PB1 H1N1	1185	C	T	479	196	40.92
Vaccinated	9	Nasal swab	8 dpi	PB1 H1N1	1254	Y	C	542	256	47.23
Vaccinated	9	Nasal swab	8 dpi	PB1 H1N1	1692	T	C	373	11	2.95
Vaccinated	9	Nasal swab	8 dpi	PB1 H1N1	1863	G	A	423	149	35.22
Vaccinated	9	Nasal swab	8 dpi	PB1 H1N1	1968	A	G	561	14	2.5
Vaccinated	9	Nasal swab	8 dpi	PB1 H1N1	2084	T	C	732	22	3.01
Vaccinated	9	Nasal swab	8 dpi	PB1 H1N1	2144	T	C	1620	17	1.05
Vaccinated	9	Nasal swab	8 dpi	PB2 H1N1	229	C	G	444	115	25.9
Vaccinated	9	Nasal swab	8 dpi	PB2 H1N1	951	G	A	434	166	38.25
Vaccinated	9	Nasal swab	8 dpi	PB2 H1N1	2076	A	G	3223	47	1.46
Vaccinated	9	BALF	8 dpi	NS1 H1N1	323	A	C	3017	313	10.37
Vaccinated	9	BALF	8 dpi	NS1 H1N1	503	G	A	3165	43	1.36
Vaccinated	9	BALF	8 dpi	NS1 H1N1	631	G	A	2570	1265	49.22
Vaccinated	9	BALF	8 dpi	M1 H1N1	240	C	T	2931	736	25.11
Vaccinated	9	BALF	8 dpi	M2 H1N1	896	R	G	2036	1642	80.65
Vaccinated	9	BALF	8 dpi	M2 H1N1	896	R	A	2036	394	19.35
Vaccinated	9	BALF	8 dpi	NA H1N1	150	T	A	1067	11	1.03
Vaccinated	9	BALF	8 dpi	NA H1N1	440	G	A	1521	21	1.38
Vaccinated	9	BALF	8 dpi	NA H1N1	987	T	C	1558	65	4.17
Vaccinated	9	BALF	8 dpi	NP H1N1	306	A	G	1137	127	11.17
Vaccinated	9	BALF	8 dpi	HA H1N1	243	C	T	626	86	13.74
Vaccinated	9	BALF	8 dpi	HA H1N1	454	G	T	763	122	15.99
Vaccinated	9	BALF	8 dpi	HA H1N1	611	T	A	808	118	14.6
Vaccinated	9	BALF	8 dpi	HA H1N1	684	A	G	852	14	1.64
Vaccinated	9	BALF	8 dpi	HA H1N1	1400	A	G	687	238	34.64
Vaccinated	9	BALF	8 dpi	HA H1N1	1539	C	T	632	64	10.13
Vaccinated	9	BALF	8 dpi	HA H1N1	832	T	C	843	47	5.58
Vaccinated	9	BALF	8 dpi	HA H1N1	1222	A	G	579	62	10.71
Vaccinated	9	BALF	8 dpi	PA H1N1	961	C	T	680	26	3.82
Vaccinated	9	BALF	8 dpi	PA H1N1	1371	A	G	847	10	1.18
Vaccinated	9	BALF	8 dpi	PA H1N1	1506	G	A	894	11	1.23
Vaccinated	9	BALF	8 dpi	PA H1N1	1817	A	G	801	12	1.5
Vaccinated	9	BALF	8 dpi	PA X H1N1	624	G	A	755	30	3.97
Vaccinated	9	BALF	8 dpi	PA X H1N1	654	T	C	790	59	7.47
Vaccinated	9	BALF	8 dpi	PB1 H1N1	471	C	A	541	30	5.55
Vaccinated	9	BALF	8 dpi	PB1 H1N1	571	G	T	534	26	4.87
Vaccinated	9	BALF	8 dpi	PB1 H1N1	609	G	A	515	37	7.18
Vaccinated	9	BALF	8 dpi	PB1 H1N1	933	G	A	533	44	8.26
Vaccinated	9	BALF	8 dpi	PB1 H1N1	951	G	A	556	10	1.8
Vaccinated	9	BALF	8 dpi	PB1 H1N1	1185	C	T	780	120	15.38
Vaccinated	9	BALF	8 dpi	PB1 H1N1	1254	Y	C	974	696	71.46
Vaccinated	9	BALF	8 dpi	PB1 H1N1	1863	G	A	672	13	1.93
Vaccinated	9	BALF	8 dpi	PB1 H1N1	2059	C	T	1085	18	1.66
Vaccinated	9	BALF	8 dpi	PB1 H1N1	2101	C	T	1051	13	1.24
Vaccinated	9	BALF	8 dpi	PB1 H1N1	2159	C	T	1074	13	1.21
Vaccinated	9	BALF	8 dpi	PB2 H1N1	168	G	A	696	190	27.3
Vaccinated	9	BALF	8 dpi	PB2 H1N1	583	G	A	595	42	7.06
Vaccinated	9	BALF	8 dpi	PB2 H1N1	807	A	G	681	31	4.55
Vaccinated	9	BALF	8 dpi	PB2 H1N1	855	C	T	652	36	5.52
Vaccinated	9	BALF	8 dpi	PB2 H1N1	951	G	A	705	13	1.84
Vaccinated	9	BALF	8 dpi	PB2 H1N1	1054	T	C	712	185	25.98
Vaccinated	9	BALF	8 dpi	PB2 H1N1	1395	C	T	635	11	1.73
Vaccinated	9	BALF	8 dpi	PB2 H1N1	1677	T	C	758	34	4.49
Vaccinated	9	BALF	8 dpi	PB2 H1N1	2200	G	A	828	17	2.05
Vaccinated	10	BALF	8 dpi	NS1 H1N1	337	G	A	3618	163	4.51
Vaccinated	10	BALF	8 dpi	NS1 H1N1	614	G	A	3082	72	2.34
Vaccinated	10	BALF	8 dpi	NS1 H1N1	631	G	A	3041	569	18.71
Vaccinated	10	BALF	8 dpi	NS1 H1N1	323	A	C	3663	152	4.15
Vaccinated	10	BALF	8 dpi	M1 H1N1	240	C	T	2919	829	28.4
Vaccinated	10	BALF	8 dpi	M2 H1N1	794	T	C	2702	41	1.52
Vaccinated	10	BALF	8 dpi	M2 H1N1	896	R	A	2297	473	20.59
Vaccinated	10	BALF	8 dpi	M2 H1N1	896	R	G	2297	1822	79.32
Vaccinated	10	BALF	8 dpi	M2 H1N1	942	A	G	1242	17	1.37
Vaccinated	10	BALF	8 dpi	NA H1N1	316	G	A	1245	17	1.37
Vaccinated	10	BALF	8 dpi	NA H1N1	372	C	T	1403	18	1.28
Vaccinated	10	BALF	8 dpi	NA H1N1	391	A	G	1446	16	1.11
Vaccinated	10	BALF	8 dpi	NA H1N1	561	C	T	1503	20	1.33
Vaccinated	10	BALF	8 dpi	NA H1N1	873	A	G	1621	52	3.21
Vaccinated	10	BALF	8 dpi	NA H1N1	987	T	C	1510	184	12.19
Vaccinated	10	BALF	8 dpi	NA H1N1	150	T	A	965	61	6.32
Vaccinated	10	BALF	8 dpi	NA H1N1	202	A	G	1092	32	2.93
Vaccinated	10	BALF	8 dpi	NA H1N1	298	T	C	1272	21	1.65
Vaccinated	10	BALF	8 dpi	NA H1N1	1330	T	C	995	13	1.31
Vaccinated	10	BALF	8 dpi	NP H1N1	194	G	A	1140	14	1.23
Vaccinated	10	BALF	8 dpi	NP H1N1	1128	C	T	992	15	1.51
Vaccinated	10	BALF	8 dpi	NP H1N1	1366	G	T	926	89	9.61
Vaccinated	10	BALF	8 dpi	HA H1N1	540	G	A	460	15	3.26
Vaccinated	10	BALF	8 dpi	HA H1N1	611	T	A	484	278	57.44
Vaccinated	10	BALF	8 dpi	HA H1N1	1539	C	T	413	224	54.24
Vaccinated	10	BALF	8 dpi	HA H1N1	454	G	T	476	254	53.36
Vaccinated	10	BALF	8 dpi	HA H1N1	243	C	T	375	177	47.2
Vaccinated	10	BALF	8 dpi	PA H1N1	927	G	A	295	23	7.8
Vaccinated	10	BALF	8 dpi	PA H1N1	1036	C	A	301	14	4.65
Vaccinated	10	BALF	8 dpi	PA H1N1	2025	C	T	825	31	3.76
Vaccinated	10	BALF	8 dpi	PA H1N1	2131	A	C	595	30	5.04
Vaccinated	10	BALF	8 dpi	PA H1N1	2134	G	A	578	30	5.19
Vaccinated	10	BALF	8 dpi	PA X H1N1	171	A	G	438	10	2.28
Vaccinated	10	BALF	8 dpi	PA X H1N1	624	G	A	263	32	12.17
Vaccinated	10	BALF	8 dpi	PB1 H1N1	1185	C	T	238	75	31.51
Vaccinated	10	BALF	8 dpi	PB1 H1N1	1863	G	A	271	46	16.97
Vaccinated	10	BALF	8 dpi	PB1 H1N1	1254	Y	C	328	170	51.83
Vaccinated	10	BALF	8 dpi	PB1 H1N1	2073	G	A	776	13	1.68
Vaccinated	10	BALF	8 dpi	PB1 H1N1	1109	C	T	206	14	6.8
Vaccinated	10	BALF	8 dpi	PB1 H1N1	915	C	T	160	15	9.38
Vaccinated	10	BALF	8 dpi	PB1 F2 H1N1	192	C	T	385	26	6.75
Vaccinated	10	BALF	8 dpi	PB2 H1N1	2189	A	G	815	13	1.6
Vaccinated	10	BALF	8 dpi	PB2 H1N1	168	G	A	369	40	10.84
Vaccinated	10	BALF	8 dpi	PB2 H1N1	583	G	A	126	17	13.49
Vaccinated	10	BALF	8 dpi	PB2 H1N1	951	G	A	141	15	10.64
Vaccinated	10	BALF	8 dpi	PB2 H1N1	1054	T	C	118	10	8.47
Vaccinated	11	Nasal swab	5 dpi	HA H3N2	684	C	A	145	136	93.79
Vaccinated	11	Nasal swab	5 dpi	HA H3N2	972	C	T	117	104	88.89
Vaccinated	11	Nasal swab	5 dpi	PB1 H3N2	1522	G	T	162	18	11.11
Vaccinated	11	Nasal swab	5 dpi	PB1 F2 H3N2	138	A	T	129	10	7.75
Vaccinated	11	Nasal swab	7 dpi	NS1 H1N1	406	G	T	649	32	4.93
Vaccinated	11	Nasal swab	7 dpi	NS1 H1N1	631	G	A	632	548	86.71
Vaccinated	11	Nasal swab	7 dpi	M1 H1N1	261	T	C	534	112	20.97
Vaccinated	11	Nasal swab	7 dpi	M1 H1N1	240	C	T	444	441	99.32
Vaccinated	11	Nasal swab	7 dpi	M1 H1N1	250	C	T	485	26	5.36
Vaccinated	11	Nasal swab	7 dpi	M2 H1N1	896	R	A	410	64	15.61
Vaccinated	11	Nasal swab	7 dpi	M2 H1N1	896	R	G	410	346	84.39
Vaccinated	11	Nasal swab	7 dpi	NA H1N1	418	C	T	224	14	6.25
Vaccinated	11	Nasal swab	7 dpi	HA H1N1	824	A	G	296	19	6.42
Vaccinated	11	Nasal swab	7 dpi	PB1 H1N1	1254	Y	C	240	231	96.25
Vaccinated	11	Nasal swab	7 dpi	PB1 H1N1	1185	C	T	158	154	97.47
Vaccinated	11	Nasal swab	7 dpi	PB2 H1N1	1181	T	C	265	23	8.68
Vaccinated	12	Nasal swab	5 dpi	NS1 H1N1	176	A	G	95	13	13.68
Vaccinated	12	Nasal swab	5 dpi	NS1 H1N1	205	C	A	110	16	14.55
Vaccinated	12	Nasal swab	5 dpi	NS1 H1N1	215	A	G	120	25	20.83
Vaccinated	12	Nasal swab	5 dpi	NS1 H1N1	309	C	A	107	24	22.43
Vaccinated	12	Nasal swab	5 dpi	NS1 H1N1	330	A	G	109	25	22.94
Vaccinated	12	Nasal swab	5 dpi	NS1 H1N1	331	A	G	109	25	22.94
Vaccinated	12	Nasal swab	5 dpi	NS1 H1N1	396	A	G	101	15	14.85
Vaccinated	12	Nasal swab	5 dpi	NS1 H1N1	409	A	G	100	10	10
Vaccinated	12	Nasal swab	5 dpi	NS1 H1N1	511	G	A	85	28	32.94
Vaccinated	12	Nasal swab	5 dpi	NS1 H1N1	553	T	C	72	14	19.44
Vaccinated	12	Nasal swab	5 dpi	NS1 H1N1	631	G	A	87	87	100
Vaccinated	12	Nasal swab	5 dpi	NS2 H1N1	733	A	G	81	37	45.68
Vaccinated	12	Nasal swab	5 dpi	M1 H1N1	93	T	C	57	21	36.84
Vaccinated	12	Nasal swab	5 dpi	M1 H1N1	150	G	A	61	10	16.39
Vaccinated	12	Nasal swab	5 dpi	M1 H1N1	270	T	G	55	12	21.82
Vaccinated	12	Nasal swab	5 dpi	M1 H1N1	514	C	T	74	20	27.03
Vaccinated	12	Nasal swab	5 dpi	M1 H1N1	540	A	T	65	15	23.08
Vaccinated	12	Nasal swab	5 dpi	M1 H1N1	555	T	A	65	12	18.46
Vaccinated	12	Nasal swab	5 dpi	M1 H1N1	561	G	A	70	18	25.71
Vaccinated	12	Nasal swab	5 dpi	M1 H1N1	603	A	G	75	10	13.33
Vaccinated	12	Nasal swab	5 dpi	M1 H1N1	660	G	A	81	12	14.81
Vaccinated	12	Nasal swab	5 dpi	M1 H1N1	666	T	C	75	17	22.67
Vaccinated	12	Nasal swab	5 dpi	M1 H1N1	679	G	A	82	13	15.85
Vaccinated	12	Nasal swab	5 dpi	M2 H1N1	711	G	A	86	13	15.12
Vaccinated	12	Nasal swab	5 dpi	M2 H1N1	840	T	A	105	23	21.9
Vaccinated	12	Nasal swab	5 dpi	M2 H1N1	841	C	T	105	36	34.29
Vaccinated	12	Nasal swab	5 dpi	M2 H1N1	889	A	G	64	16	25
Vaccinated	12	Nasal swab	5 dpi	M2 H1N1	896	R	A	66	49	74.24
Vaccinated	12	Nasal swab	5 dpi	M2 H1N1	896	R	G	66	17	25.76
Vaccinated	12	Nasal swab	5 dpi	NS1 H3N2	131	G	A	330	18	5.45
Vaccinated	12	Nasal swab	5 dpi	NS1 H3N2	135	G	A	338	19	5.62
Vaccinated	12	Nasal swab	5 dpi	NS1 H3N2	176	G	A	349	13	3.72
Vaccinated	12	Nasal swab	5 dpi	NS1 H3N2	205	A	C	391	21	5.37
Vaccinated	12	Nasal swab	5 dpi	NS1 H3N2	215	G	A	408	20	4.9
Vaccinated	12	Nasal swab	5 dpi	NS1 H3N2	309	A	C	489	13	2.66
Vaccinated	12	Nasal swab	5 dpi	NS1 H3N2	330	G	A	461	10	2.17
Vaccinated	12	Nasal swab	5 dpi	NS1 H3N2	331	G	A	463	11	2.38
Vaccinated	12	Nasal swab	5 dpi	NS1 H3N2	337	G	A	437	18	4.12
Vaccinated	12	Nasal swab	5 dpi	NS1 H3N2	396	G	A	388	14	3.61
Vaccinated	12	Nasal swab	5 dpi	NS1 H3N2	409	G	A	380	12	3.16
Vaccinated	12	Nasal swab	5 dpi	NS1 H3N2	511	A	G	409	25	6.11
Vaccinated	12	Nasal swab	5 dpi	NS1 H3N2	635	C	A	382	10	2.62
Vaccinated	12	Nasal swab	5 dpi	NS2 H3N2	733	G	A	344	22	6.4
Vaccinated	12	Nasal swab	5 dpi	NS2 H3N2	738	T	C	306	14	4.58
Vaccinated	12	Nasal swab	5 dpi	NS2 H3N2	760	G	A	264	14	5.3
Vaccinated	12	Nasal swab	5 dpi	NS2 H3N2	781	A	G	232	13	5.6
Vaccinated	12	Nasal swab	5 dpi	M1 H3N2	240	C	T	415	12	2.89
Vaccinated	12	Nasal swab	5 dpi	M1 H3N2	297	G	A	455	10	2.2
Vaccinated	12	Nasal swab	5 dpi	M1 H3N2	395	A	G	519	22	4.24
Vaccinated	12	Nasal swab	5 dpi	M1 H3N2	399	C	T	528	19	3.6
Vaccinated	12	Nasal swab	5 dpi	M1 H3N2	450	T	A	517	12	2.32
Vaccinated	12	Nasal swab	5 dpi	M1 H3N2	514	T	C	569	30	5.27
Vaccinated	12	Nasal swab	5 dpi	M1 H3N2	555	A	T	509	16	3.14
Vaccinated	12	Nasal swab	5 dpi	M1 H3N2	639	A	G	411	13	3.16
Vaccinated	12	Nasal swab	5 dpi	M1 H3N2	660	A	G	376	11	2.93
Vaccinated	12	Nasal swab	5 dpi	M2 H3N2	840	T	A	310	11	3.55
Vaccinated	12	Nasal swab	5 dpi	M2 H3N2	841	T	C	309	22	7.12
Vaccinated	12	Nasal swab	5 dpi	NA H3N2	997	A	G	137	10	7.3
Vaccinated	12	Nasal swab	5 dpi	PA H3N2	261	C	T	192	11	5.73
Vaccinated	12	Nasal swab	5 dpi	PA H3N2	1195	A	G	183	14	7.65
Vaccinated	12	Nasal swab	5 dpi	PA H3N2	1312	G	A	259	11	4.25
Vaccinated	12	Nasal swab	5 dpi	PA H3N2	1498	C	T	267	13	4.87
Vaccinated	12	Nasal swab	5 dpi	PB1 H3N2	1605	C	A	201	10	4.98
Vaccinated	12	Nasal swab	6 dpi	NS1 H1N1	631	G	A	556	555	99.82
Vaccinated	12	Nasal swab	6 dpi	NS1 H1N1	284	T	C	632	19	3.01
Vaccinated	12	Nasal swab	6 dpi	NS2 H1N1	540	C	T	598	21	3.51
Vaccinated	12	Nasal swab	6 dpi	M1 H1N1	148	C	T	664	22	3.31
Vaccinated	12	Nasal swab	6 dpi	M1 H1N1	240	C	T	776	775	99.87
Vaccinated	12	Nasal swab	6 dpi	M1 H1N1	261	T	C	866	138	15.94
Vaccinated	12	Nasal swab	6 dpi	M2 H1N1	896	R	A	613	99	16.15
Vaccinated	12	Nasal swab	6 dpi	M2 H1N1	896	R	G	613	514	83.85
Vaccinated	12	Nasal swab	6 dpi	NA H1N1	688	G	A	533	10	1.88
Vaccinated	12	Nasal swab	6 dpi	NP H1N1	856	G	A	149	21	14.09
Vaccinated	12	Nasal swab	6 dpi	NP H1N1	1220	G	A	140	65	46.43
Vaccinated	12	Nasal swab	6 dpi	HA H1N1	802	C	T	306	10	3.27
Vaccinated	12	Nasal swab	6 dpi	PA H1N1	1934	T	C	139	17	12.23
Vaccinated	12	Nasal swab	6 dpi	PA X H1N1	315	C	T	132	26	19.7
Vaccinated	12	Nasal swab	6 dpi	PB1 H1N1	1254	Y	C	341	340	99.71
Vaccinated	12	Nasal swab	6 dpi	PB1 H1N1	1997	G	T	219	18	8.22
Vaccinated	12	Nasal swab	6 dpi	PB1 H1N1	1185	C	T	245	243	99.18
Vaccinated	12	Nasal swab	6 dpi	PB1 F2 H1N1	180	A	G	167	21	12.57
Vaccinated	12	Nasal swab	6 dpi	PB2 H1N1	254	G	C	160	11	6.88
Vaccinated	12	Nasal swab	6 dpi	PB2 H1N1	1091	C	A	244	29	11.89
Vaccinated	12	BALF	6 dpi	NS1 H1N1	323	A	C	1432	15	1.05
Vaccinated	12	BALF	6 dpi	NS1 H1N1	631	G	A	1257	446	35.48
Vaccinated	12	BALF	6 dpi	NS1 H1N1	209	A	G	1175	48	4.09
Vaccinated	12	BALF	6 dpi	NS2 H1N1	724	A	G	1182	12	1.02
Vaccinated	12	BALF	6 dpi	NS2 H1N1	745	G	T	1082	22	2.03
Vaccinated	12	BALF	6 dpi	M1 H1N1	240	C	T	1424	1140	80.06
Vaccinated	12	BALF	6 dpi	M1 H1N1	258	A	G	1502	35	2.33
Vaccinated	12	BALF	6 dpi	M2 H1N1	896	R	A	1155	365	31.6
Vaccinated	12	BALF	6 dpi	M2 H1N1	896	R	G	1155	790	68.4
Vaccinated	12	BALF	6 dpi	NA H1N1	873	A	G	661	68	10.29
Vaccinated	12	BALF	6 dpi	NA H1N1	987	T	C	653	387	59.26
Vaccinated	12	BALF	6 dpi	HA H1N1	243	C	T	174	26	14.94
Vaccinated	12	BALF	6 dpi	HA H1N1	454	G	T	172	38	22.09
Vaccinated	12	BALF	6 dpi	HA H1N1	611	T	A	175	40	22.86
Vaccinated	12	BALF	6 dpi	HA H1N1	1396	G	A	133	17	12.78
Vaccinated	12	BALF	6 dpi	HA H1N1	1539	C	T	140	20	14.29
Vaccinated	12	BALF	6 dpi	PA X H1N1	624	G	A	115	16	13.91
Vaccinated	12	BALF	6 dpi	PB1 H1N1	1254	Y	C	205	155	75.61
Vaccinated	12	BALF	6 dpi	PB1 H1N1	1185	C	T	147	99	67.35
Vaccinated	12	BALF	6 dpi	PB2 H1N1	168	G	A	162	18	11.11
Vaccinated	13	Nasal swab	5 dpi	M1 H1N1	291	C	A	4518	78	1.73
Vaccinated	13	Nasal swab	5 dpi	M2 H1N1	896	R	G	3421	3419	99.94
Vaccinated	13	Nasal swab	5 dpi	NA H1N1	873	A	G	2507	214	8.54
Vaccinated	13	Nasal swab	5 dpi	HA H1N1	243	C	T	916	845	92.25
Vaccinated	13	Nasal swab	5 dpi	HA H1N1	454	G	T	932	841	90.24
Vaccinated	13	Nasal swab	5 dpi	HA H1N1	611	T	A	1072	976	91.04
Vaccinated	13	Nasal swab	5 dpi	HA H1N1	745	A	G	1047	11	1.05
Vaccinated	13	Nasal swab	5 dpi	HA H1N1	1539	C	T	957	862	90.07
Vaccinated	13	Nasal swab	5 dpi	PA H1N1	1981	G	A	2597	47	1.81
Vaccinated	13	Nasal swab	5 dpi	PA H1N1	1852	G	C	1270	22	1.73
Vaccinated	13	Nasal swab	5 dpi	PA X H1N1	256	A	C	1435	58	4.04
Vaccinated	13	Nasal swab	5 dpi	PA X H1N1	393	C	A	970	10	1.03
Vaccinated	13	Nasal swab	5 dpi	PB1 H1N1	2164	G	C	2351	44	1.87
Vaccinated	13	Nasal swab	5 dpi	PB1 H1N1	915	C	T	813	45	5.54
Vaccinated	13	Nasal swab	5 dpi	PB1 H1N1	1185	C	T	1091	458	41.98
Vaccinated	13	Nasal swab	5 dpi	PB1 H1N1	1254	Y	C	1245	544	43.69
Vaccinated	13	Nasal swab	5 dpi	PB1 H1N1	1863	G	A	1049	385	36.7
Vaccinated	13	Nasal swab	5 dpi	PB1 H1N1	2084	T	C	1490	18	1.21
Vaccinated	13	Nasal swab	5 dpi	PB2 H1N1	229	C	G	798	158	19.8
Vaccinated	13	Nasal swab	5 dpi	PB2 H1N1	951	G	A	768	301	39.19
Vaccinated	13	Nasal swab	5 dpi	PB2 H1N1	1920	A	T	734	12	1.63
Vaccinated	13	Nasal swab	5 dpi	PB2 H1N1	2076	A	G	3821	49	1.28
Vaccinated	13	Nasal swab	6 dpi	NS1 H1N1	323	A	C	1351	469	34.72
Vaccinated	13	Nasal swab	6 dpi	NS1 H1N1	406	G	A	1193	13	1.09
Vaccinated	13	Nasal swab	6 dpi	NS1 H1N1	631	G	A	1086	276	25.41
Vaccinated	13	Nasal swab	6 dpi	M1 H1N1	240	C	T	1253	228	18.2
Vaccinated	13	Nasal swab	6 dpi	M1 H1N1	414	G	A	1550	28	1.81
Vaccinated	13	Nasal swab	6 dpi	M2 H1N1	896	R	A	920	127	13.8
Vaccinated	13	Nasal swab	6 dpi	M2 H1N1	896	R	G	920	793	86.2
Vaccinated	13	Nasal swab	6 dpi	NA H1N1	372	C	T	354	18	5.08
Vaccinated	13	Nasal swab	6 dpi	NA H1N1	729	C	T	374	34	9.09
Vaccinated	13	Nasal swab	6 dpi	NA H1N1	1038	A	G	358	53	14.8
Vaccinated	13	Nasal swab	6 dpi	HA H1N1	454	G	T	96	95	98.96
Vaccinated	13	Nasal swab	6 dpi	HA H1N1	611	T	A	128	124	96.88
Vaccinated	13	Nasal swab	6 dpi	HA H1N1	1539	C	T	231	113	48.92
Vaccinated	13	Nasal swab	6 dpi	PB1 H1N1	1254	Y	C	116	91	78.45
Vaccinated	13	Nasal swab	6 dpi	PB1 H1N1	1522	G	T	122	32	26.23
Vaccinated	13	Nasal swab	6 dpi	PB2 H1N1	168	G	A	185	13	7.03
Vaccinated	13	Nasal swab	6 dpi	PB2 H1N1	254	G	C	140	44	31.43
Vaccinated	13	Nasal swab	6 dpi	PB2 H1N1	2018	G	A	369	13	3.52
Vaccinated	13	Nasal swab	6 dpi	PB2 H1N1	2085	A	G	347	13	3.75
Vaccinated	13	BALF	6 dpi	NS1 H1N1	323	A	C	4817	110	2.28
Vaccinated	13	BALF	6 dpi	NS1 H1N1	490	C	T	4932	223	4.52
Vaccinated	13	BALF	6 dpi	NS1 H1N1	631	G	A	4258	605	14.21
Vaccinated	13	BALF	6 dpi	M1 H1N1	150	G	A	3759	42	1.12
Vaccinated	13	BALF	6 dpi	M1 H1N1	240	C	T	4508	668	14.82
Vaccinated	13	BALF	6 dpi	M1 H1N1	399	T	C	5811	59	1.02
Vaccinated	13	BALF	6 dpi	M2 H1N1	841	C	T	3989	46	1.15
Vaccinated	13	BALF	6 dpi	M2 H1N1	896	R	A	3499	541	15.46
Vaccinated	13	BALF	6 dpi	M2 H1N1	896	R	G	3499	2956	84.48
Vaccinated	13	BALF	6 dpi	NA H1N1	150	T	A	1652	36	2.18
Vaccinated	13	BALF	6 dpi	NA H1N1	182	G	T	1697	17	1
Vaccinated	13	BALF	6 dpi	NA H1N1	873	A	G	2844	323	11.36
Vaccinated	13	BALF	6 dpi	NA H1N1	1036	G	A	2452	77	3.14
Vaccinated	13	BALF	6 dpi	NA H1N1	1395	T	C	808	30	3.71
Vaccinated	13	BALF	6 dpi	HA H1N1	243	C	T	1085	645	59.45
Vaccinated	13	BALF	6 dpi	HA H1N1	454	G	T	1279	759	59.34
Vaccinated	13	BALF	6 dpi	HA H1N1	611	T	A	1327	809	60.96
Vaccinated	13	BALF	6 dpi	HA H1N1	1346	A	G	614	12	1.95
Vaccinated	13	BALF	6 dpi	HA H1N1	1539	C	T	923	549	59.48
Vaccinated	13	BALF	6 dpi	PA H1N1	1055	A	G	946	14	1.48
Vaccinated	13	BALF	6 dpi	PA H1N1	1368	A	G	1141	12	1.05
Vaccinated	13	BALF	6 dpi	PA H1N1	1498	T	C	1281	15	1.17
Vaccinated	13	BALF	6 dpi	PA X H1N1	340	G	A	1189	60	5.05
Vaccinated	13	BALF	6 dpi	PB1 H1N1	915	C	T	552	20	3.62
Vaccinated	13	BALF	6 dpi	PB1 H1N1	1185	C	T	880	435	49.43
Vaccinated	13	BALF	6 dpi	PB1 H1N1	1254	Y	C	1147	604	52.66
Vaccinated	13	BALF	6 dpi	PB1 H1N1	1863	G	A	915	323	35.3
Vaccinated	13	BALF	6 dpi	PB1 H1N1	1961	G	A	997	14	1.4
Vaccinated	13	BALF	6 dpi	PB2 H1N1	168	G	A	976	148	15.16
Vaccinated	13	BALF	6 dpi	PB2 H1N1	765	G	T	804	10	1.24
Vaccinated	13	BALF	6 dpi	PB2 H1N1	951	G	A	998	405	40.58
Vaccinated	13	BALF	6 dpi	PB2 H1N1	1044	T	C	829	14	1.69
Vaccinated	13	BALF	6 dpi	PB2 H1N1	1054	T	C	867	118	13.61
Vaccinated	13	BALF	6 dpi	PB2 H1N1	1320	G	A	871	24	2.76
Vaccinated	13	BALF	6 dpi	PB2 H1N1	1984	A	G	1077	20	1.86
Vaccinated	13	BALF	6 dpi	PB2 H1N1	2009	A	C	1143	13	1.14
Vaccinated	13	BALF	6 dpi	PB2 H1N1	2024	T	G	1174	24	2.04
Vaccinated	13	BALF	6 dpi	NS1 H3N2	131	G	A	58	17	29.31
Vaccinated	13	BALF	6 dpi	NS1 H3N2	135	G	A	61	20	32.79
Vaccinated	13	BALF	6 dpi	NS1 H3N2	205	A	C	72	22	30.56
Vaccinated	13	BALF	6 dpi	NS1 H3N2	215	G	A	86	26	30.23
Vaccinated	13	BALF	6 dpi	NS1 H3N2	309	A	C	81	19	23.46
Vaccinated	13	BALF	6 dpi	NS1 H3N2	511	A	G	77	22	28.57
Vaccinated	13	BALF	6 dpi	NS1 H3N2	635	C	A	80	27	33.75
Vaccinated	13	BALF	6 dpi	M1 H3N2	150	A	G	191	18	9.42
Vaccinated	13	BALF	6 dpi	M1 H3N2	178	T	C	183	14	7.65
Vaccinated	13	BALF	6 dpi	M1 H3N2	249	C	T	172	21	12.21
Vaccinated	13	BALF	6 dpi	M1 H3N2	255	T	C	184	18	9.78
Vaccinated	13	BALF	6 dpi	M1 H3N2	270	G	T	224	54	24.11
Vaccinated	13	BALF	6 dpi	M1 H3N2	297	G	A	204	27	13.24
Vaccinated	13	BALF	6 dpi	M1 H3N2	324	G	A	220	25	11.36
Vaccinated	13	BALF	6 dpi	M1 H3N2	333	A	G	196	17	8.67
Vaccinated	13	BALF	6 dpi	M1 H3N2	342	G	A	225	36	16
Vaccinated	13	BALF	6 dpi	M1 H3N2	369	A	T	276	31	11.23
Vaccinated	13	BALF	6 dpi	M1 H3N2	399	C	T	316	61	19.3
Vaccinated	13	BALF	6 dpi	M1 H3N2	450	T	A	304	37	12.17
Vaccinated	13	BALF	6 dpi	M1 H3N2	462	T	C	287	18	6.27
Vaccinated	13	BALF	6 dpi	M1 H3N2	483	T	A	279	30	10.75
Vaccinated	13	BALF	6 dpi	M1 H3N2	489	A	G	251	17	6.77
Vaccinated	13	BALF	6 dpi	M1 H3N2	514	T	C	287	68	23.69
Vaccinated	13	BALF	6 dpi	M1 H3N2	540	T	A	230	42	18.26
Vaccinated	13	BALF	6 dpi	M1 H3N2	555	A	T	244	66	27.05
Vaccinated	13	BALF	6 dpi	M1 H3N2	561	A	G	240	52	21.67
Vaccinated	13	BALF	6 dpi	M1 H3N2	591	A	G	213	30	14.08
Vaccinated	13	BALF	6 dpi	M1 H3N2	603	G	A	235	50	21.28
Vaccinated	13	BALF	6 dpi	M1 H3N2	639	A	G	236	28	11.86
Vaccinated	13	BALF	6 dpi	M1 H3N2	660	A	G	227	49	21.59
Vaccinated	13	BALF	6 dpi	M1 H3N2	666	C	T	220	27	12.27
Vaccinated	13	BALF	6 dpi	M1 H3N2	669	T	C	213	29	13.61
Vaccinated	13	BALF	6 dpi	M1 H3N2	679	A	G	209	17	8.13
Vaccinated	13	BALF	6 dpi	M1 H3N2	744	G	A	212	29	13.68
Vaccinated	13	BALF	6 dpi	M2 H3N2	711	A	G	202	12	5.94
Vaccinated	13	BALF	6 dpi	M2 H3N2	741	G	A	212	29	13.68
Vaccinated	13	BALF	6 dpi	M2 H3N2	750	A	G	156	17	10.9
Vaccinated	13	BALF	6 dpi	M2 H3N2	761	C	G	156	22	14.1
Vaccinated	13	BALF	6 dpi	M2 H3N2	764	C	A	155	22	14.19
Vaccinated	13	BALF	6 dpi	M2 H3N2	781	T	C	144	21	14.58
Vaccinated	13	BALF	6 dpi	M2 H3N2	829	C	T	164	21	12.8
Vaccinated	13	BALF	6 dpi	M2 H3N2	841	T	C	181	34	18.78
Vaccinated	13	BALF	6 dpi	M2 H3N2	931	G	A	94	28	29.79
Vaccinated	13	BALF	6 dpi	M2 H3N2	933	A	G	94	28	29.79
Vaccinated	13	BALF	6 dpi	PA H3N2	2131	C	A	70	16	22.86
Vaccinated	13	BALF	6 dpi	PA H3N2	2134	A	G	67	15	22.39
Vaccinated	14	Nasal swab	6 dpi	NS1 H1N1	131	A	G	791	63	7.96
Vaccinated	14	Nasal swab	6 dpi	NS1 H1N1	135	A	G	799	70	8.76
Vaccinated	14	Nasal swab	6 dpi	NS1 H1N1	176	A	G	773	92	11.9
Vaccinated	14	Nasal swab	6 dpi	NS1 H1N1	205	C	A	811	105	12.95
Vaccinated	14	Nasal swab	6 dpi	NS1 H1N1	215	A	G	789	92	11.66
Vaccinated	14	Nasal swab	6 dpi	NS1 H1N1	309	C	A	819	103	12.58
Vaccinated	14	Nasal swab	6 dpi	NS1 H1N1	330	A	G	763	46	6.03
Vaccinated	14	Nasal swab	6 dpi	NS1 H1N1	331	A	G	763	48	6.29
Vaccinated	14	Nasal swab	6 dpi	NS1 H1N1	396	A	G	813	56	6.89
Vaccinated	14	Nasal swab	6 dpi	NS1 H1N1	409	A	G	819	63	7.69
Vaccinated	14	Nasal swab	6 dpi	NS1 H1N1	511	G	A	917	190	20.72
Vaccinated	14	Nasal swab	6 dpi	NS1 H1N1	553	T	C	725	70	9.66
Vaccinated	14	Nasal swab	6 dpi	NS1 H1N1	589	A	G	726	73	10.06
Vaccinated	14	Nasal swab	6 dpi	NS1 H1N1	631	G	A	714	711	99.58
Vaccinated	14	Nasal swab	6 dpi	NS1 H1N1	635	A	C	753	59	7.84
Vaccinated	14	Nasal swab	6 dpi	NS2 H1N1	733	A	G	703	97	13.8
Vaccinated	14	Nasal swab	6 dpi	NS2 H1N1	738	C	T	595	47	7.9
Vaccinated	14	Nasal swab	6 dpi	NS2 H1N1	760	A	G	486	51	10.49
Vaccinated	14	Nasal swab	6 dpi	NS2 H1N1	781	G	A	422	44	10.43
Vaccinated	14	Nasal swab	6 dpi	M1 H1N1	150	G	A	833	124	14.89
Vaccinated	14	Nasal swab	6 dpi	M1 H1N1	178	C	T	909	25	2.75
Vaccinated	14	Nasal swab	6 dpi	M1 H1N1	186	T	C	883	15	1.7
Vaccinated	14	Nasal swab	6 dpi	M1 H1N1	189	G	A	876	19	2.17
Vaccinated	14	Nasal swab	6 dpi	M1 H1N1	240	C	T	849	783	92.23
Vaccinated	14	Nasal swab	6 dpi	M1 H1N1	249	T	C	886	77	8.69
Vaccinated	14	Nasal swab	6 dpi	M1 H1N1	255	C	T	909	80	8.8
Vaccinated	14	Nasal swab	6 dpi	M1 H1N1	270	T	G	976	134	13.73
Vaccinated	14	Nasal swab	6 dpi	M1 H1N1	297	A	G	845	78	9.23
Vaccinated	14	Nasal swab	6 dpi	M1 H1N1	324	A	G	879	56	6.37
Vaccinated	14	Nasal swab	6 dpi	M1 H1N1	333	G	A	832	27	3.25
Vaccinated	14	Nasal swab	6 dpi	M1 H1N1	342	A	G	887	68	7.67
Vaccinated	14	Nasal swab	6 dpi	M1 H1N1	369	T	A	972	71	7.3
Vaccinated	14	Nasal swab	6 dpi	M1 H1N1	399	T	C	1132	192	16.96
Vaccinated	14	Nasal swab	6 dpi	M1 H1N1	450	A	T	1092	116	10.62
Vaccinated	14	Nasal swab	6 dpi	M1 H1N1	462	C	T	1018	72	7.07
Vaccinated	14	Nasal swab	6 dpi	M1 H1N1	483	A	T	991	54	5.45
Vaccinated	14	Nasal swab	6 dpi	M1 H1N1	489	G	A	948	53	5.59
Vaccinated	14	Nasal swab	6 dpi	M1 H1N1	514	C	T	1022	159	15.56
Vaccinated	14	Nasal swab	6 dpi	M1 H1N1	540	A	T	945	114	12.06
Vaccinated	14	Nasal swab	6 dpi	M1 H1N1	555	T	A	898	128	14.25
Vaccinated	14	Nasal swab	6 dpi	M1 H1N1	561	G	A	887	118	13.3
Vaccinated	14	Nasal swab	6 dpi	M1 H1N1	591	G	A	848	68	8.02
Vaccinated	14	Nasal swab	6 dpi	M1 H1N1	603	A	G	909	87	9.57
Vaccinated	14	Nasal swab	6 dpi	M1 H1N1	639	G	A	949	75	7.9
Vaccinated	14	Nasal swab	6 dpi	M1 H1N1	660	G	A	921	68	7.38
Vaccinated	14	Nasal swab	6 dpi	M1 H1N1	666	T	C	929	121	13.02
Vaccinated	14	Nasal swab	6 dpi	M1 H1N1	669	C	T	973	119	12.23
Vaccinated	14	Nasal swab	6 dpi	M1 H1N1	679	G	A	889	67	7.54
Vaccinated	14	Nasal swab	6 dpi	M1 H1N1	744	A	G	772	57	7.38
Vaccinated	14	Nasal swab	6 dpi	M2 H1N1	711	G	A	841	67	7.97
Vaccinated	14	Nasal swab	6 dpi	M2 H1N1	741	A	G	780	63	8.08
Vaccinated	14	Nasal swab	6 dpi	M2 H1N1	750	G	A	682	37	5.43
Vaccinated	14	Nasal swab	6 dpi	M2 H1N1	781	C	T	676	24	3.55
Vaccinated	14	Nasal swab	6 dpi	M2 H1N1	829	T	C	644	46	7.14
Vaccinated	14	Nasal swab	6 dpi	M2 H1N1	841	C	T	698	107	15.33
Vaccinated	14	Nasal swab	6 dpi	M2 H1N1	850	C	T	593	25	4.22
Vaccinated	14	Nasal swab	6 dpi	M2 H1N1	874	G	A	559	28	5.01
Vaccinated	14	Nasal swab	6 dpi	M2 H1N1	889	A	G	529	69	13.04
Vaccinated	14	Nasal swab	6 dpi	M2 H1N1	896	R	A	535	463	86.54
Vaccinated	14	Nasal swab	6 dpi	M2 H1N1	896	R	G	535	70	13.08
Vaccinated	14	Nasal swab	6 dpi	M2 H1N1	931	A	G	385	46	11.95
Vaccinated	14	Nasal swab	6 dpi	M2 H1N1	933	G	A	372	45	12.1
Vaccinated	14	Nasal swab	6 dpi	NP H1N1	195	G	A	177	18	10.17
Vaccinated	14	Nasal swab	6 dpi	NP H1N1	222	G	A	189	24	12.7
Vaccinated	14	Nasal swab	6 dpi	NP H1N1	351	G	A	218	16	7.34
Vaccinated	14	Nasal swab	6 dpi	NP H1N1	354	G	A	220	16	7.27
Vaccinated	14	Nasal swab	6 dpi	NP H1N1	441	A	G	247	31	12.55
Vaccinated	14	Nasal swab	6 dpi	NP H1N1	576	G	A	211	25	11.85
Vaccinated	14	Nasal swab	6 dpi	NP H1N1	642	G	A	192	17	8.85
Vaccinated	14	Nasal swab	6 dpi	NP H1N1	647	A	G	194	20	10.31
Vaccinated	14	Nasal swab	6 dpi	NP H1N1	693	A	G	192	24	12.5
Vaccinated	14	Nasal swab	6 dpi	NP H1N1	720	C	T	199	23	11.56
Vaccinated	14	Nasal swab	6 dpi	NP H1N1	825	C	T	185	19	10.27
Vaccinated	14	Nasal swab	6 dpi	NP H1N1	897	C	T	229	28	12.23
Vaccinated	14	Nasal swab	6 dpi	NP H1N1	912	T	C	228	25	10.96
Vaccinated	14	Nasal swab	6 dpi	NP H1N1	978	T	C	238	12	5.04
Vaccinated	14	Nasal swab	6 dpi	NP H1N1	985	G	A	268	35	13.06
Vaccinated	14	Nasal swab	6 dpi	NP H1N1	1032	A	G	237	27	11.39
Vaccinated	14	Nasal swab	6 dpi	NP H1N1	1047	G	A	221	12	5.43
Vaccinated	14	Nasal swab	6 dpi	NP H1N1	1068	G	A	251	23	9.16
Vaccinated	14	Nasal swab	6 dpi	NP H1N1	1069	A	C	251	22	8.76
Vaccinated	14	Nasal swab	6 dpi	NP H1N1	1149	T	C	211	32	15.17
Vaccinated	14	Nasal swab	6 dpi	NP H1N1	1191	C	T	198	25	12.63
Vaccinated	14	Nasal swab	6 dpi	NP H1N1	1197	G	A	196	27	13.78
Vaccinated	14	Nasal swab	6 dpi	NP H1N1	1222	G	A	190	25	13.16
Vaccinated	14	Nasal swab	6 dpi	NP H1N1	1260	T	C	213	25	11.74
Vaccinated	14	Nasal swab	6 dpi	NP H1N1	1332	C	T	216	33	15.28
Vaccinated	14	Nasal swab	6 dpi	NP H1N1	1485	G	T	87	20	22.99
Vaccinated	14	Nasal swab	6 dpi	PA H1N1	1260	C	A	51	15	29.41
Vaccinated	14	Nasal swab	6 dpi	PA H1N1	1590	G	T	63	12	19.05
Vaccinated	14	Nasal swab	6 dpi	PA H1N1	1815	A	G	61	10	16.39
Vaccinated	14	Nasal swab	6 dpi	PB1 H1N1	1254	Y	C	80	77	96.25
Vaccinated	14	Nasal swab	6 dpi	PB1 H1N1	1605	A	C	70	11	15.71
Vaccinated	14	Nasal swab	6 dpi	PB1 H1N1	1821	G	A	82	16	19.51
Vaccinated	14	Nasal swab	6 dpi	PB2 H1N1	254	G	C	51	14	27.45
Vaccinated	14	Nasal swab	6 dpi	NS1 H3N2	131	G	A	762	64	8.4
Vaccinated	14	Nasal swab	6 dpi	NS1 H3N2	135	G	A	754	75	9.95
Vaccinated	14	Nasal swab	6 dpi	NS1 H3N2	176	G	A	719	62	8.62
Vaccinated	14	Nasal swab	6 dpi	NS1 H3N2	205	A	C	735	99	13.47
Vaccinated	14	Nasal swab	6 dpi	NS1 H3N2	215	G	A	732	102	13.93
Vaccinated	14	Nasal swab	6 dpi	NS1 H3N2	309	A	C	746	116	15.55
Vaccinated	14	Nasal swab	6 dpi	NS1 H3N2	330	G	A	707	51	7.21
Vaccinated	14	Nasal swab	6 dpi	NS1 H3N2	331	G	A	712	51	7.16
Vaccinated	14	Nasal swab	6 dpi	NS1 H3N2	396	G	A	813	86	10.58
Vaccinated	14	Nasal swab	6 dpi	NS1 H3N2	409	G	A	850	94	11.06
Vaccinated	14	Nasal swab	6 dpi	NS1 H3N2	511	A	G	983	220	22.38
Vaccinated	14	Nasal swab	6 dpi	NS1 H3N2	553	C	T	766	82	10.7
Vaccinated	14	Nasal swab	6 dpi	NS1 H3N2	589	G	A	802	124	15.46
Vaccinated	14	Nasal swab	6 dpi	NS1 H3N2	635	C	A	1012	193	19.07
Vaccinated	14	Nasal swab	6 dpi	NS2 H3N2	733	G	A	793	103	12.99
Vaccinated	14	Nasal swab	6 dpi	NS2 H3N2	738	T	C	613	68	11.09
Vaccinated	14	Nasal swab	6 dpi	NS2 H3N2	760	G	A	459	58	12.64
Vaccinated	14	Nasal swab	6 dpi	NS2 H3N2	781	A	G	357	53	14.85
Vaccinated	14	Nasal swab	6 dpi	M1 H3N2	150	A	G	873	64	7.33
Vaccinated	14	Nasal swab	6 dpi	M1 H3N2	178	T	C	917	33	3.6
Vaccinated	14	Nasal swab	6 dpi	M1 H3N2	183	A	G	938	23	2.45
Vaccinated	14	Nasal swab	6 dpi	M1 H3N2	240	C	T	874	76	8.7
Vaccinated	14	Nasal swab	6 dpi	M1 H3N2	249	C	T	923	56	6.07
Vaccinated	14	Nasal swab	6 dpi	M1 H3N2	255	T	C	960	50	5.21
Vaccinated	14	Nasal swab	6 dpi	M1 H3N2	270	G	T	1042	111	10.65
Vaccinated	14	Nasal swab	6 dpi	M1 H3N2	297	G	A	948	62	6.54
Vaccinated	14	Nasal swab	6 dpi	M1 H3N2	324	G	A	1023	80	7.82
Vaccinated	14	Nasal swab	6 dpi	M1 H3N2	333	A	G	1021	64	6.27
Vaccinated	14	Nasal swab	6 dpi	M1 H3N2	342	G	A	1103	106	9.61
Vaccinated	14	Nasal swab	6 dpi	M1 H3N2	369	A	T	1167	96	8.23
Vaccinated	14	Nasal swab	6 dpi	M1 H3N2	399	C	T	1296	198	15.28
Vaccinated	14	Nasal swab	6 dpi	M1 H3N2	450	T	A	1224	129	10.54
Vaccinated	14	Nasal swab	6 dpi	M1 H3N2	462	T	C	1167	66	5.66
Vaccinated	14	Nasal swab	6 dpi	M1 H3N2	483	T	A	1133	70	6.18
Vaccinated	14	Nasal swab	6 dpi	M1 H3N2	489	A	G	1070	47	4.39
Vaccinated	14	Nasal swab	6 dpi	M1 H3N2	514	T	C	1161	133	11.46
Vaccinated	14	Nasal swab	6 dpi	M1 H3N2	540	T	A	1093	77	7.04
Vaccinated	14	Nasal swab	6 dpi	M1 H3N2	555	A	T	1058	132	12.48
Vaccinated	14	Nasal swab	6 dpi	M1 H3N2	561	A	G	1020	106	10.39
Vaccinated	14	Nasal swab	6 dpi	M1 H3N2	591	A	G	992	90	9.07
Vaccinated	14	Nasal swab	6 dpi	M1 H3N2	603	G	A	1044	98	9.39
Vaccinated	14	Nasal swab	6 dpi	M1 H3N2	639	A	G	1010	89	8.81
Vaccinated	14	Nasal swab	6 dpi	M1 H3N2	660	A	G	945	92	9.74
Vaccinated	14	Nasal swab	6 dpi	M1 H3N2	666	C	T	972	43	4.42
Vaccinated	14	Nasal swab	6 dpi	M1 H3N2	669	T	C	939	41	4.37
Vaccinated	14	Nasal swab	6 dpi	M1 H3N2	679	A	G	951	46	4.84
Vaccinated	14	Nasal swab	6 dpi	M1 H3N2	744	G	A	846	58	6.86
Vaccinated	14	Nasal swab	6 dpi	M2 H3N2	711	A	G	878	60	6.83
Vaccinated	14	Nasal swab	6 dpi	M2 H3N2	741	G	A	845	59	6.98
Vaccinated	14	Nasal swab	6 dpi	M2 H3N2	750	A	G	734	21	2.86
Vaccinated	14	Nasal swab	6 dpi	M2 H3N2	761	C	G	757	36	4.76
Vaccinated	14	Nasal swab	6 dpi	M2 H3N2	764	C	A	755	36	4.77
Vaccinated	14	Nasal swab	6 dpi	M2 H3N2	781	T	C	724	44	6.08
Vaccinated	14	Nasal swab	6 dpi	M2 H3N2	829	C	T	682	41	6.01
Vaccinated	14	Nasal swab	6 dpi	M2 H3N2	841	T	C	721	74	10.26
Vaccinated	14	Nasal swab	6 dpi	M2 H3N2	850	T	C	615	31	5.04
Vaccinated	14	Nasal swab	6 dpi	M2 H3N2	874	A	G	617	26	4.21
Vaccinated	14	Nasal swab	6 dpi	M2 H3N2	889	G	A	572	44	7.69
Vaccinated	14	Nasal swab	6 dpi	M2 H3N2	896	G	A	592	60	10.14
Vaccinated	14	Nasal swab	6 dpi	M2 H3N2	931	G	A	439	42	9.57
Vaccinated	14	Nasal swab	6 dpi	M2 H3N2	933	A	G	427	39	9.13
Vaccinated	14	Nasal swab	6 dpi	NP H3N2	195	A	G	155	23	14.84
Vaccinated	14	Nasal swab	6 dpi	NP H3N2	222	A	G	156	15	9.62
Vaccinated	14	Nasal swab	6 dpi	NP H3N2	351	A	G	147	18	12.24
Vaccinated	14	Nasal swab	6 dpi	NP H3N2	354	A	G	152	20	13.16
Vaccinated	14	Nasal swab	6 dpi	NP H3N2	441	G	A	182	47	25.82
Vaccinated	14	Nasal swab	6 dpi	NP H3N2	576	A	G	147	19	12.93
Vaccinated	14	Nasal swab	6 dpi	NP H3N2	642	A	G	143	14	9.79
Vaccinated	14	Nasal swab	6 dpi	NP H3N2	647	G	A	148	17	11.49
Vaccinated	14	Nasal swab	6 dpi	NP H3N2	693	G	A	153	33	21.57
Vaccinated	14	Nasal swab	6 dpi	NP H3N2	720	T	C	169	32	18.93
Vaccinated	14	Nasal swab	6 dpi	NP H3N2	825	T	C	169	14	8.28
Vaccinated	14	Nasal swab	6 dpi	NP H3N2	897	T	C	195	30	15.38
Vaccinated	14	Nasal swab	6 dpi	NP H3N2	912	C	T	187	19	10.16
Vaccinated	14	Nasal swab	6 dpi	NP H3N2	978	C	T	200	16	8
Vaccinated	14	Nasal swab	6 dpi	NP H3N2	985	A	G	211	15	7.11
Vaccinated	14	Nasal swab	6 dpi	NP H3N2	1032	G	A	179	16	8.94
Vaccinated	14	Nasal swab	6 dpi	NP H3N2	1041	C	A	167	22	13.17
Vaccinated	14	Nasal swab	6 dpi	NP H3N2	1068	A	G	191	15	7.85
Vaccinated	14	Nasal swab	6 dpi	NP H3N2	1069	C	A	188	15	7.98
Vaccinated	14	Nasal swab	6 dpi	NP H3N2	1149	C	T	203	33	16.26
Vaccinated	14	Nasal swab	6 dpi	NP H3N2	1191	T	C	181	41	22.65
Vaccinated	14	Nasal swab	6 dpi	NP H3N2	1197	A	G	190	42	22.11
Vaccinated	14	Nasal swab	6 dpi	NP H3N2	1212	G	A	192	12	6.25
Vaccinated	14	Nasal swab	6 dpi	NP H3N2	1222	A	G	197	21	10.66
Vaccinated	14	Nasal swab	6 dpi	NP H3N2	1260	C	T	231	25	10.82
Vaccinated	14	Nasal swab	6 dpi	NP H3N2	1332	T	C	232	25	10.78
Vaccinated	14	Nasal swab	6 dpi	NP H3N2	1371	C	A	233	37	15.88
Vaccinated	14	Nasal swab	6 dpi	NP H3N2	1485	T	G	77	39	50.65
Vaccinated	14	Nasal swab	6 dpi	PA H3N2	1260	A	C	52	13	25
Vaccinated	14	Nasal swab	6 dpi	PB1 H3N2	1254	T	C	54	12	22.22
Vaccinated	14	Nasal swab	6 dpi	PB1 H3N2	1686	C	T	54	13	24.07
Vaccinated	14	Nasal swab	6 dpi	PB1 H3N2	1821	A	G	58	13	22.41
Vaccinated	14	Nasal swab	6 dpi	PB1 H3N2	1902	T	C	70	11	15.71
Vaccinated	14	Nasal swab	6 dpi	PB1 H3N2	1986	C	T	51	11	21.57
Vaccinated	14	Nasal swab	7 dpi	M1 H1N1	273	T	C	2403	29	1.21
Vaccinated	14	Nasal swab	7 dpi	M2 H1N1	896	R	G	1706	1702	99.77
Vaccinated	14	Nasal swab	7 dpi	HA H1N1	243	C	T	437	437	100
Vaccinated	14	Nasal swab	7 dpi	HA H1N1	454	G	T	381	381	100
Vaccinated	14	Nasal swab	7 dpi	HA H1N1	611	T	A	491	488	99.39
Vaccinated	14	Nasal swab	7 dpi	HA H1N1	1539	C	T	399	398	99.75
Vaccinated	14	Nasal swab	7 dpi	PA H1N1	1878	A	G	365	10	2.74
Vaccinated	14	Nasal swab	7 dpi	PA H1N1	1902	G	A	370	12	3.24
Vaccinated	14	Nasal swab	7 dpi	PA H1N1	1933	G	A	430	17	3.95
Vaccinated	14	Nasal swab	7 dpi	PA H1N1	2025	C	T	555	16	2.88
Vaccinated	14	Nasal swab	7 dpi	PA H1N1	2131	A	C	501	13	2.59
Vaccinated	14	Nasal swab	7 dpi	PA H1N1	2134	G	A	482	13	2.7
Vaccinated	14	Nasal swab	7 dpi	PA X H1N1	199	G	A	343	10	2.92
Vaccinated	14	Nasal swab	7 dpi	PA X H1N1	558	C	T	279	11	3.94
Vaccinated	14	Nasal swab	7 dpi	PB1 H1N1	1185	C	T	374	13	3.48
Vaccinated	14	Nasal swab	7 dpi	PB1 H1N1	1254	Y	C	410	21	5.12
Vaccinated	14	Nasal swab	7 dpi	PB1 H1N1	1522	G	T	403	13	3.23
Vaccinated	14	Nasal swab	7 dpi	PB2 H1N1	165	C	T	231	10	4.33
Vaccinated	14	Nasal swab	7 dpi	PB2 H1N1	168	G	A	244	188	77.05
Vaccinated	14	Nasal swab	7 dpi	PB2 H1N1	951	G	A	307	66	21.5
Vaccinated	14	Nasal swab	7 dpi	PB2 H1N1	1054	T	C	256	192	75
Vaccinated	14	Nasal swab	7 dpi	PB2 H1N1	1697	A	T	219	18	8.22
Vaccinated	14	Nasal swab	8 dpi	NS1 H1N1	511	G	A	1307	28	2.14
Vaccinated	14	Nasal swab	8 dpi	NS2 H1N1	733	A	G	1019	12	1.18
Vaccinated	14	Nasal swab	8 dpi	M1 H1N1	150	G	A	981	17	1.73
Vaccinated	14	Nasal swab	8 dpi	M1 H1N1	270	T	G	1365	20	1.47
Vaccinated	14	Nasal swab	8 dpi	M1 H1N1	324	A	G	1268	13	1.03
Vaccinated	14	Nasal swab	8 dpi	M1 H1N1	369	T	A	1297	19	1.46
Vaccinated	14	Nasal swab	8 dpi	M1 H1N1	399	T	C	1510	39	2.58
Vaccinated	14	Nasal swab	8 dpi	M1 H1N1	514	C	T	1509	25	1.66
Vaccinated	14	Nasal swab	8 dpi	M1 H1N1	540	A	T	1446	15	1.04
Vaccinated	14	Nasal swab	8 dpi	M1 H1N1	561	G	A	1278	16	1.25
Vaccinated	14	Nasal swab	8 dpi	M1 H1N1	603	A	G	1162	13	1.12
Vaccinated	14	Nasal swab	8 dpi	M1 H1N1	639	G	A	1159	14	1.21
Vaccinated	14	Nasal swab	8 dpi	M1 H1N1	666	T	C	1199	19	1.58
Vaccinated	14	Nasal swab	8 dpi	M1 H1N1	679	G	A	1186	18	1.52
Vaccinated	14	Nasal swab	8 dpi	M2 H1N1	711	G	A	1071	15	1.4
Vaccinated	14	Nasal swab	8 dpi	M2 H1N1	841	C	T	961	28	2.91
Vaccinated	14	Nasal swab	8 dpi	M2 H1N1	896	R	G	815	811	99.51
Vaccinated	14	Nasal swab	8 dpi	NP H1N1	690	C	T	264	14	5.3
Vaccinated	14	Nasal swab	8 dpi	HA H1N1	243	C	T	116	116	100
Vaccinated	14	Nasal swab	8 dpi	HA H1N1	331	G	A	136	30	22.06
Vaccinated	14	Nasal swab	8 dpi	HA H1N1	454	G	T	111	111	100
Vaccinated	14	Nasal swab	8 dpi	HA H1N1	611	T	A	124	122	98.39
Vaccinated	14	Nasal swab	8 dpi	HA H1N1	1539	C	T	112	112	100
Vaccinated	14	Nasal swab	8 dpi	PA H1N1	1878	A	G	268	39	14.55
Vaccinated	14	Nasal swab	8 dpi	PA H1N1	1893	C	A	440	142	32.27
Vaccinated	14	Nasal swab	8 dpi	PA H1N1	1896	A	C	440	144	32.73
Vaccinated	14	Nasal swab	8 dpi	PA H1N1	1902	G	A	492	192	39.02
Vaccinated	14	Nasal swab	8 dpi	PA H1N1	1933	G	A	661	50	7.56
Vaccinated	14	Nasal swab	8 dpi	PA H1N1	2025	C	T	1297	417	32.15
Vaccinated	14	Nasal swab	8 dpi	PA H1N1	2131	A	C	1048	227	21.66
Vaccinated	14	Nasal swab	8 dpi	PA H1N1	2134	G	A	1013	222	21.92
Vaccinated	14	Nasal swab	8 dpi	PA X H1N1	120	A	G	717	222	30.96
Vaccinated	14	Nasal swab	8 dpi	PA X H1N1	162	A	C	603	183	30.35
Vaccinated	14	Nasal swab	8 dpi	PA X H1N1	169	A	C	511	162	31.7
Vaccinated	14	Nasal swab	8 dpi	PA X H1N1	261	T	C	201	20	9.95
Vaccinated	14	Nasal swab	8 dpi	PA X H1N1	321	G	T	158	24	15.19
Vaccinated	14	Nasal swab	8 dpi	PA X H1N1	346	C	A	139	18	12.95
Vaccinated	14	Nasal swab	8 dpi	PA X H1N1	372	A	G	139	20	14.39
Vaccinated	14	Nasal swab	8 dpi	PB1 H1N1	1522	G	T	172	40	23.26
Vaccinated	14	Nasal swab	8 dpi	PB1 H1N1	1535	T	G	143	14	9.79
Vaccinated	14	Nasal swab	8 dpi	PB1 H1N1	1925	G	A	163	14	8.59
Vaccinated	14	Nasal swab	8 dpi	PB1 H1N1	2088	C	T	649	16	2.47
Vaccinated	14	Nasal swab	8 dpi	PB1 H1N1	2105	G	C	982	14	1.43
Vaccinated	14	Nasal swab	8 dpi	PB1 H1N1	2211	G	A	971	323	33.26
Vaccinated	14	Nasal swab	8 dpi	PB1 H1N1	2245	A	G	735	15	2.04
Vaccinated	14	Nasal swab	8 dpi	PB1 F2 H1N1	141	C	T	396	21	5.3
Vaccinated	14	Nasal swab	8 dpi	PB1 F2 H1N1	162	A	G	331	15	4.53
Vaccinated	14	Nasal swab	8 dpi	PB1 F2 H1N1	174	C	T	229	13	5.68
Vaccinated	14	Nasal swab	8 dpi	PB1 F2 H1N1	183	C	T	221	14	6.33
Vaccinated	14	Nasal swab	8 dpi	PB1 F2 H1N1	186	A	G	216	13	6.02
Vaccinated	14	Nasal swab	8 dpi	PB1 F2 H1N1	222	C	T	183	13	7.1
Vaccinated	14	Nasal swab	8 dpi	PB2 H1N1	165	C	T	392	40	10.2
Vaccinated	14	Nasal swab	8 dpi	PB2 H1N1	168	G	A	399	358	89.72
Vaccinated	14	Nasal swab	8 dpi	PB2 H1N1	216	G	A	387	45	11.63
Vaccinated	14	Nasal swab	8 dpi	PB2 H1N1	228	A	G	379	48	12.66
Vaccinated	14	Nasal swab	8 dpi	PB2 H1N1	254	G	C	386	32	8.29
Vaccinated	14	Nasal swab	8 dpi	PB2 H1N1	266	T	A	346	11	3.18
Vaccinated	14	Nasal swab	8 dpi	PB2 H1N1	1054	T	C	95	92	96.84
Vaccinated	14	Nasal swab	8 dpi	PB2 H1N1	1992	A	G	364	11	3.02
Vaccinated	14	Nasal swab	8 dpi	PB2 H1N1	2010	G	A	369	12	3.25
Vaccinated	14	Nasal swab	8 dpi	PB2 H1N1	2012	A	G	367	21	5.72
Vaccinated	14	Nasal swab	8 dpi	PB2 H1N1	2034	T	C	386	15	3.89
Vaccinated	14	Nasal swab	8 dpi	PB2 H1N1	2097	A	G	393	37	9.41
Vaccinated	14	Nasal swab	8 dpi	PB2 H1N1	2127	T	C	382	41	10.73
Vaccinated	14	Nasal swab	8 dpi	PB2 H1N1	2139	A	G	407	64	15.72
Vaccinated	14	Nasal swab	8 dpi	M1 H3N2	270	G	T	69	26	37.68
Vaccinated	14	Nasal swab	8 dpi	M1 H3N2	399	C	T	78	20	25.64
Vaccinated	14	Nasal swab	8 dpi	M1 H3N2	450	T	A	81	10	12.35
Vaccinated	14	Nasal swab	8 dpi	M1 H3N2	483	T	A	76	11	14.47
Vaccinated	14	Nasal swab	8 dpi	M1 H3N2	514	T	C	90	27	30
Vaccinated	14	Nasal swab	8 dpi	M1 H3N2	555	A	T	77	21	27.27
Vaccinated	14	Nasal swab	8 dpi	M1 H3N2	561	A	G	67	13	19.4
Vaccinated	14	Nasal swab	8 dpi	M1 H3N2	591	A	G	57	12	21.05
Vaccinated	14	Nasal swab	8 dpi	M2 H3N2	841	T	C	63	17	26.98
Vaccinated	14	BALF	9 dpi	M1 H3N2	150	A	G	146	11	7.53
Vaccinated	14	BALF	9 dpi	M1 H3N2	514	T	C	161	14	8.7
Vaccinated	14	BALF	9 dpi	HA H3N2	474	G	C	81	27	33.33
Vaccinated	14	BALF	9 dpi	HA H3N2	684	C	A	58	37	63.79
Vaccinated	14	BALF	9 dpi	HA H3N2	972	C	T	73	29	39.73
Vaccinated	14	BALF	9 dpi	PB1 H3N2	60	T	C	91	53	58.24
Vaccinated	14	BALF	9 dpi	PB1 H3N2	2211	A	G	91	51	56.04
Vaccinated	14	BALF	9 dpi	PB2 H3N2	25	A	G	67	22	32.84
Vaccinated	14	BALF	9 dpi	PB2 H3N2	36	G	A	84	32	38.1
Vaccinated	14	BALF	9 dpi	PB2 H3N2	40	C	T	90	32	35.56
Vaccinated	14	BALF	9 dpi	PB2 H3N2	165	T	C	140	56	40
Vaccinated	14	BALF	9 dpi	PB2 H3N2	168	G	A	139	10	7.19
Vaccinated	14	BALF	9 dpi	PB2 H3N2	216	A	G	120	39	32.5
Vaccinated	14	BALF	9 dpi	PB2 H3N2	1926	A	G	140	40	28.57
Vaccinated	14	BALF	9 dpi	PB2 H3N2	1968	C	T	139	24	17.27
Vaccinated	14	BALF	9 dpi	PB2 H3N2	1979	A	G	166	34	20.48
Vaccinated	14	BALF	9 dpi	PB2 H3N2	1992	G	A	174	30	17.24
Vaccinated	14	BALF	9 dpi	PB2 H3N2	1998	A	G	177	33	18.64
Vaccinated	14	BALF	9 dpi	PB2 H3N2	2010	A	G	189	33	17.46
Vaccinated	14	BALF	9 dpi	PB2 H3N2	2034	C	T	253	97	38.34
Vaccinated	14	BALF	9 dpi	PB2 H3N2	2097	G	A	227	80	35.24
Vaccinated	14	BALF	9 dpi	PB2 H3N2	2127	C	T	212	70	33.02
Vaccinated	14	BALF	9 dpi	PB2 H3N2	2139	G	A	209	64	30.62
Nonvaccinated	15	Nasal swab	4 dpi	NS1 H3N2	511	A	G	767	10	1.3
Nonvaccinated	15	Nasal swab	4 dpi	NS1 H3N2	631	A	G	678	10	1.47
Nonvaccinated	15	Nasal swab	4 dpi	NS1 H3N2	205	A	C	648	10	1.54
Nonvaccinated	15	Nasal swab	4 dpi	NS1 H3N2	215	G	A	652	10	1.53
Nonvaccinated	15	Nasal swab	4 dpi	NS1 H3N2	635	C	A	716	10	1.4
Nonvaccinated	15	Nasal swab	4 dpi	M1 H3N2	660	A	G	823	10	1.22
Nonvaccinated	15	Nasal swab	4 dpi	M1 H3N2	514	T	C	1018	13	1.28
Nonvaccinated	15	Nasal swab	4 dpi	M2 H3N2	711	A	G	730	14	1.92
Nonvaccinated	15	Nasal swab	4 dpi	M2 H3N2	781	T	C	740	10	1.35
Nonvaccinated	15	Nasal swab	4 dpi	M2 H3N2	841	T	C	614	13	2.12
Nonvaccinated	15	Nasal swab	4 dpi	NA H3N2	150	A	G	212	43	20.28
Nonvaccinated	15	Nasal swab	4 dpi	PA H3N2	950	G	T	58	18	31.03
Nonvaccinated	15	Nasal swab	4 dpi	PA H3N2	1178	A	G	82	35	42.68
Nonvaccinated	15	Nasal swab	4 dpi	PA H3N2	495	G	A	59	16	27.12
Nonvaccinated	15	Nasal swab	4 dpi	PB1 H3N2	2097	C	A	612	83	13.56
Nonvaccinated	15	Nasal swab	5 dpi	NS1 H1N1	176	A	G	92	21	22.83
Nonvaccinated	15	Nasal swab	5 dpi	NS1 H1N1	205	C	A	87	21	24.14
Nonvaccinated	15	Nasal swab	5 dpi	NS1 H1N1	309	C	A	86	19	22.09
Nonvaccinated	15	Nasal swab	5 dpi	NS1 H1N1	511	G	A	103	39	37.86
Nonvaccinated	15	Nasal swab	5 dpi	NS1 H1N1	553	T	C	80	21	26.25
Nonvaccinated	15	Nasal swab	5 dpi	NS1 H1N1	589	A	G	93	13	13.98
Nonvaccinated	15	Nasal swab	5 dpi	NS1 H1N1	635	A	C	119	11	9.24
Nonvaccinated	15	Nasal swab	5 dpi	NS2 H1N1	733	A	G	87	31	35.63
Nonvaccinated	15	Nasal swab	5 dpi	M1 H1N1	150	G	A	79	31	39.24
Nonvaccinated	15	Nasal swab	5 dpi	M1 H1N1	240	C	T	67	54	80.6
Nonvaccinated	15	Nasal swab	5 dpi	M1 H1N1	249	T	C	67	13	19.4
Nonvaccinated	15	Nasal swab	5 dpi	M1 H1N1	255	C	T	73	15	20.55
Nonvaccinated	15	Nasal swab	5 dpi	M1 H1N1	270	T	G	82	20	24.39
Nonvaccinated	15	Nasal swab	5 dpi	M1 H1N1	342	A	G	77	10	12.99
Nonvaccinated	15	Nasal swab	5 dpi	M1 H1N1	399	T	C	125	30	24
Nonvaccinated	15	Nasal swab	5 dpi	M1 H1N1	450	A	T	114	26	22.81
Nonvaccinated	15	Nasal swab	5 dpi	M1 H1N1	462	C	T	104	13	12.5
Nonvaccinated	15	Nasal swab	5 dpi	M1 H1N1	514	C	T	89	23	25.84
Nonvaccinated	15	Nasal swab	5 dpi	M1 H1N1	540	A	T	68	13	19.12
Nonvaccinated	15	Nasal swab	5 dpi	M1 H1N1	555	T	A	67	17	25.37
Nonvaccinated	15	Nasal swab	5 dpi	M1 H1N1	561	G	A	71	22	30.99
Nonvaccinated	15	Nasal swab	5 dpi	M1 H1N1	603	A	G	90	12	13.33
Nonvaccinated	15	Nasal swab	5 dpi	M1 H1N1	666	T	C	97	16	16.49
Nonvaccinated	15	Nasal swab	5 dpi	M1 H1N1	669	C	T	102	16	15.69
Nonvaccinated	15	Nasal swab	5 dpi	M2 H1N1	741	A	G	79	10	12.66
Nonvaccinated	15	Nasal swab	5 dpi	M2 H1N1	829	T	C	57	11	19.3
Nonvaccinated	15	Nasal swab	5 dpi	M2 H1N1	841	C	T	70	27	38.57
Nonvaccinated	15	Nasal swab	5 dpi	NS1 H3N2	205	A	C	350	11	3.14
Nonvaccinated	15	Nasal swab	5 dpi	NS1 H3N2	215	G	A	338	11	3.25
Nonvaccinated	15	Nasal swab	5 dpi	NS1 H3N2	309	A	G	358	39	10.89
Nonvaccinated	15	Nasal swab	5 dpi	NS1 H3N2	396	G	A	323	13	4.02
Nonvaccinated	15	Nasal swab	5 dpi	NS1 H3N2	511	A	G	371	32	8.63
Nonvaccinated	15	Nasal swab	5 dpi	NS1 H3N2	553	C	T	320	14	4.38
Nonvaccinated	15	Nasal swab	5 dpi	NS1 H3N2	631	A	G	330	17	5.15
Nonvaccinated	15	Nasal swab	5 dpi	NS1 H3N2	635	C	A	348	15	4.31
Nonvaccinated	15	Nasal swab	5 dpi	NS2 H3N2	733	G	A	308	17	5.52
Nonvaccinated	15	Nasal swab	5 dpi	NS2 H3N2	738	T	C	272	10	3.68
Nonvaccinated	15	Nasal swab	5 dpi	NS2 H3N2	781	A	G	188	12	6.38
Nonvaccinated	15	Nasal swab	5 dpi	M1 H3N2	178	T	C	449	10	2.23
Nonvaccinated	15	Nasal swab	5 dpi	M1 H3N2	240	C	T	450	16	3.56
Nonvaccinated	15	Nasal swab	5 dpi	M1 H3N2	249	C	T	471	16	3.4
Nonvaccinated	15	Nasal swab	5 dpi	M1 H3N2	270	G	T	491	12	2.44
Nonvaccinated	15	Nasal swab	5 dpi	M1 H3N2	297	G	A	445	17	3.82
Nonvaccinated	15	Nasal swab	5 dpi	M1 H3N2	324	G	A	462	28	6.06
Nonvaccinated	15	Nasal swab	5 dpi	M1 H3N2	342	G	A	495	16	3.23
Nonvaccinated	15	Nasal swab	5 dpi	M1 H3N2	369	A	T	520	23	4.42
Nonvaccinated	15	Nasal swab	5 dpi	M1 H3N2	399	C	T	614	35	5.7
Nonvaccinated	15	Nasal swab	5 dpi	M1 H3N2	450	T	A	643	31	4.82
Nonvaccinated	15	Nasal swab	5 dpi	M1 H3N2	462	T	C	641	12	1.87
Nonvaccinated	15	Nasal swab	5 dpi	M1 H3N2	483	T	A	646	17	2.63
Nonvaccinated	15	Nasal swab	5 dpi	M1 H3N2	514	T	C	663	57	8.6
Nonvaccinated	15	Nasal swab	5 dpi	M1 H3N2	540	T	A	641	18	2.81
Nonvaccinated	15	Nasal swab	5 dpi	M1 H3N2	555	A	T	572	16	2.8
Nonvaccinated	15	Nasal swab	5 dpi	M1 H3N2	561	A	G	561	12	2.14
Nonvaccinated	15	Nasal swab	5 dpi	M1 H3N2	591	A	G	543	18	3.31
Nonvaccinated	15	Nasal swab	5 dpi	M1 H3N2	603	G	A	546	17	3.11
Nonvaccinated	15	Nasal swab	5 dpi	M1 H3N2	639	A	G	508	24	4.72
Nonvaccinated	15	Nasal swab	5 dpi	M1 H3N2	660	A	G	470	26	5.53
Nonvaccinated	15	Nasal swab	5 dpi	M1 H3N2	666	C	T	474	12	2.53
Nonvaccinated	15	Nasal swab	5 dpi	M1 H3N2	669	T	C	465	12	2.58
Nonvaccinated	15	Nasal swab	5 dpi	M1 H3N2	744	G	A	416	10	2.4
Nonvaccinated	15	Nasal swab	5 dpi	M2 H3N2	829	C	T	368	10	2.72
Nonvaccinated	15	Nasal swab	5 dpi	M2 H3N2	841	T	C	364	10	2.75
Nonvaccinated	15	Nasal swab	5 dpi	NP H3N2	985	A	G	119	11	9.24
Nonvaccinated	15	Nasal swab	6 dpi	NS1 H1N1	200	G	A	2687	36	1.34
Nonvaccinated	15	Nasal swab	6 dpi	NS1 H1N1	254	C	A	2699	43	1.59
Nonvaccinated	15	Nasal swab	6 dpi	NS1 H1N1	323	A	C	2892	103	3.56
Nonvaccinated	15	Nasal swab	6 dpi	NS1 H1N1	631	G	A	2520	309	12.26
Nonvaccinated	15	Nasal swab	6 dpi	NS2 H1N1	664	A	G	2316	24	1.04
Nonvaccinated	15	Nasal swab	6 dpi	M1 H1N1	240	C	T	2652	834	31.45
Nonvaccinated	15	Nasal swab	6 dpi	M2 H1N1	896	R	A	1941	430	22.15
Nonvaccinated	15	Nasal swab	6 dpi	M2 H1N1	896	R	G	1941	1510	77.8
Nonvaccinated	15	Nasal swab	6 dpi	NA H1N1	150	T	A	441	13	2.95
Nonvaccinated	15	Nasal swab	6 dpi	NA H1N1	525	G	A	714	33	4.62
Nonvaccinated	15	Nasal swab	6 dpi	NA H1N1	782	G	A	696	11	1.58
Nonvaccinated	15	Nasal swab	6 dpi	NA H1N1	873	A	G	791	28	3.54
Nonvaccinated	15	Nasal swab	6 dpi	NA H1N1	987	T	C	757	96	12.68
Nonvaccinated	15	Nasal swab	6 dpi	NA H1N1	1006	G	A	769	19	2.47
Nonvaccinated	15	Nasal swab	6 dpi	NA H1N1	1007	A	G	779	33	4.24
Nonvaccinated	15	Nasal swab	6 dpi	NP H1N1	1120	A	C	658	12	1.82
Nonvaccinated	15	Nasal swab	6 dpi	NP H1N1	1128	C	T	664	34	5.12
Nonvaccinated	15	Nasal swab	6 dpi	HA H1N1	210	G	A	167	10	5.99
Nonvaccinated	15	Nasal swab	6 dpi	HA H1N1	243	C	T	158	104	65.82
Nonvaccinated	15	Nasal swab	6 dpi	HA H1N1	454	G	T	196	171	87.24
Nonvaccinated	15	Nasal swab	6 dpi	HA H1N1	611	T	A	193	155	80.31
Nonvaccinated	15	Nasal swab	6 dpi	HA H1N1	1396	G	A	151	25	16.56
Nonvaccinated	15	Nasal swab	6 dpi	HA H1N1	1539	C	T	230	140	60.87
Nonvaccinated	15	Nasal swab	6 dpi	PA X H1N1	624	G	A	90	16	17.78
Nonvaccinated	15	Nasal swab	6 dpi	PB1 H1N1	1109	C	T	108	16	14.81
Nonvaccinated	15	Nasal swab	6 dpi	PB1 H1N1	915	C	T	81	28	34.57
Nonvaccinated	15	Nasal swab	6 dpi	PB1 H1N1	1254	Y	C	154	85	55.19
Nonvaccinated	15	Nasal swab	6 dpi	PB1 H1N1	1163	A	G	122	10	8.2
Nonvaccinated	15	Nasal swab	6 dpi	PB1 H1N1	1185	C	T	126	19	15.08
Nonvaccinated	15	Nasal swab	6 dpi	PB1 H1N1	1983	A	C	219	10	4.57
Nonvaccinated	15	Nasal swab	6 dpi	PB1 F2 H1N1	183	C	T	180	16	8.89
Nonvaccinated	15	Nasal swab	6 dpi	PB2 H1N1	2107	A	G	434	12	2.77
Nonvaccinated	15	Nasal swab	6 dpi	PB2 H1N1	168	G	A	245	21	8.57
Nonvaccinated	15	Nasal swab	7 dpi	NS1 H1N1	196	A	G	451	45	9.98
Nonvaccinated	15	Nasal swab	7 dpi	NS1 H1N1	342	C	T	476	48	10.08
Nonvaccinated	15	Nasal swab	7 dpi	M1 H1N1	240	C	T	384	85	22.14
Nonvaccinated	15	Nasal swab	7 dpi	M2 H1N1	838	T	C	315	11	3.49
Nonvaccinated	15	Nasal swab	7 dpi	M2 H1N1	861	G	A	289	17	5.88
Nonvaccinated	15	Nasal swab	7 dpi	M2 H1N1	896	R	A	276	72	26.09
Nonvaccinated	15	Nasal swab	7 dpi	M2 H1N1	896	R	G	276	204	73.91
Nonvaccinated	15	Nasal swab	7 dpi	PA H1N1	2134	G	A	178	26	14.61
Nonvaccinated	15	Nasal swab	7 dpi	PA X H1N1	525	A	G	61	11	18.03
Nonvaccinated	15	Nasal swab	7 dpi	PB1 H1N1	1522	G	T	51	14	27.45
Nonvaccinated	15	Nasal swab	7 dpi	PB2 H1N1	168	G	A	97	97	100
Nonvaccinated	15	Nasal swab	7 dpi	PB2 H1N1	254	G	C	133	20	15.04
Nonvaccinated	15	Nasal swab	7 dpi	PB2 H1N1	1054	T	C	143	143	100
Nonvaccinated	16	Nasal swab	4 dpi	M2 H3N2	815	C	T	1010	20	1.98
Nonvaccinated	16	Nasal swab	4 dpi	PB1 H3N2	1873	T	G	91	13	14.29
Nonvaccinated	16	Nasal swab	4 dpi	PB1 H3N2	1522	G	T	108	29	26.85
Nonvaccinated	16	Nasal swab	4 dpi	PB1 F2 H3N2	138	A	T	112	18	16.07
Nonvaccinated	16	Nasal swab	5 dpi	M1 H1N1	399	T	C	68	12	17.65
Nonvaccinated	16	Nasal swab	5 dpi	M1 H1N1	514	C	T	67	16	23.88
Nonvaccinated	16	Nasal swab	5 dpi	NS1 H3N2	135	G	A	73	10	13.7
Nonvaccinated	16	Nasal swab	5 dpi	NS1 H3N2	205	A	C	87	10	11.49
Nonvaccinated	16	Nasal swab	5 dpi	NS1 H3N2	215	G	A	97	11	11.34
Nonvaccinated	16	Nasal swab	5 dpi	NS1 H3N2	309	A	G	114	18	15.79
Nonvaccinated	16	Nasal swab	5 dpi	NS1 H3N2	511	A	G	92	15	16.3
Nonvaccinated	16	Nasal swab	5 dpi	NS2 H3N2	733	G	A	65	10	15.38
Nonvaccinated	16	Nasal swab	5 dpi	M1 H3N2	514	T	C	106	16	15.09
Nonvaccinated	16	Nasal swab	5 dpi	M1 H3N2	555	A	T	104	14	13.46
Nonvaccinated	16	Nasal swab	5 dpi	M1 H3N2	561	A	G	100	14	14
Nonvaccinated	16	Nasal swab	6 dpi	NS2 H3N2	570	C	T	1655	1366	82.54
Nonvaccinated	16	Nasal swab	6 dpi	NP H3N2	498	G	T	662	13	1.96
Nonvaccinated	16	Nasal swab	6 dpi	NP H3N2	612	G	A	634	75	11.83
Nonvaccinated	16	Nasal swab	6 dpi	PA H3N2	1178	A	G	244	188	77.05
Nonvaccinated	16	Nasal swab	6 dpi	PB1 H3N2	1254	T	C	683	10	1.46
Nonvaccinated	16	Nasal swab	6 dpi	PB1 H3N2	2084	T	G	631	18	2.85
Nonvaccinated	16	BALF	9 dpi	NS1 H1N1	176	A	G	317	12	3.79
Nonvaccinated	16	BALF	9 dpi	NS1 H1N1	179	C	T	312	11	3.53
Nonvaccinated	16	BALF	9 dpi	NS1 H1N1	205	C	A	357	10	2.8
Nonvaccinated	16	BALF	9 dpi	NS1 H1N1	309	C	A	438	21	4.79
Nonvaccinated	16	BALF	9 dpi	NS1 H1N1	330	A	G	419	22	5.25
Nonvaccinated	16	BALF	9 dpi	NS1 H1N1	331	A	G	421	22	5.23
Nonvaccinated	16	BALF	9 dpi	NS1 H1N1	378	A	G	377	33	8.75
Nonvaccinated	16	BALF	9 dpi	NS1 H1N1	396	A	G	361	15	4.16
Nonvaccinated	16	BALF	9 dpi	NS1 H1N1	401	T	A	374	21	5.62
Nonvaccinated	16	BALF	9 dpi	NS1 H1N1	409	A	G	380	16	4.21
Nonvaccinated	16	BALF	9 dpi	NS1 H1N1	453	G	A	391	39	9.97
Nonvaccinated	16	BALF	9 dpi	NS1 H1N1	511	G	A	452	23	5.09
Nonvaccinated	16	BALF	9 dpi	NS1 H1N1	589	A	G	391	10	2.56
Nonvaccinated	16	BALF	9 dpi	NS1 H1N1	631	G	A	370	177	47.84
Nonvaccinated	16	BALF	9 dpi	NS2 H1N1	733	A	G	367	22	5.99
Nonvaccinated	16	BALF	9 dpi	M1 H1N1	150	G	A	258	10	3.88
Nonvaccinated	16	BALF	9 dpi	M1 H1N1	240	C	T	283	228	80.57
Nonvaccinated	16	BALF	9 dpi	M1 H1N1	246	T	C	285	31	10.88
Nonvaccinated	16	BALF	9 dpi	M1 H1N1	270	T	G	330	15	4.55
Nonvaccinated	16	BALF	9 dpi	M1 H1N1	399	T	C	420	11	2.62
Nonvaccinated	16	BALF	9 dpi	M1 H1N1	402	A	G	412	12	2.91
Nonvaccinated	16	BALF	9 dpi	M1 H1N1	514	C	T	406	28	6.9
Nonvaccinated	16	BALF	9 dpi	M1 H1N1	540	A	T	399	14	3.51
Nonvaccinated	16	BALF	9 dpi	M1 H1N1	555	T	A	345	22	6.38
Nonvaccinated	16	BALF	9 dpi	M1 H1N1	561	G	A	337	12	3.56
Nonvaccinated	16	BALF	9 dpi	M1 H1N1	603	A	G	323	13	4.02
Nonvaccinated	16	BALF	9 dpi	M1 H1N1	666	T	C	298	14	4.7
Nonvaccinated	16	BALF	9 dpi	M1 H1N1	669	C	T	300	13	4.33
Nonvaccinated	16	BALF	9 dpi	M2 H1N1	841	C	T	289	10	3.46
Nonvaccinated	16	BALF	9 dpi	M2 H1N1	896	R	A	267	135	50.56
Nonvaccinated	16	BALF	9 dpi	M2 H1N1	896	R	G	267	132	49.44
Nonvaccinated	16	BALF	9 dpi	NA H1N1	268	T	C	173	14	8.09
Nonvaccinated	16	BALF	9 dpi	NA H1N1	627	T	A	224	23	10.27
Nonvaccinated	16	BALF	9 dpi	HA H1N1	454	G	T	103	103	100
Nonvaccinated	16	BALF	9 dpi	HA H1N1	611	T	A	143	143	100
Nonvaccinated	16	BALF	9 dpi	HA H1N1	813	A	T	173	16	9.25
Nonvaccinated	16	BALF	9 dpi	HA H1N1	1069	G	T	141	13	9.22
Nonvaccinated	16	BALF	9 dpi	HA H1N1	1539	C	T	104	104	100
Nonvaccinated	16	BALF	9 dpi	PA H1N1	1055	A	G	146	12	8.22
Nonvaccinated	16	BALF	9 dpi	PB1 H1N1	281	T	A	189	14	7.41
Nonvaccinated	16	BALF	9 dpi	PB1 H1N1	333	T	G	203	13	6.4
Nonvaccinated	16	BALF	9 dpi	PB1 H1N1	1146	T	C	201	47	23.38
Nonvaccinated	16	BALF	9 dpi	PB1 H1N1	1185	C	T	206	61	29.61
Nonvaccinated	16	BALF	9 dpi	PB1 H1N1	1254	Y	C	278	128	46.04
Nonvaccinated	16	BALF	9 dpi	PB1 H1N1	1362	T	C	231	12	5.19
Nonvaccinated	16	BALF	9 dpi	PB1 H1N1	1398	T	C	245	15	6.12
Nonvaccinated	16	BALF	9 dpi	PB1 H1N1	1551	C	T	219	11	5.02
Nonvaccinated	16	BALF	9 dpi	PB1 H1N1	1605	A	C	217	12	5.53
Nonvaccinated	16	BALF	9 dpi	PB1 H1N1	1686	T	C	222	13	5.86
Nonvaccinated	16	BALF	9 dpi	PB1 H1N1	1692	T	C	208	11	5.29
Nonvaccinated	16	BALF	9 dpi	PB1 H1N1	1821	G	A	183	24	13.11
Nonvaccinated	16	BALF	9 dpi	PB1 F2 H1N1	141	C	T	263	12	4.56
Nonvaccinated	16	BALF	9 dpi	PB1 F2 H1N1	183	C	T	266	10	3.76
Nonvaccinated	16	BALF	9 dpi	PB1 F2 H1N1	222	C	T	231	26	11.26
Nonvaccinated	16	BALF	9 dpi	PB1 F2 H1N1	282	T	C	192	15	7.81
Nonvaccinated	16	BALF	9 dpi	PB2 H1N1	168	G	A	167	16	9.58
Nonvaccinated	16	BALF	9 dpi	PB2 H1N1	1054	T	C	183	14	7.65
Nonvaccinated	16	BALF	9 dpi	NS1 H3N2	131	G	A	52	13	25
Nonvaccinated	16	BALF	9 dpi	NS1 H3N2	135	G	A	53	15	28.3
Nonvaccinated	16	BALF	9 dpi	NS1 H3N2	205	A	C	100	26	26
Nonvaccinated	16	BALF	9 dpi	NS1 H3N2	309	A	C	99	23	23.23
Nonvaccinated	16	BALF	9 dpi	NS1 H3N2	396	G	A	79	11	13.92
Nonvaccinated	16	BALF	9 dpi	NS1 H3N2	511	A	G	82	25	30.49
Nonvaccinated	16	BALF	9 dpi	NS1 H3N2	635	C	A	85	21	24.71
Nonvaccinated	16	BALF	9 dpi	NS2 H3N2	733	G	A	76	16	21.05
Nonvaccinated	16	BALF	9 dpi	M1 H3N2	270	G	T	71	12	16.9
Nonvaccinated	16	BALF	9 dpi	M1 H3N2	297	G	A	61	10	16.39
Nonvaccinated	16	BALF	9 dpi	M1 H3N2	324	G	A	73	14	19.18
Nonvaccinated	16	BALF	9 dpi	M1 H3N2	369	A	T	88	10	11.36
Nonvaccinated	16	BALF	9 dpi	M1 H3N2	399	C	T	109	15	13.76
Nonvaccinated	16	BALF	9 dpi	M1 H3N2	450	T	A	97	14	14.43
Nonvaccinated	16	BALF	9 dpi	M1 H3N2	514	T	C	97	34	35.05
Nonvaccinated	16	BALF	9 dpi	M1 H3N2	540	T	A	82	17	20.73
Nonvaccinated	16	BALF	9 dpi	M1 H3N2	591	A	G	67	11	16.42
Nonvaccinated	16	BALF	9 dpi	M2 H3N2	841	T	C	61	14	22.95
Nonvaccinated	16	BALF	9 dpi	PB1 H3N2	333	G	T	65	11	16.92
Nonvaccinated	16	BALF	9 dpi	PB1 H3N2	1326	A	G	88	22	25
Nonvaccinated	16	BALF	9 dpi	PB1 H3N2	1398	C	T	63	16	25.4
Nonvaccinated	16	BALF	9 dpi	PB1 H3N2	1737	A	T	53	10	18.87
Nonvaccinated	16	BALF	9 dpi	PB1 H3N2	1821	A	G	69	16	23.19
Nonvaccinated	16	BALF	9 dpi	PB1 F2 H3N2	141	T	C	84	19	22.62
Nonvaccinated	16	BALF	9 dpi	PB1 F2 H3N2	162	G	A	76	12	15.79
Nonvaccinated	16	BALF	9 dpi	PB1 F2 H3N2	183	T	C	87	15	17.24
Nonvaccinated	16	BALF	9 dpi	PB1 F2 H3N2	186	G	A	89	16	17.98
Nonvaccinated	16	BALF	9 dpi	PB1 F2 H3N2	222	T	C	98	16	16.33
Nonvaccinated	17	Nasal swab	6 dpi	HA H3N2	471	G	A	99	12	12.12
Nonvaccinated	17	Nasal swab	6 dpi	HA H3N2	684	C	A	78	11	14.1
Nonvaccinated	17	Nasal swab	6 dpi	HA H3N2	972	C	T	101	11	10.89
Nonvaccinated	17	Nasal swab	6 dpi	PB1 H3N2	2100	C	T	278	65	23.38
Nonvaccinated	17	BALF	6 dpi	NS1 H1N1	131	A	G	1887	118	6.25
Nonvaccinated	17	BALF	6 dpi	NS1 H1N1	135	A	G	1903	112	5.89
Nonvaccinated	17	BALF	6 dpi	NS1 H1N1	176	A	G	1889	155	8.21
Nonvaccinated	17	BALF	6 dpi	NS1 H1N1	205	C	A	1964	206	10.49
Nonvaccinated	17	BALF	6 dpi	NS1 H1N1	215	A	G	2000	139	6.95
Nonvaccinated	17	BALF	6 dpi	NS1 H1N1	309	C	A	2162	216	9.99
Nonvaccinated	17	BALF	6 dpi	NS1 H1N1	323	A	C	1985	42	2.12
Nonvaccinated	17	BALF	6 dpi	NS1 H1N1	330	A	G	2137	131	6.13
Nonvaccinated	17	BALF	6 dpi	NS1 H1N1	331	A	G	2136	136	6.37
Nonvaccinated	17	BALF	6 dpi	NS1 H1N1	396	A	G	2078	158	7.6
Nonvaccinated	17	BALF	6 dpi	NS1 H1N1	409	A	G	2115	169	7.99
Nonvaccinated	17	BALF	6 dpi	NS1 H1N1	511	G	A	2364	311	13.16
Nonvaccinated	17	BALF	6 dpi	NS1 H1N1	553	T	C	1912	156	8.16
Nonvaccinated	17	BALF	6 dpi	NS1 H1N1	589	A	G	1892	125	6.61
Nonvaccinated	17	BALF	6 dpi	NS1 H1N1	631	G	A	1891	1357	71.76
Nonvaccinated	17	BALF	6 dpi	NS1 H1N1	635	A	C	1938	96	4.95
Nonvaccinated	17	BALF	6 dpi	NS2 H1N1	738	C	T	1575	127	8.06
Nonvaccinated	17	BALF	6 dpi	NS2 H1N1	760	A	G	1303	107	8.21
Nonvaccinated	17	BALF	6 dpi	NS2 H1N1	781	G	A	1082	76	7.02
Nonvaccinated	17	BALF	6 dpi	M1 H1N1	150	G	A	1800	232	12.89
Nonvaccinated	17	BALF	6 dpi	M1 H1N1	178	C	T	1932	64	3.31
Nonvaccinated	17	BALF	6 dpi	M1 H1N1	183	G	A	1920	47	2.45
Nonvaccinated	17	BALF	6 dpi	M1 H1N1	186	T	C	1882	40	2.13
Nonvaccinated	17	BALF	6 dpi	M1 H1N1	189	G	A	1880	48	2.55
Nonvaccinated	17	BALF	6 dpi	M1 H1N1	240	C	T	1977	864	43.7
Nonvaccinated	17	BALF	6 dpi	M1 H1N1	249	T	C	2086	128	6.14
Nonvaccinated	17	BALF	6 dpi	M1 H1N1	255	C	T	2143	131	6.11
Nonvaccinated	17	BALF	6 dpi	M1 H1N1	270	T	G	2329	228	9.79
Nonvaccinated	17	BALF	6 dpi	M1 H1N1	297	A	G	2110	133	6.3
Nonvaccinated	17	BALF	6 dpi	M1 H1N1	324	A	G	2194	90	4.1
Nonvaccinated	17	BALF	6 dpi	M1 H1N1	333	G	A	2177	79	3.63
Nonvaccinated	17	BALF	6 dpi	M1 H1N1	342	A	G	2226	126	5.66
Nonvaccinated	17	BALF	6 dpi	M1 H1N1	369	T	A	2446	161	6.58
Nonvaccinated	17	BALF	6 dpi	M1 H1N1	399	T	C	2799	353	12.61
Nonvaccinated	17	BALF	6 dpi	M1 H1N1	450	A	T	2795	219	7.84
Nonvaccinated	17	BALF	6 dpi	M1 H1N1	462	C	T	2715	157	5.78
Nonvaccinated	17	BALF	6 dpi	M1 H1N1	483	A	T	2610	118	4.52
Nonvaccinated	17	BALF	6 dpi	M1 H1N1	489	G	A	2517	116	4.61
Nonvaccinated	17	BALF	6 dpi	M1 H1N1	514	C	T	2647	333	12.58
Nonvaccinated	17	BALF	6 dpi	M1 H1N1	540	A	T	2559	195	7.62
Nonvaccinated	17	BALF	6 dpi	M1 H1N1	555	T	A	2359	252	10.68
Nonvaccinated	17	BALF	6 dpi	M1 H1N1	561	G	A	2314	291	12.58
Nonvaccinated	17	BALF	6 dpi	M1 H1N1	591	G	A	2173	162	7.46
Nonvaccinated	17	BALF	6 dpi	M1 H1N1	603	A	G	2272	187	8.23
Nonvaccinated	17	BALF	6 dpi	M1 H1N1	639	G	A	2279	142	6.23
Nonvaccinated	17	BALF	6 dpi	M1 H1N1	660	G	A	2187	92	4.21
Nonvaccinated	17	BALF	6 dpi	M1 H1N1	666	T	C	2185	203	9.29
Nonvaccinated	17	BALF	6 dpi	M1 H1N1	669	C	T	2190	196	8.95
Nonvaccinated	17	BALF	6 dpi	M1 H1N1	679	G	A	2038	118	5.79
Nonvaccinated	17	BALF	6 dpi	M1 H1N1	744	A	G	1723	117	6.79
Nonvaccinated	17	BALF	6 dpi	M2 H1N1	711	G	A	1903	119	6.25
Nonvaccinated	17	BALF	6 dpi	M2 H1N1	741	A	G	1741	128	7.35
Nonvaccinated	17	BALF	6 dpi	M2 H1N1	750	G	A	1549	61	3.94
Nonvaccinated	17	BALF	6 dpi	M2 H1N1	781	C	T	1599	43	2.69
Nonvaccinated	17	BALF	6 dpi	M2 H1N1	829	T	C	1576	87	5.52
Nonvaccinated	17	BALF	6 dpi	M2 H1N1	841	C	T	1642	195	11.88
Nonvaccinated	17	BALF	6 dpi	M2 H1N1	850	C	T	1416	39	2.75
Nonvaccinated	17	BALF	6 dpi	M2 H1N1	874	G	A	1451	48	3.31
Nonvaccinated	17	BALF	6 dpi	M2 H1N1	889	A	G	1360	72	5.29
Nonvaccinated	17	BALF	6 dpi	M2 H1N1	896	R	A	1339	353	26.36
Nonvaccinated	17	BALF	6 dpi	M2 H1N1	896	R	G	1339	984	73.49
Nonvaccinated	17	BALF	6 dpi	M2 H1N1	931	A	G	933	113	12.11
Nonvaccinated	17	BALF	6 dpi	M2 H1N1	933	G	A	902	112	12.42
Nonvaccinated	17	BALF	6 dpi	NA H1N1	150	T	A	541	208	38.45
Nonvaccinated	17	BALF	6 dpi	NP H1N1	195	G	A	584	75	12.84
Nonvaccinated	17	BALF	6 dpi	NP H1N1	222	G	A	615	68	11.06
Nonvaccinated	17	BALF	6 dpi	NP H1N1	351	G	A	632	35	5.54
Nonvaccinated	17	BALF	6 dpi	NP H1N1	354	G	A	631	37	5.86
Nonvaccinated	17	BALF	6 dpi	NP H1N1	441	A	G	726	83	11.43
Nonvaccinated	17	BALF	6 dpi	NP H1N1	576	G	A	644	44	6.83
Nonvaccinated	17	BALF	6 dpi	NP H1N1	642	G	A	585	61	10.43
Nonvaccinated	17	BALF	6 dpi	NP H1N1	647	A	G	602	73	12.13
Nonvaccinated	17	BALF	6 dpi	NP H1N1	693	A	G	640	66	10.31
Nonvaccinated	17	BALF	6 dpi	NP H1N1	720	C	T	696	69	9.91
Nonvaccinated	17	BALF	6 dpi	NP H1N1	825	C	T	657	66	10.05
Nonvaccinated	17	BALF	6 dpi	NP H1N1	897	C	T	768	120	15.62
Nonvaccinated	17	BALF	6 dpi	NP H1N1	912	T	C	755	83	10.99
Nonvaccinated	17	BALF	6 dpi	NP H1N1	978	T	C	743	51	6.86
Nonvaccinated	17	BALF	6 dpi	NP H1N1	985	G	A	779	77	9.88
Nonvaccinated	17	BALF	6 dpi	NP H1N1	1032	A	G	722	60	8.31
Nonvaccinated	17	BALF	6 dpi	NP H1N1	1041	A	C	674	40	5.93
Nonvaccinated	17	BALF	6 dpi	NP H1N1	1047	G	A	651	53	8.14
Nonvaccinated	17	BALF	6 dpi	NP H1N1	1068	G	A	734	49	6.68
Nonvaccinated	17	BALF	6 dpi	NP H1N1	1069	A	C	750	54	7.2
Nonvaccinated	17	BALF	6 dpi	NP H1N1	1149	T	C	755	87	11.52
Nonvaccinated	17	BALF	6 dpi	NP H1N1	1191	C	T	731	71	9.71
Nonvaccinated	17	BALF	6 dpi	NP H1N1	1197	G	A	712	64	8.99
Nonvaccinated	17	BALF	6 dpi	NP H1N1	1212	A	G	640	23	3.59
Nonvaccinated	17	BALF	6 dpi	NP H1N1	1222	G	A	621	48	7.73
Nonvaccinated	17	BALF	6 dpi	NP H1N1	1260	T	C	640	74	11.56
Nonvaccinated	17	BALF	6 dpi	NP H1N1	1332	C	T	547	77	14.08
Nonvaccinated	17	BALF	6 dpi	NP H1N1	1371	A	C	540	30	5.56
Nonvaccinated	17	BALF	6 dpi	NP H1N1	1485	G	T	247	28	11.34
Nonvaccinated	17	BALF	6 dpi	HA H1N1	454	G	T	245	187	76.33
Nonvaccinated	17	BALF	6 dpi	HA H1N1	611	T	A	343	266	77.55
Nonvaccinated	17	BALF	6 dpi	HA H1N1	1539	C	T	204	167	81.86
Nonvaccinated	17	BALF	6 dpi	PA H1N1	835	C	A	531	35	6.59
Nonvaccinated	17	BALF	6 dpi	PA H1N1	861	C	T	537	44	8.19
Nonvaccinated	17	BALF	6 dpi	PA H1N1	900	G	A	605	92	15.21
Nonvaccinated	17	BALF	6 dpi	PA H1N1	967	A	G	550	63	11.45
Nonvaccinated	17	BALF	6 dpi	PA H1N1	1025	T	A	513	61	11.89
Nonvaccinated	17	BALF	6 dpi	PA H1N1	1041	C	T	523	28	5.35
Nonvaccinated	17	BALF	6 dpi	PA H1N1	1050	T	C	485	23	4.74
Nonvaccinated	17	BALF	6 dpi	PA H1N1	1056	A	G	488	22	4.51
Nonvaccinated	17	BALF	6 dpi	PA H1N1	1137	A	G	481	35	7.28
Nonvaccinated	17	BALF	6 dpi	PA H1N1	1146	A	G	471	16	3.4
Nonvaccinated	17	BALF	6 dpi	PA H1N1	1162	G	A	511	31	6.07
Nonvaccinated	17	BALF	6 dpi	PA H1N1	1195	G	A	538	63	11.71
Nonvaccinated	17	BALF	6 dpi	PA H1N1	1219	A	G	579	230	39.72
Nonvaccinated	17	BALF	6 dpi	PA H1N1	1224	A	G	623	56	8.99
Nonvaccinated	17	BALF	6 dpi	PA H1N1	1254	G	A	630	41	6.51
Nonvaccinated	17	BALF	6 dpi	PA H1N1	1260	C	A	666	59	8.86
Nonvaccinated	17	BALF	6 dpi	PA H1N1	1305	C	A	703	84	11.95
Nonvaccinated	17	BALF	6 dpi	PA H1N1	1312	A	G	670	57	8.51
Nonvaccinated	17	BALF	6 dpi	PA H1N1	1329	A	G	593	43	7.25
Nonvaccinated	17	BALF	6 dpi	PA H1N1	1359	T	C	629	63	10.02
Nonvaccinated	17	BALF	6 dpi	PA H1N1	1368	A	G	640	84	13.12
Nonvaccinated	17	BALF	6 dpi	PA H1N1	1498	T	C	725	89	12.28
Nonvaccinated	17	BALF	6 dpi	PA H1N1	1548	C	T	553	19	3.44
Nonvaccinated	17	BALF	6 dpi	PA H1N1	1572	A	G	479	27	5.64
Nonvaccinated	17	BALF	6 dpi	PA H1N1	1590	G	T	559	65	11.63
Nonvaccinated	17	BALF	6 dpi	PA H1N1	1599	A	G	531	27	5.08
Nonvaccinated	17	BALF	6 dpi	PA H1N1	1653	A	G	590	12	2.03
Nonvaccinated	17	BALF	6 dpi	PA H1N1	1674	G	A	647	59	9.12
Nonvaccinated	17	BALF	6 dpi	PA H1N1	1677	G	A	653	59	9.04
Nonvaccinated	17	BALF	6 dpi	PA H1N1	1689	G	A	623	55	8.83
Nonvaccinated	17	BALF	6 dpi	PA H1N1	1794	A	G	605	47	7.77
Nonvaccinated	17	BALF	6 dpi	PA H1N1	1806	T	C	615	56	9.11
Nonvaccinated	17	BALF	6 dpi	PA H1N1	1808	A	G	616	52	8.44
Nonvaccinated	17	BALF	6 dpi	PA H1N1	1815	A	G	636	52	8.18
Nonvaccinated	17	BALF	6 dpi	PA H1N1	1878	A	G	589	39	6.62
Nonvaccinated	17	BALF	6 dpi	PA H1N1	1893	C	A	557	28	5.03
Nonvaccinated	17	BALF	6 dpi	PA H1N1	1896	A	C	553	26	4.7
Nonvaccinated	17	BALF	6 dpi	PA H1N1	1902	G	A	556	28	5.04
Nonvaccinated	17	BALF	6 dpi	PA H1N1	2025	C	T	721	86	11.93
Nonvaccinated	17	BALF	6 dpi	PA H1N1	2131	A	C	528	21	3.98
Nonvaccinated	17	BALF	6 dpi	PA H1N1	2134	G	A	507	21	4.14
Nonvaccinated	17	BALF	6 dpi	PA X H1N1	162	A	C	419	39	9.31
Nonvaccinated	17	BALF	6 dpi	PA X H1N1	169	A	C	393	49	12.47
Nonvaccinated	17	BALF	6 dpi	PA X H1N1	249	C	T	501	25	4.99
Nonvaccinated	17	BALF	6 dpi	PA X H1N1	261	T	C	553	55	9.95
Nonvaccinated	17	BALF	6 dpi	PA X H1N1	321	G	T	508	43	8.46
Nonvaccinated	17	BALF	6 dpi	PA X H1N1	346	C	A	491	37	7.54
Nonvaccinated	17	BALF	6 dpi	PA X H1N1	372	A	G	506	36	7.11
Nonvaccinated	17	BALF	6 dpi	PA X H1N1	384	C	T	631	59	9.35
Nonvaccinated	17	BALF	6 dpi	PA X H1N1	537	G	A	438	34	7.76
Nonvaccinated	17	BALF	6 dpi	PA X H1N1	587	G	A	466	36	7.73
Nonvaccinated	17	BALF	6 dpi	PA X H1N1	597	G	A	465	30	6.45
Nonvaccinated	17	BALF	6 dpi	PA X H1N1	711	A	G	513	34	6.63
Nonvaccinated	17	BALF	6 dpi	PB1 H1N1	281	T	A	404	36	8.91
Nonvaccinated	17	BALF	6 dpi	PB1 H1N1	333	T	G	434	31	7.14
Nonvaccinated	17	BALF	6 dpi	PB1 H1N1	513	A	G	384	52	13.54
Nonvaccinated	17	BALF	6 dpi	PB1 H1N1	561	G	A	349	15	4.3
Nonvaccinated	17	BALF	6 dpi	PB1 H1N1	571	G	A	386	36	9.33
Nonvaccinated	17	BALF	6 dpi	PB1 H1N1	618	A	G	343	22	6.41
Nonvaccinated	17	BALF	6 dpi	PB1 H1N1	651	C	T	358	23	6.42
Nonvaccinated	17	BALF	6 dpi	PB1 H1N1	702	A	C	344	22	6.4
Nonvaccinated	17	BALF	6 dpi	PB1 H1N1	705	A	G	351	25	7.12
Nonvaccinated	17	BALF	6 dpi	PB1 H1N1	885	C	T	396	47	11.87
Nonvaccinated	17	BALF	6 dpi	PB1 H1N1	960	A	G	337	14	4.15
Nonvaccinated	17	BALF	6 dpi	PB1 H1N1	969	A	G	372	20	5.38
Nonvaccinated	17	BALF	6 dpi	PB1 H1N1	981	A	G	430	37	8.6
Nonvaccinated	17	BALF	6 dpi	PB1 H1N1	984	C	T	431	38	8.82
Nonvaccinated	17	BALF	6 dpi	PB1 H1N1	1146	T	C	505	38	7.52
Nonvaccinated	17	BALF	6 dpi	PB1 H1N1	1149	A	G	502	44	8.76
Nonvaccinated	17	BALF	6 dpi	PB1 H1N1	1185	C	T	524	232	44.27
Nonvaccinated	17	BALF	6 dpi	PB1 H1N1	1200	G	A	517	33	6.38
Nonvaccinated	17	BALF	6 dpi	PB1 H1N1	1212	T	C	525	25	4.76
Nonvaccinated	17	BALF	6 dpi	PB1 H1N1	1215	C	T	531	28	5.27
Nonvaccinated	17	BALF	6 dpi	PB1 H1N1	1254	Y	C	703	316	44.95
Nonvaccinated	17	BALF	6 dpi	PB1 H1N1	1326	G	A	651	50	7.68
Nonvaccinated	17	BALF	6 dpi	PB1 H1N1	1362	T	C	581	55	9.47
Nonvaccinated	17	BALF	6 dpi	PB1 H1N1	1380	A	G	561	55	9.8
Nonvaccinated	17	BALF	6 dpi	PB1 H1N1	1398	T	C	602	78	12.96
Nonvaccinated	17	BALF	6 dpi	PB1 H1N1	1422	G	A	483	14	2.9
Nonvaccinated	17	BALF	6 dpi	PB1 H1N1	1437	A	G	492	24	4.88
Nonvaccinated	17	BALF	6 dpi	PB1 H1N1	1482	C	T	499	24	4.81
Nonvaccinated	17	BALF	6 dpi	PB1 H1N1	1497	C	T	539	50	9.28
Nonvaccinated	17	BALF	6 dpi	PB1 H1N1	1551	C	T	567	52	9.17
Nonvaccinated	17	BALF	6 dpi	PB1 H1N1	1605	A	C	530	48	9.06
Nonvaccinated	17	BALF	6 dpi	PB1 H1N1	1620	G	C	517	25	4.84
Nonvaccinated	17	BALF	6 dpi	PB1 H1N1	1647	A	G	485	32	6.6
Nonvaccinated	17	BALF	6 dpi	PB1 H1N1	1686	T	C	549	27	4.92
Nonvaccinated	17	BALF	6 dpi	PB1 H1N1	1692	T	C	511	36	7.04
Nonvaccinated	17	BALF	6 dpi	PB1 H1N1	1702	G	A	502	11	2.19
Nonvaccinated	17	BALF	6 dpi	PB1 H1N1	1737	T	A	554	23	4.15
Nonvaccinated	17	BALF	6 dpi	PB1 H1N1	1758	G	A	514	25	4.86
Nonvaccinated	17	BALF	6 dpi	PB1 H1N1	1800	C	T	527	25	4.74
Nonvaccinated	17	BALF	6 dpi	PB1 H1N1	1821	G	A	520	64	12.31
Nonvaccinated	17	BALF	6 dpi	PB1 H1N1	1875	T	C	500	49	9.8
Nonvaccinated	17	BALF	6 dpi	PB1 H1N1	1902	C	T	499	46	9.22
Nonvaccinated	17	BALF	6 dpi	PB1 H1N1	1942	A	G	423	40	9.46
Nonvaccinated	17	BALF	6 dpi	PB1 H1N1	1986	T	C	371	39	10.51
Nonvaccinated	17	BALF	6 dpi	PB1 H1N1	2073	G	A	411	32	7.79
Nonvaccinated	17	BALF	6 dpi	PB1 F2 H1N1	141	C	T	466	32	6.87
Nonvaccinated	17	BALF	6 dpi	PB1 F2 H1N1	162	A	G	437	27	6.18
Nonvaccinated	17	BALF	6 dpi	PB1 F2 H1N1	174	C	T	405	21	5.19
Nonvaccinated	17	BALF	6 dpi	PB1 F2 H1N1	222	C	T	423	46	10.87
Nonvaccinated	17	BALF	6 dpi	PB1 F2 H1N1	282	T	C	405	35	8.64
Nonvaccinated	17	BALF	6 dpi	PB1 F2 H1N1	321	C	T	388	11	2.84
Nonvaccinated	17	BALF	6 dpi	PB2 H1N1	165	C	T	342	13	3.8
Nonvaccinated	17	BALF	6 dpi	PB2 H1N1	228	A	G	372	20	5.38
Nonvaccinated	17	BALF	6 dpi	PB2 H1N1	264	G	A	418	47	11.24
Nonvaccinated	17	BALF	6 dpi	PB2 H1N1	372	G	A	420	24	5.71
Nonvaccinated	17	BALF	6 dpi	PB2 H1N1	384	A	G	435	21	4.83
Nonvaccinated	17	BALF	6 dpi	PB2 H1N1	417	T	C	423	29	6.86
Nonvaccinated	17	BALF	6 dpi	PB2 H1N1	426	T	C	425	28	6.59
Nonvaccinated	17	BALF	6 dpi	PB2 H1N1	576	G	A	393	34	8.65
Nonvaccinated	17	BALF	6 dpi	PB2 H1N1	658	G	A	464	65	14.01
Nonvaccinated	17	BALF	6 dpi	PB2 H1N1	744	A	G	421	34	8.08
Nonvaccinated	17	BALF	6 dpi	PB2 H1N1	753	A	G	383	17	4.44
Nonvaccinated	17	BALF	6 dpi	PB2 H1N1	765	G	A	429	57	13.29
Nonvaccinated	17	BALF	6 dpi	PB2 H1N1	777	A	G	469	37	7.89
Nonvaccinated	17	BALF	6 dpi	PB2 H1N1	838	T	C	558	61	10.93
Nonvaccinated	17	BALF	6 dpi	PB2 H1N1	921	A	C	513	48	9.36
Nonvaccinated	17	BALF	6 dpi	PB2 H1N1	966	C	T	558	72	12.9
Nonvaccinated	17	BALF	6 dpi	PB2 H1N1	993	A	G	514	52	10.12
Nonvaccinated	17	BALF	6 dpi	PB2 H1N1	1054	T	C	526	32	6.08
Nonvaccinated	17	BALF	6 dpi	PB2 H1N1	1059	G	A	581	54	9.29
Nonvaccinated	17	BALF	6 dpi	PB2 H1N1	1077	G	A	505	28	5.54
Nonvaccinated	17	BALF	6 dpi	PB2 H1N1	1101	A	G	543	36	6.63
Nonvaccinated	17	BALF	6 dpi	PB2 H1N1	1119	T	A	536	30	5.6
Nonvaccinated	17	BALF	6 dpi	PB2 H1N1	1144	A	G	527	25	4.74
Nonvaccinated	17	BALF	6 dpi	PB2 H1N1	1166	G	A	545	50	9.17
Nonvaccinated	17	BALF	6 dpi	PB2 H1N1	1336	T	C	523	33	6.31
Nonvaccinated	17	BALF	6 dpi	PB2 H1N1	1377	G	A	556	50	8.99
Nonvaccinated	17	BALF	6 dpi	PB2 H1N1	1473	C	T	528	72	13.64
Nonvaccinated	17	BALF	6 dpi	PB2 H1N1	1491	T	C	484	16	3.31
Nonvaccinated	17	BALF	6 dpi	PB2 H1N1	1500	C	T	556	47	8.45
Nonvaccinated	17	BALF	6 dpi	PB2 H1N1	1504	C	T	578	54	9.34
Nonvaccinated	17	BALF	6 dpi	PB2 H1N1	1734	A	G	474	25	5.27
Nonvaccinated	17	BALF	6 dpi	PB2 H1N1	1782	A	G	544	32	5.88
Nonvaccinated	17	BALF	6 dpi	PB2 H1N1	1854	A	G	624	44	7.05
Nonvaccinated	17	BALF	6 dpi	PB2 H1N1	1926	G	A	500	32	6.4
Nonvaccinated	17	BALF	6 dpi	PB2 H1N1	1968	T	C	456	47	10.31
Nonvaccinated	17	BALF	6 dpi	PB2 H1N1	1979	G	A	391	31	7.93
Nonvaccinated	17	BALF	6 dpi	PB2 H1N1	1992	A	G	389	10	2.57
Nonvaccinated	17	BALF	6 dpi	PB2 H1N1	1998	G	A	385	12	3.12
Nonvaccinated	17	BALF	6 dpi	PB2 H1N1	2010	G	A	390	15	3.85
Nonvaccinated	17	BALF	6 dpi	PB2 H1N1	2097	A	G	346	23	6.65
Nonvaccinated	17	BALF	6 dpi	PB2 H1N1	2139	A	G	420	29	6.9
Nonvaccinated	17	BALF	6 dpi	NS1 H3N2	131	G	A	1163	133	11.44
Nonvaccinated	17	BALF	6 dpi	NS1 H3N2	135	G	A	1168	146	12.5
Nonvaccinated	17	BALF	6 dpi	NS1 H3N2	176	G	A	1133	124	10.94
Nonvaccinated	17	BALF	6 dpi	NS1 H3N2	205	A	C	1260	197	15.63
Nonvaccinated	17	BALF	6 dpi	NS1 H3N2	215	G	A	1237	204	16.49
Nonvaccinated	17	BALF	6 dpi	NS1 H3N2	309	A	C	1266	237	18.72
Nonvaccinated	17	BALF	6 dpi	NS1 H3N2	330	G	A	1175	103	8.77
Nonvaccinated	17	BALF	6 dpi	NS1 H3N2	331	G	A	1187	102	8.59
Nonvaccinated	17	BALF	6 dpi	NS1 H3N2	396	G	A	1318	187	14.19
Nonvaccinated	17	BALF	6 dpi	NS1 H3N2	409	G	A	1320	185	14.02
Nonvaccinated	17	BALF	6 dpi	NS1 H3N2	511	A	G	1460	357	24.45
Nonvaccinated	17	BALF	6 dpi	NS1 H3N2	553	C	T	1120	175	15.62
Nonvaccinated	17	BALF	6 dpi	NS1 H3N2	589	G	A	1211	203	16.76
Nonvaccinated	17	BALF	6 dpi	NS1 H3N2	635	C	A	1519	257	16.92
Nonvaccinated	17	BALF	6 dpi	NS2 H3N2	570	C	T	1107	74	6.68
Nonvaccinated	17	BALF	6 dpi	NS2 H3N2	733	G	A	1216	176	14.47
Nonvaccinated	17	BALF	6 dpi	NS2 H3N2	738	T	C	942	123	13.06
Nonvaccinated	17	BALF	6 dpi	NS2 H3N2	760	G	A	685	81	11.82
Nonvaccinated	17	BALF	6 dpi	NS2 H3N2	781	A	G	521	102	19.58
Nonvaccinated	17	BALF	6 dpi	M1 H3N2	150	A	G	1342	104	7.75
Nonvaccinated	17	BALF	6 dpi	M1 H3N2	178	T	C	1407	55	3.91
Nonvaccinated	17	BALF	6 dpi	M1 H3N2	183	A	G	1441	42	2.91
Nonvaccinated	17	BALF	6 dpi	M1 H3N2	186	C	T	1406	35	2.49
Nonvaccinated	17	BALF	6 dpi	M1 H3N2	189	A	G	1418	27	1.9
Nonvaccinated	17	BALF	6 dpi	M1 H3N2	240	C	T	1360	54	3.97
Nonvaccinated	17	BALF	6 dpi	M1 H3N2	249	C	T	1456	91	6.25
Nonvaccinated	17	BALF	6 dpi	M1 H3N2	255	T	C	1522	90	5.91
Nonvaccinated	17	BALF	6 dpi	M1 H3N2	270	G	T	1634	187	11.44
Nonvaccinated	17	BALF	6 dpi	M1 H3N2	297	G	A	1463	133	9.09
Nonvaccinated	17	BALF	6 dpi	M1 H3N2	324	G	A	1545	174	11.26
Nonvaccinated	17	BALF	6 dpi	M1 H3N2	333	A	G	1490	109	7.32
Nonvaccinated	17	BALF	6 dpi	M1 H3N2	342	G	A	1628	161	9.89
Nonvaccinated	17	BALF	6 dpi	M1 H3N2	369	A	T	1768	130	7.35
Nonvaccinated	17	BALF	6 dpi	M1 H3N2	399	C	T	2048	296	14.45
Nonvaccinated	17	BALF	6 dpi	M1 H3N2	450	T	A	2027	204	10.06
Nonvaccinated	17	BALF	6 dpi	M1 H3N2	462	T	C	2001	137	6.85
Nonvaccinated	17	BALF	6 dpi	M1 H3N2	483	T	A	1958	163	8.32
Nonvaccinated	17	BALF	6 dpi	M1 H3N2	489	A	G	1872	119	6.36
Nonvaccinated	17	BALF	6 dpi	M1 H3N2	514	T	C	2090	327	15.65
Nonvaccinated	17	BALF	6 dpi	M1 H3N2	540	T	A	2017	208	10.31
Nonvaccinated	17	BALF	6 dpi	M1 H3N2	555	A	T	1869	328	17.55
Nonvaccinated	17	BALF	6 dpi	M1 H3N2	561	A	G	1820	231	12.69
Nonvaccinated	17	BALF	6 dpi	M1 H3N2	591	A	G	1709	184	10.77
Nonvaccinated	17	BALF	6 dpi	M1 H3N2	603	G	A	1803	197	10.93
Nonvaccinated	17	BALF	6 dpi	M1 H3N2	639	A	G	1755	215	12.25
Nonvaccinated	17	BALF	6 dpi	M1 H3N2	660	A	G	1655	253	15.29
Nonvaccinated	17	BALF	6 dpi	M1 H3N2	666	C	T	1594	140	8.78
Nonvaccinated	17	BALF	6 dpi	M1 H3N2	669	T	C	1545	135	8.74
Nonvaccinated	17	BALF	6 dpi	M1 H3N2	679	A	G	1488	86	5.78
Nonvaccinated	17	BALF	6 dpi	M1 H3N2	744	G	A	1283	123	9.59
Nonvaccinated	17	BALF	6 dpi	M2 H3N2	711	A	G	1396	114	8.17
Nonvaccinated	17	BALF	6 dpi	M2 H3N2	741	G	A	1288	126	9.78
Nonvaccinated	17	BALF	6 dpi	M2 H3N2	750	A	G	1067	49	4.59
Nonvaccinated	17	BALF	6 dpi	M2 H3N2	761	C	G	1071	70	6.54
Nonvaccinated	17	BALF	6 dpi	M2 H3N2	764	C	A	1076	69	6.41
Nonvaccinated	17	BALF	6 dpi	M2 H3N2	768	T	C	1017	12	1.18
Nonvaccinated	17	BALF	6 dpi	M2 H3N2	781	T	C	1018	71	6.97
Nonvaccinated	17	BALF	6 dpi	M2 H3N2	829	C	T	1043	79	7.57
Nonvaccinated	17	BALF	6 dpi	M2 H3N2	841	T	C	1068	109	10.21
Nonvaccinated	17	BALF	6 dpi	M2 H3N2	850	T	C	862	31	3.6
Nonvaccinated	17	BALF	6 dpi	M2 H3N2	874	A	G	885	55	6.21
Nonvaccinated	17	BALF	6 dpi	M2 H3N2	889	G	A	839	72	8.58
Nonvaccinated	17	BALF	6 dpi	M2 H3N2	896	G	A	808	32	3.96
Nonvaccinated	17	BALF	6 dpi	M2 H3N2	931	G	A	601	111	18.47
Nonvaccinated	17	BALF	6 dpi	M2 H3N2	933	A	G	585	107	18.29
Nonvaccinated	17	BALF	6 dpi	NP H3N2	195	A	G	421	85	20.19
Nonvaccinated	17	BALF	6 dpi	NP H3N2	222	A	G	452	52	11.5
Nonvaccinated	17	BALF	6 dpi	NP H3N2	441	G	A	470	94	20
Nonvaccinated	17	BALF	6 dpi	NP H3N2	576	A	G	454	57	12.56
Nonvaccinated	17	BALF	6 dpi	NP H3N2	642	A	G	398	51	12.81
Nonvaccinated	17	BALF	6 dpi	NP H3N2	647	G	A	396	54	13.64
Nonvaccinated	17	BALF	6 dpi	NP H3N2	693	G	A	412	69	16.75
Nonvaccinated	17	BALF	6 dpi	NP H3N2	720	T	C	427	87	20.37
Nonvaccinated	17	BALF	6 dpi	NP H3N2	825	T	C	468	55	11.75
Nonvaccinated	17	BALF	6 dpi	NP H3N2	897	T	C	550	101	18.36
Nonvaccinated	17	BALF	6 dpi	NP H3N2	912	C	T	532	56	10.53
Nonvaccinated	17	BALF	6 dpi	NP H3N2	978	C	T	559	66	11.81
Nonvaccinated	17	BALF	6 dpi	NP H3N2	985	A	G	622	74	11.9
Nonvaccinated	17	BALF	6 dpi	NP H3N2	1032	G	A	573	59	10.3
Nonvaccinated	17	BALF	6 dpi	NP H3N2	1041	C	A	524	71	13.55
Nonvaccinated	17	BALF	6 dpi	NP H3N2	1047	A	G	500	37	7.4
Nonvaccinated	17	BALF	6 dpi	NP H3N2	1068	A	G	551	48	8.71
Nonvaccinated	17	BALF	6 dpi	NP H3N2	1069	C	A	545	48	8.81
Nonvaccinated	17	BALF	6 dpi	NP H3N2	1149	C	T	501	74	14.77
Nonvaccinated	17	BALF	6 dpi	NP H3N2	1191	T	C	476	84	17.65
Nonvaccinated	17	BALF	6 dpi	NP H3N2	1197	A	G	502	96	19.12
Nonvaccinated	17	BALF	6 dpi	NP H3N2	1212	G	A	456	29	6.36
Nonvaccinated	17	BALF	6 dpi	NP H3N2	1222	A	G	433	46	10.62
Nonvaccinated	17	BALF	6 dpi	NP H3N2	1260	C	T	478	80	16.74
Nonvaccinated	17	BALF	6 dpi	NP H3N2	1332	T	C	420	65	15.48
Nonvaccinated	17	BALF	6 dpi	NP H3N2	1371	C	A	464	71	15.3
Nonvaccinated	17	BALF	6 dpi	NP H3N2	1485	T	G	207	113	54.59
Nonvaccinated	17	BALF	6 dpi	HA H3N2	684	C	A	169	12	7.1
Nonvaccinated	17	BALF	6 dpi	PA H3N2	162	C	A	350	34	9.71
Nonvaccinated	17	BALF	6 dpi	PA H3N2	249	T	C	265	35	13.21
Nonvaccinated	17	BALF	6 dpi	PA H3N2	261	C	T	310	46	14.84
Nonvaccinated	17	BALF	6 dpi	PA H3N2	321	T	G	244	21	8.61
Nonvaccinated	17	BALF	6 dpi	PA H3N2	346	A	C	246	23	9.35
Nonvaccinated	17	BALF	6 dpi	PA H3N2	372	G	A	248	21	8.47
Nonvaccinated	17	BALF	6 dpi	PA H3N2	384	T	C	306	54	17.65
Nonvaccinated	17	BALF	6 dpi	PA H3N2	537	A	G	233	43	18.45
Nonvaccinated	17	BALF	6 dpi	PA H3N2	587	A	G	258	47	18.22
Nonvaccinated	17	BALF	6 dpi	PA H3N2	597	A	G	231	31	13.42
Nonvaccinated	17	BALF	6 dpi	PA H3N2	711	G	A	210	25	11.9
Nonvaccinated	17	BALF	6 dpi	PA H3N2	799	C	T	242	34	14.05
Nonvaccinated	17	BALF	6 dpi	PA H3N2	800	T	C	244	35	14.34
Nonvaccinated	17	BALF	6 dpi	PA H3N2	835	A	C	267	30	11.24
Nonvaccinated	17	BALF	6 dpi	PA H3N2	861	T	C	265	36	13.58
Nonvaccinated	17	BALF	6 dpi	PA H3N2	900	A	G	353	81	22.95
Nonvaccinated	17	BALF	6 dpi	PA H3N2	947	G	A	286	40	13.99
Nonvaccinated	17	BALF	6 dpi	PA H3N2	967	G	A	327	74	22.63
Nonvaccinated	17	BALF	6 dpi	PA H3N2	1025	A	T	357	52	14.57
Nonvaccinated	17	BALF	6 dpi	PA H3N2	1041	T	C	349	29	8.31
Nonvaccinated	17	BALF	6 dpi	PA H3N2	1050	C	T	291	12	4.12
Nonvaccinated	17	BALF	6 dpi	PA H3N2	1056	G	A	296	25	8.45
Nonvaccinated	17	BALF	6 dpi	PA H3N2	1137	G	A	307	27	8.79
Nonvaccinated	17	BALF	6 dpi	PA H3N2	1146	G	A	285	28	9.82
Nonvaccinated	17	BALF	6 dpi	PA H3N2	1162	A	G	333	36	10.81
Nonvaccinated	17	BALF	6 dpi	PA H3N2	1178	A	G	333	26	7.81
Nonvaccinated	17	BALF	6 dpi	PA H3N2	1195	A	G	333	29	8.71
Nonvaccinated	17	BALF	6 dpi	PA H3N2	1219	A	G	352	29	8.24
Nonvaccinated	17	BALF	6 dpi	PA H3N2	1224	G	A	367	57	15.53
Nonvaccinated	17	BALF	6 dpi	PA H3N2	1254	A	G	417	45	10.79
Nonvaccinated	17	BALF	6 dpi	PA H3N2	1260	A	C	462	60	12.99
Nonvaccinated	17	BALF	6 dpi	PA H3N2	1305	A	C	444	62	13.96
Nonvaccinated	17	BALF	6 dpi	PA H3N2	1312	G	A	401	73	18.2
Nonvaccinated	17	BALF	6 dpi	PA H3N2	1329	G	A	355	29	8.17
Nonvaccinated	17	BALF	6 dpi	PA H3N2	1359	C	T	380	36	9.47
Nonvaccinated	17	BALF	6 dpi	PA H3N2	1368	G	A	403	62	15.38
Nonvaccinated	17	BALF	6 dpi	PA H3N2	1498	C	T	398	86	21.61
Nonvaccinated	17	BALF	6 dpi	PA H3N2	1548	T	C	310	28	9.03
Nonvaccinated	17	BALF	6 dpi	PA H3N2	1572	G	A	298	33	11.07
Nonvaccinated	17	BALF	6 dpi	PA H3N2	1590	T	G	381	62	16.27
Nonvaccinated	17	BALF	6 dpi	PA H3N2	1599	G	A	348	36	10.34
Nonvaccinated	17	BALF	6 dpi	PA H3N2	1653	G	A	361	25	6.93
Nonvaccinated	17	BALF	6 dpi	PA H3N2	1674	A	G	385	29	7.53
Nonvaccinated	17	BALF	6 dpi	PA H3N2	1677	A	G	387	31	8.01
Nonvaccinated	17	BALF	6 dpi	PA H3N2	1681	A	G	331	11	3.32
Nonvaccinated	17	BALF	6 dpi	PA H3N2	1689	A	G	375	48	12.8
Nonvaccinated	17	BALF	6 dpi	PA H3N2	1794	G	A	354	36	10.17
Nonvaccinated	17	BALF	6 dpi	PA H3N2	1806	C	T	328	12	3.66
Nonvaccinated	17	BALF	6 dpi	PA H3N2	1808	G	A	330	12	3.64
Nonvaccinated	17	BALF	6 dpi	PA H3N2	1815	G	A	351	34	9.69
Nonvaccinated	17	BALF	6 dpi	PA H3N2	1878	G	A	332	43	12.95
Nonvaccinated	17	BALF	6 dpi	PA H3N2	1893	A	C	312	37	11.86
Nonvaccinated	17	BALF	6 dpi	PA H3N2	1896	C	A	313	37	11.82
Nonvaccinated	17	BALF	6 dpi	PA H3N2	1902	A	G	328	43	13.11
Nonvaccinated	17	BALF	6 dpi	PA H3N2	2025	T	C	725	68	9.38
Nonvaccinated	17	BALF	6 dpi	PB1 H3N2	281	A	T	296	38	12.84
Nonvaccinated	17	BALF	6 dpi	PB1 H3N2	333	G	T	283	40	14.13
Nonvaccinated	17	BALF	6 dpi	PB1 H3N2	513	G	A	232	42	18.1
Nonvaccinated	17	BALF	6 dpi	PB1 H3N2	561	A	G	207	19	9.18
Nonvaccinated	17	BALF	6 dpi	PB1 H3N2	571	A	G	227	26	11.45
Nonvaccinated	17	BALF	6 dpi	PB1 H3N2	618	G	A	176	12	6.82
Nonvaccinated	17	BALF	6 dpi	PB1 H3N2	651	T	C	177	27	15.25
Nonvaccinated	17	BALF	6 dpi	PB1 H3N2	702	C	A	164	10	6.1
Nonvaccinated	17	BALF	6 dpi	PB1 H3N2	705	G	A	162	10	6.17
Nonvaccinated	17	BALF	6 dpi	PB1 H3N2	885	T	C	293	79	26.96
Nonvaccinated	17	BALF	6 dpi	PB1 H3N2	969	G	A	243	17	7
Nonvaccinated	17	BALF	6 dpi	PB1 H3N2	981	G	A	261	43	16.48
Nonvaccinated	17	BALF	6 dpi	PB1 H3N2	1149	G	A	272	35	12.87
Nonvaccinated	17	BALF	6 dpi	PB1 H3N2	1185	C	T	279	14	5.02
Nonvaccinated	17	BALF	6 dpi	PB1 H3N2	1200	A	G	278	27	9.71
Nonvaccinated	17	BALF	6 dpi	PB1 H3N2	1212	C	T	291	15	5.15
Nonvaccinated	17	BALF	6 dpi	PB1 H3N2	1215	T	C	290	18	6.21
Nonvaccinated	17	BALF	6 dpi	PB1 H3N2	1254	T	C	457	32	7
Nonvaccinated	17	BALF	6 dpi	PB1 H3N2	1326	A	G	410	80	19.51
Nonvaccinated	17	BALF	6 dpi	PB1 H3N2	1362	C	T	346	52	15.03
Nonvaccinated	17	BALF	6 dpi	PB1 H3N2	1380	G	A	325	37	11.38
Nonvaccinated	17	BALF	6 dpi	PB1 H3N2	1398	C	T	343	55	16.04
Nonvaccinated	17	BALF	6 dpi	PB1 H3N2	1422	A	G	278	10	3.6
Nonvaccinated	17	BALF	6 dpi	PB1 H3N2	1437	G	A	295	19	6.44
Nonvaccinated	17	BALF	6 dpi	PB1 H3N2	1482	T	C	321	17	5.3
Nonvaccinated	17	BALF	6 dpi	PB1 H3N2	1497	T	C	380	58	15.26
Nonvaccinated	17	BALF	6 dpi	PB1 H3N2	1551	T	C	389	57	14.65
Nonvaccinated	17	BALF	6 dpi	PB1 H3N2	1605	C	A	340	30	8.82
Nonvaccinated	17	BALF	6 dpi	PB1 H3N2	1620	C	G	317	23	7.26
Nonvaccinated	17	BALF	6 dpi	PB1 H3N2	1647	G	A	276	34	12.32
Nonvaccinated	17	BALF	6 dpi	PB1 H3N2	1686	C	T	325	62	19.08
Nonvaccinated	17	BALF	6 dpi	PB1 H3N2	1692	C	T	305	25	8.2
Nonvaccinated	17	BALF	6 dpi	PB1 H3N2	1702	A	G	279	11	3.94
Nonvaccinated	17	BALF	6 dpi	PB1 H3N2	1737	A	T	299	29	9.7
Nonvaccinated	17	BALF	6 dpi	PB1 H3N2	1758	A	G	313	28	8.95
Nonvaccinated	17	BALF	6 dpi	PB1 H3N2	1800	T	C	313	31	9.9
Nonvaccinated	17	BALF	6 dpi	PB1 H3N2	1821	A	G	336	75	22.32
Nonvaccinated	17	BALF	6 dpi	PB1 H3N2	1875	C	T	291	35	12.03
Nonvaccinated	17	BALF	6 dpi	PB1 H3N2	1902	T	C	285	33	11.58
Nonvaccinated	17	BALF	6 dpi	PB1 H3N2	1942	G	A	245	29	11.84
Nonvaccinated	17	BALF	6 dpi	PB1 H3N2	1986	C	T	221	31	14.03
Nonvaccinated	17	BALF	6 dpi	PB1 H3N2	2073	A	G	252	31	12.3
Nonvaccinated	17	BALF	6 dpi	PB1 F2 H3N2	162	G	A	241	15	6.22
Nonvaccinated	17	BALF	6 dpi	PB1 F2 H3N2	183	T	C	269	44	16.36
Nonvaccinated	17	BALF	6 dpi	PB1 F2 H3N2	186	G	A	270	45	16.67
Nonvaccinated	17	BALF	6 dpi	PB1 F2 H3N2	222	T	C	284	55	19.37
Nonvaccinated	17	BALF	6 dpi	PB1 F2 H3N2	282	C	T	298	38	12.75
Nonvaccinated	17	BALF	6 dpi	PB1 F2 H3N2	303	G	A	255	10	3.92
Nonvaccinated	17	BALF	6 dpi	PB1 F2 H3N2	321	T	C	251	11	4.38
Nonvaccinated	17	BALF	6 dpi	PB2 H3N2	165	T	C	251	28	11.16
Nonvaccinated	17	BALF	6 dpi	PB2 H3N2	216	A	G	221	12	5.43
Nonvaccinated	17	BALF	6 dpi	PB2 H3N2	228	G	A	229	11	4.8
Nonvaccinated	17	BALF	6 dpi	PB2 H3N2	264	A	G	294	48	16.33
Nonvaccinated	17	BALF	6 dpi	PB2 H3N2	372	A	G	247	23	9.31
Nonvaccinated	17	BALF	6 dpi	PB2 H3N2	384	G	A	269	29	10.78
Nonvaccinated	17	BALF	6 dpi	PB2 H3N2	417	C	T	274	30	10.95
Nonvaccinated	17	BALF	6 dpi	PB2 H3N2	426	C	T	273	21	7.69
Nonvaccinated	17	BALF	6 dpi	PB2 H3N2	576	A	G	232	32	13.79
Nonvaccinated	17	BALF	6 dpi	PB2 H3N2	658	A	G	343	48	13.99
Nonvaccinated	17	BALF	6 dpi	PB2 H3N2	744	G	A	292	20	6.85
Nonvaccinated	17	BALF	6 dpi	PB2 H3N2	753	G	A	275	27	9.82
Nonvaccinated	17	BALF	6 dpi	PB2 H3N2	765	A	G	310	55	17.74
Nonvaccinated	17	BALF	6 dpi	PB2 H3N2	777	G	A	340	51	15
Nonvaccinated	17	BALF	6 dpi	PB2 H3N2	838	C	T	383	64	16.71
Nonvaccinated	17	BALF	6 dpi	PB2 H3N2	921	C	A	375	62	16.53
Nonvaccinated	17	BALF	6 dpi	PB2 H3N2	966	T	C	379	49	12.93
Nonvaccinated	17	BALF	6 dpi	PB2 H3N2	993	G	A	345	32	9.28
Nonvaccinated	17	BALF	6 dpi	PB2 H3N2	1054	C	T	322	66	20.5
Nonvaccinated	17	BALF	6 dpi	PB2 H3N2	1059	A	G	350	70	20
Nonvaccinated	17	BALF	6 dpi	PB2 H3N2	1077	A	G	284	18	6.34
Nonvaccinated	17	BALF	6 dpi	PB2 H3N2	1101	G	A	309	31	10.03
Nonvaccinated	17	BALF	6 dpi	PB2 H3N2	1119	A	T	330	45	13.64
Nonvaccinated	17	BALF	6 dpi	PB2 H3N2	1144	G	A	319	25	7.84
Nonvaccinated	17	BALF	6 dpi	PB2 H3N2	1166	A	G	348	40	11.49
Nonvaccinated	17	BALF	6 dpi	PB2 H3N2	1336	C	T	350	27	7.71
Nonvaccinated	17	BALF	6 dpi	PB2 H3N2	1377	A	G	379	50	13.19
Nonvaccinated	17	BALF	6 dpi	PB2 H3N2	1473	T	C	342	33	9.65
Nonvaccinated	17	BALF	6 dpi	PB2 H3N2	1491	C	T	276	19	6.88
Nonvaccinated	17	BALF	6 dpi	PB2 H3N2	1500	T	C	305	18	5.9
Nonvaccinated	17	BALF	6 dpi	PB2 H3N2	1504	T	C	319	26	8.15
Nonvaccinated	17	BALF	6 dpi	PB2 H3N2	1734	G	A	285	29	10.18
Nonvaccinated	17	BALF	6 dpi	PB2 H3N2	1782	G	A	304	33	10.86
Nonvaccinated	17	BALF	6 dpi	PB2 H3N2	1854	G	A	346	49	14.16
Nonvaccinated	17	BALF	6 dpi	PB2 H3N2	1926	A	G	295	27	9.15
Nonvaccinated	17	BALF	6 dpi	PB2 H3N2	1968	C	T	286	55	19.23
Nonvaccinated	17	BALF	6 dpi	PB2 H3N2	1979	A	G	251	29	11.55
Nonvaccinated	17	BALF	6 dpi	PB2 H3N2	2010	A	G	285	15	5.26
Nonvaccinated	17	BALF	6 dpi	PB2 H3N2	2034	C	T	293	20	6.83
Nonvaccinated	17	BALF	6 dpi	PB2 H3N2	2097	G	A	265	16	6.04
Nonvaccinated	17	BALF	6 dpi	PB2 H3N2	2139	G	A	327	18	5.5
Nonvaccinated	18	Nasal swab	5 dpi	NS1 H1N1	131	A	G	171	25	14.62
Nonvaccinated	18	Nasal swab	5 dpi	NS1 H1N1	135	A	G	172	24	13.95
Nonvaccinated	18	Nasal swab	5 dpi	NS1 H1N1	176	A	G	180	39	21.67
Nonvaccinated	18	Nasal swab	5 dpi	NS1 H1N1	205	C	A	185	54	29.19
Nonvaccinated	18	Nasal swab	5 dpi	NS1 H1N1	215	A	G	176	36	20.45
Nonvaccinated	18	Nasal swab	5 dpi	NS1 H1N1	309	C	A	170	49	28.82
Nonvaccinated	18	Nasal swab	5 dpi	NS1 H1N1	396	A	G	164	25	15.24
Nonvaccinated	18	Nasal swab	5 dpi	NS1 H1N1	409	A	G	172	25	14.53
Nonvaccinated	18	Nasal swab	5 dpi	NS1 H1N1	511	G	A	232	70	30.17
Nonvaccinated	18	Nasal swab	5 dpi	NS1 H1N1	553	T	C	182	30	16.48
Nonvaccinated	18	Nasal swab	5 dpi	NS1 H1N1	589	A	G	170	27	15.88
Nonvaccinated	18	Nasal swab	5 dpi	NS1 H1N1	631	G	A	141	141	100
Nonvaccinated	18	Nasal swab	5 dpi	NS1 H1N1	635	A	C	157	30	19.11
Nonvaccinated	18	Nasal swab	5 dpi	NS2 H1N1	733	A	G	148	23	15.54
Nonvaccinated	18	Nasal swab	5 dpi	NS2 H1N1	760	A	G	100	25	25
Nonvaccinated	18	Nasal swab	5 dpi	NS2 H1N1	781	G	A	80	19	23.75
Nonvaccinated	18	Nasal swab	5 dpi	M1 H1N1	93	T	C	131	44	33.59
Nonvaccinated	18	Nasal swab	5 dpi	M1 H1N1	150	G	A	163	56	34.36
Nonvaccinated	18	Nasal swab	5 dpi	M1 H1N1	178	C	T	178	12	6.74
Nonvaccinated	18	Nasal swab	5 dpi	M1 H1N1	240	C	T	144	120	83.33
Nonvaccinated	18	Nasal swab	5 dpi	M1 H1N1	249	T	C	145	25	17.24
Nonvaccinated	18	Nasal swab	5 dpi	M1 H1N1	255	C	T	149	24	16.11
Nonvaccinated	18	Nasal swab	5 dpi	M1 H1N1	270	T	G	172	66	38.37
Nonvaccinated	18	Nasal swab	5 dpi	M1 H1N1	297	A	G	145	34	23.45
Nonvaccinated	18	Nasal swab	5 dpi	M1 H1N1	324	A	G	138	15	10.87
Nonvaccinated	18	Nasal swab	5 dpi	M1 H1N1	333	G	A	134	15	11.19
Nonvaccinated	18	Nasal swab	5 dpi	M1 H1N1	342	A	G	148	23	15.54
Nonvaccinated	18	Nasal swab	5 dpi	M1 H1N1	369	T	A	147	12	8.16
Nonvaccinated	18	Nasal swab	5 dpi	M1 H1N1	399	T	C	226	81	35.84
Nonvaccinated	18	Nasal swab	5 dpi	M1 H1N1	450	A	T	222	49	22.07
Nonvaccinated	18	Nasal swab	5 dpi	M1 H1N1	462	C	T	195	24	12.31
Nonvaccinated	18	Nasal swab	5 dpi	M1 H1N1	483	A	T	179	10	5.59
Nonvaccinated	18	Nasal swab	5 dpi	M1 H1N1	489	G	A	167	16	9.58
Nonvaccinated	18	Nasal swab	5 dpi	M1 H1N1	514	C	T	190	51	26.84
Nonvaccinated	18	Nasal swab	5 dpi	M1 H1N1	540	A	T	161	25	15.53
Nonvaccinated	18	Nasal swab	5 dpi	M1 H1N1	555	T	A	171	49	28.66
Nonvaccinated	18	Nasal swab	5 dpi	M1 H1N1	561	G	A	169	57	33.73
Nonvaccinated	18	Nasal swab	5 dpi	M1 H1N1	591	G	A	172	28	16.28
Nonvaccinated	18	Nasal swab	5 dpi	M1 H1N1	603	A	G	190	37	19.47
Nonvaccinated	18	Nasal swab	5 dpi	M1 H1N1	639	G	A	203	38	18.72
Nonvaccinated	18	Nasal swab	5 dpi	M1 H1N1	660	G	A	179	20	11.17
Nonvaccinated	18	Nasal swab	5 dpi	M1 H1N1	666	T	C	186	46	24.73
Nonvaccinated	18	Nasal swab	5 dpi	M1 H1N1	669	C	T	218	42	19.27
Nonvaccinated	18	Nasal swab	5 dpi	M1 H1N1	679	G	A	164	33	20.12
Nonvaccinated	18	Nasal swab	5 dpi	M1 H1N1	744	A	G	135	20	14.81
Nonvaccinated	18	Nasal swab	5 dpi	M2 H1N1	711	G	A	162	32	19.75
Nonvaccinated	18	Nasal swab	5 dpi	M2 H1N1	741	A	G	136	21	15.44
Nonvaccinated	18	Nasal swab	5 dpi	M2 H1N1	781	C	T	126	11	8.73
Nonvaccinated	18	Nasal swab	5 dpi	M2 H1N1	829	T	C	135	26	19.26
Nonvaccinated	18	Nasal swab	5 dpi	M2 H1N1	841	C	T	155	46	29.68
Nonvaccinated	18	Nasal swab	5 dpi	M2 H1N1	850	C	T	114	10	8.77
Nonvaccinated	18	Nasal swab	5 dpi	M2 H1N1	889	A	G	91	16	17.58
Nonvaccinated	18	Nasal swab	5 dpi	M2 H1N1	896	R	A	90	75	83.33
Nonvaccinated	18	Nasal swab	5 dpi	M2 H1N1	896	R	G	90	15	16.67
Nonvaccinated	18	Nasal swab	5 dpi	M2 H1N1	931	A	G	69	11	15.94
Nonvaccinated	18	Nasal swab	5 dpi	M2 H1N1	933	G	A	69	11	15.94
Nonvaccinated	18	Nasal swab	5 dpi	NS1 H3N2	176	G	A	1469	30	2.04
Nonvaccinated	18	Nasal swab	5 dpi	NS1 H3N2	205	A	C	1511	32	2.12
Nonvaccinated	18	Nasal swab	5 dpi	NS1 H3N2	215	G	A	1532	25	1.63
Nonvaccinated	18	Nasal swab	5 dpi	NS1 H3N2	309	A	C	1552	48	3.09
Nonvaccinated	18	Nasal swab	5 dpi	NS1 H3N2	330	G	A	1483	20	1.35
Nonvaccinated	18	Nasal swab	5 dpi	NS1 H3N2	331	G	A	1484	20	1.35
Nonvaccinated	18	Nasal swab	5 dpi	NS1 H3N2	396	G	A	1427	29	2.03
Nonvaccinated	18	Nasal swab	5 dpi	NS1 H3N2	511	A	G	1655	63	3.81
Nonvaccinated	18	Nasal swab	5 dpi	NS1 H3N2	553	C	T	1469	30	2.04
Nonvaccinated	18	Nasal swab	5 dpi	NS1 H3N2	589	G	A	1474	37	2.51
Nonvaccinated	18	Nasal swab	5 dpi	NS1 H3N2	635	C	A	1555	65	4.18
Nonvaccinated	18	Nasal swab	5 dpi	NS2 H3N2	733	G	A	1336	38	2.84
Nonvaccinated	18	Nasal swab	5 dpi	NS2 H3N2	738	T	C	1235	22	1.78
Nonvaccinated	18	Nasal swab	5 dpi	NS2 H3N2	760	G	A	1061	20	1.88
Nonvaccinated	18	Nasal swab	5 dpi	NS2 H3N2	781	A	G	917	27	2.94
Nonvaccinated	18	Nasal swab	5 dpi	M1 H3N2	150	A	G	1373	29	2.11
Nonvaccinated	18	Nasal swab	5 dpi	M1 H3N2	240	C	T	1455	37	2.54
Nonvaccinated	18	Nasal swab	5 dpi	M1 H3N2	249	C	T	1494	28	1.87
Nonvaccinated	18	Nasal swab	5 dpi	M1 H3N2	255	T	C	1514	23	1.52
Nonvaccinated	18	Nasal swab	5 dpi	M1 H3N2	270	G	T	1571	53	3.37
Nonvaccinated	18	Nasal swab	5 dpi	M1 H3N2	297	G	A	1575	38	2.41
Nonvaccinated	18	Nasal swab	5 dpi	M1 H3N2	333	A	G	1671	27	1.62
Nonvaccinated	18	Nasal swab	5 dpi	M1 H3N2	342	G	A	1692	30	1.77
Nonvaccinated	18	Nasal swab	5 dpi	M1 H3N2	369	A	T	1741	23	1.32
Nonvaccinated	18	Nasal swab	5 dpi	M1 H3N2	399	C	T	1967	59	3
Nonvaccinated	18	Nasal swab	5 dpi	M1 H3N2	450	T	A	1958	31	1.58
Nonvaccinated	18	Nasal swab	5 dpi	M1 H3N2	483	T	A	1942	30	1.54
Nonvaccinated	18	Nasal swab	5 dpi	M1 H3N2	489	A	G	1900	28	1.47
Nonvaccinated	18	Nasal swab	5 dpi	M1 H3N2	514	T	C	1916	52	2.71
Nonvaccinated	18	Nasal swab	5 dpi	M1 H3N2	540	T	A	1876	52	2.77
Nonvaccinated	18	Nasal swab	5 dpi	M1 H3N2	555	A	T	1785	63	3.53
Nonvaccinated	18	Nasal swab	5 dpi	M1 H3N2	561	A	G	1730	41	2.37
Nonvaccinated	18	Nasal swab	5 dpi	M1 H3N2	591	A	G	1591	28	1.76
Nonvaccinated	18	Nasal swab	5 dpi	M1 H3N2	603	G	A	1640	40	2.44
Nonvaccinated	18	Nasal swab	5 dpi	M1 H3N2	639	A	G	1618	46	2.84
Nonvaccinated	18	Nasal swab	5 dpi	M1 H3N2	660	A	G	1525	34	2.23
Nonvaccinated	18	Nasal swab	5 dpi	M1 H3N2	666	C	T	1530	20	1.31
Nonvaccinated	18	Nasal swab	5 dpi	M1 H3N2	669	T	C	1518	23	1.52
Nonvaccinated	18	Nasal swab	5 dpi	M1 H3N2	679	A	G	1582	22	1.39
Nonvaccinated	18	Nasal swab	5 dpi	M1 H3N2	744	G	A	1361	32	2.35
Nonvaccinated	18	Nasal swab	5 dpi	M2 H3N2	711	A	G	1398	23	1.65
Nonvaccinated	18	Nasal swab	5 dpi	M2 H3N2	741	G	A	1386	28	2.02
Nonvaccinated	18	Nasal swab	5 dpi	M2 H3N2	781	T	C	1309	23	1.76
Nonvaccinated	18	Nasal swab	5 dpi	M2 H3N2	829	C	T	1211	17	1.4
Nonvaccinated	18	Nasal swab	5 dpi	M2 H3N2	841	T	C	1228	32	2.61
Nonvaccinated	18	Nasal swab	5 dpi	M2 H3N2	850	T	C	1157	15	1.3
Nonvaccinated	18	Nasal swab	5 dpi	M2 H3N2	874	A	G	1146	16	1.4
Nonvaccinated	18	Nasal swab	5 dpi	M2 H3N2	896	G	A	1078	20	1.86
Nonvaccinated	18	Nasal swab	5 dpi	NP H3N2	1191	T	C	366	14	3.83
Nonvaccinated	18	Nasal swab	5 dpi	NP H3N2	1197	A	G	381	16	4.2
Nonvaccinated	18	Nasal swab	5 dpi	NP H3N2	1332	T	C	340	10	2.94
Nonvaccinated	18	Nasal swab	5 dpi	HA H3N2	1068	G	A	162	29	17.9
Nonvaccinated	18	Nasal swab	5 dpi	PA H3N2	1689	A	G	51	14	27.45
Nonvaccinated	18	Nasal swab	5 dpi	PA H3N2	1815	G	A	51	13	25.49
Nonvaccinated	18	Nasal swab	6 dpi	NS1 H1N1	235	C	A	428	62	14.49
Nonvaccinated	18	Nasal swab	6 dpi	NS1 H1N1	250	G	A	406	11	2.71
Nonvaccinated	18	Nasal swab	6 dpi	NS1 H1N1	631	G	A	391	210	53.71
Nonvaccinated	18	Nasal swab	6 dpi	NS2 H1N1	679	G	A	398	45	11.31
Nonvaccinated	18	Nasal swab	6 dpi	M1 H1N1	240	C	T	310	277	89.35
Nonvaccinated	18	Nasal swab	6 dpi	M1 H1N1	396	C	T	507	18	3.55
Nonvaccinated	18	Nasal swab	6 dpi	M1 H1N1	514	C	T	460	12	2.61
Nonvaccinated	18	Nasal swab	6 dpi	M1 H1N1	594	G	A	376	10	2.66
Nonvaccinated	18	Nasal swab	6 dpi	M1 H1N1	611	A	T	373	28	7.51
Nonvaccinated	18	Nasal swab	6 dpi	M2 H1N1	896	R	A	267	160	59.93
Nonvaccinated	18	Nasal swab	6 dpi	M2 H1N1	896	R	G	267	107	40.07
Nonvaccinated	18	Nasal swab	6 dpi	PB1 H1N1	1522	G	T	61	28	45.9
Nonvaccinated	18	Nasal swab	6 dpi	PB2 H1N1	254	G	C	126	43	34.13
Nonvaccinated	18	BALF	8 dpi	NS1 H1N1	176	A	G	2396	119	4.97
Nonvaccinated	18	BALF	8 dpi	NS1 H1N1	205	C	A	2563	142	5.54
Nonvaccinated	18	BALF	8 dpi	NS1 H1N1	215	A	G	2658	127	4.78
Nonvaccinated	18	BALF	8 dpi	NS1 H1N1	309	C	A	2904	128	4.41
Nonvaccinated	18	BALF	8 dpi	NS1 H1N1	323	A	C	2698	38	1.41
Nonvaccinated	18	BALF	8 dpi	NS1 H1N1	330	A	G	2833	52	1.84
Nonvaccinated	18	BALF	8 dpi	NS1 H1N1	331	A	G	2837	52	1.83
Nonvaccinated	18	BALF	8 dpi	NS1 H1N1	396	A	G	2757	96	3.48
Nonvaccinated	18	BALF	8 dpi	NS1 H1N1	409	A	G	2775	100	3.6
Nonvaccinated	18	BALF	8 dpi	NS1 H1N1	511	G	A	3067	201	6.55
Nonvaccinated	18	BALF	8 dpi	NS1 H1N1	553	T	C	2618	75	2.86
Nonvaccinated	18	BALF	8 dpi	NS1 H1N1	589	A	G	2581	82	3.18
Nonvaccinated	18	BALF	8 dpi	NS1 H1N1	631	G	A	2542	1710	67.27
Nonvaccinated	18	BALF	8 dpi	NS1 H1N1	635	A	C	2545	62	2.44
Nonvaccinated	18	BALF	8 dpi	NS2 H1N1	738	C	T	2285	57	2.49
Nonvaccinated	18	BALF	8 dpi	NS2 H1N1	760	A	G	1931	71	3.68
Nonvaccinated	18	BALF	8 dpi	NS2 H1N1	781	G	A	1585	46	2.9
Nonvaccinated	18	BALF	8 dpi	M1 H1N1	150	G	A	1981	149	7.52
Nonvaccinated	18	BALF	8 dpi	M1 H1N1	178	C	T	2065	36	1.74
Nonvaccinated	18	BALF	8 dpi	M1 H1N1	183	G	A	2071	22	1.06
Nonvaccinated	18	BALF	8 dpi	M1 H1N1	240	C	T	2174	1989	91.49
Nonvaccinated	18	BALF	8 dpi	M1 H1N1	249	T	C	2298	72	3.13
Nonvaccinated	18	BALF	8 dpi	M1 H1N1	255	C	T	2363	65	2.75
Nonvaccinated	18	BALF	8 dpi	M1 H1N1	270	T	G	2515	140	5.57
Nonvaccinated	18	BALF	8 dpi	M1 H1N1	297	A	G	2344	75	3.2
Nonvaccinated	18	BALF	8 dpi	M1 H1N1	324	A	G	2448	43	1.76
Nonvaccinated	18	BALF	8 dpi	M1 H1N1	333	G	A	2469	47	1.9
Nonvaccinated	18	BALF	8 dpi	M1 H1N1	342	A	G	2513	104	4.14
Nonvaccinated	18	BALF	8 dpi	M1 H1N1	369	T	A	2674	104	3.89
Nonvaccinated	18	BALF	8 dpi	M1 H1N1	399	T	C	3083	225	7.3
Nonvaccinated	18	BALF	8 dpi	M1 H1N1	450	A	T	3109	146	4.7
Nonvaccinated	18	BALF	8 dpi	M1 H1N1	462	C	T	3021	92	3.05
Nonvaccinated	18	BALF	8 dpi	M1 H1N1	483	A	T	3030	73	2.41
Nonvaccinated	18	BALF	8 dpi	M1 H1N1	489	G	A	2961	73	2.47
Nonvaccinated	18	BALF	8 dpi	M1 H1N1	514	C	T	3085	195	6.32
Nonvaccinated	18	BALF	8 dpi	M1 H1N1	540	A	T	2952	114	3.86
Nonvaccinated	18	BALF	8 dpi	M1 H1N1	555	T	A	2681	140	5.22
Nonvaccinated	18	BALF	8 dpi	M1 H1N1	561	G	A	2652	174	6.56
Nonvaccinated	18	BALF	8 dpi	M1 H1N1	591	G	A	2412	102	4.23
Nonvaccinated	18	BALF	8 dpi	M1 H1N1	603	A	G	2441	120	4.92
Nonvaccinated	18	BALF	8 dpi	M1 H1N1	639	G	A	2368	97	4.1
Nonvaccinated	18	BALF	8 dpi	M1 H1N1	660	G	A	2326	68	2.92
Nonvaccinated	18	BALF	8 dpi	M1 H1N1	666	T	C	2344	152	6.48
Nonvaccinated	18	BALF	8 dpi	M1 H1N1	669	C	T	2359	148	6.27
Nonvaccinated	18	BALF	8 dpi	M1 H1N1	679	G	A	2249	95	4.22
Nonvaccinated	18	BALF	8 dpi	M1 H1N1	744	A	G	1954	64	3.28
Nonvaccinated	18	BALF	8 dpi	M2 H1N1	711	G	A	2032	77	3.79
Nonvaccinated	18	BALF	8 dpi	M2 H1N1	741	A	G	1975	66	3.34
Nonvaccinated	18	BALF	8 dpi	M2 H1N1	750	G	A	1818	31	1.71
Nonvaccinated	18	BALF	8 dpi	M2 H1N1	781	C	T	1965	29	1.48
Nonvaccinated	18	BALF	8 dpi	M2 H1N1	829	T	C	1891	36	1.9
Nonvaccinated	18	BALF	8 dpi	M2 H1N1	841	C	T	1991	107	5.37
Nonvaccinated	18	BALF	8 dpi	M2 H1N1	850	C	T	1849	33	1.78
Nonvaccinated	18	BALF	8 dpi	M2 H1N1	874	G	A	1878	40	2.13
Nonvaccinated	18	BALF	8 dpi	M2 H1N1	889	A	G	1758	68	3.87
Nonvaccinated	18	BALF	8 dpi	M2 H1N1	896	R	A	1762	1130	64.13
Nonvaccinated	18	BALF	8 dpi	M2 H1N1	896	R	G	1762	631	35.81
Nonvaccinated	18	BALF	8 dpi	M2 H1N1	931	A	G	1110	57	5.14
Nonvaccinated	18	BALF	8 dpi	M2 H1N1	933	G	A	1062	53	4.99
Nonvaccinated	18	BALF	8 dpi	NA H1N1	633	T	C	1247	67	5.37
Nonvaccinated	18	BALF	8 dpi	NP H1N1	195	G	A	774	41	5.3
Nonvaccinated	18	BALF	8 dpi	NP H1N1	222	G	A	754	27	3.58
Nonvaccinated	18	BALF	8 dpi	NP H1N1	351	G	A	725	21	2.9
Nonvaccinated	18	BALF	8 dpi	NP H1N1	354	G	A	727	23	3.16
Nonvaccinated	18	BALF	8 dpi	NP H1N1	441	A	G	926	59	6.37
Nonvaccinated	18	BALF	8 dpi	NP H1N1	576	G	A	911	34	3.73
Nonvaccinated	18	BALF	8 dpi	NP H1N1	642	G	A	819	30	3.66
Nonvaccinated	18	BALF	8 dpi	NP H1N1	647	A	G	819	37	4.52
Nonvaccinated	18	BALF	8 dpi	NP H1N1	666	G	A	831	22	2.65
Nonvaccinated	18	BALF	8 dpi	NP H1N1	693	A	G	847	54	6.38
Nonvaccinated	18	BALF	8 dpi	NP H1N1	720	C	T	822	50	6.08
Nonvaccinated	18	BALF	8 dpi	NP H1N1	825	C	T	774	29	3.75
Nonvaccinated	18	BALF	8 dpi	NP H1N1	897	C	T	894	50	5.59
Nonvaccinated	18	BALF	8 dpi	NP H1N1	912	T	C	885	58	6.55
Nonvaccinated	18	BALF	8 dpi	NP H1N1	978	T	C	878	36	4.1
Nonvaccinated	18	BALF	8 dpi	NP H1N1	985	G	A	938	60	6.4
Nonvaccinated	18	BALF	8 dpi	NP H1N1	1032	A	G	831	47	5.66
Nonvaccinated	18	BALF	8 dpi	NP H1N1	1041	A	C	800	25	3.12
Nonvaccinated	18	BALF	8 dpi	NP H1N1	1047	G	A	783	27	3.45
Nonvaccinated	18	BALF	8 dpi	NP H1N1	1068	G	A	811	35	4.32
Nonvaccinated	18	BALF	8 dpi	NP H1N1	1069	A	C	815	36	4.42
Nonvaccinated	18	BALF	8 dpi	NP H1N1	1077	C	T	814	88	10.81
Nonvaccinated	18	BALF	8 dpi	NP H1N1	1149	T	C	787	70	8.89
Nonvaccinated	18	BALF	8 dpi	NP H1N1	1188	C	A	762	34	4.46
Nonvaccinated	18	BALF	8 dpi	NP H1N1	1191	C	T	796	47	5.9
Nonvaccinated	18	BALF	8 dpi	NP H1N1	1197	G	A	784	61	7.78
Nonvaccinated	18	BALF	8 dpi	NP H1N1	1222	G	A	747	30	4.02
Nonvaccinated	18	BALF	8 dpi	NP H1N1	1260	T	C	726	30	4.13
Nonvaccinated	18	BALF	8 dpi	NP H1N1	1332	C	T	651	58	8.91
Nonvaccinated	18	BALF	8 dpi	NP H1N1	1371	A	C	649	19	2.93
Nonvaccinated	18	BALF	8 dpi	NP H1N1	1485	G	T	265	18	6.79
Nonvaccinated	18	BALF	8 dpi	HA H1N1	454	G	T	553	485	87.7
Nonvaccinated	18	BALF	8 dpi	HA H1N1	611	T	A	558	480	86.02
Nonvaccinated	18	BALF	8 dpi	HA H1N1	710	T	C	563	10	1.78
Nonvaccinated	18	BALF	8 dpi	HA H1N1	1539	C	T	448	380	84.82
Nonvaccinated	18	BALF	8 dpi	PA H1N1	861	C	T	652	15	2.3
Nonvaccinated	18	BALF	8 dpi	PA H1N1	879	G	A	634	17	2.68
Nonvaccinated	18	BALF	8 dpi	PA H1N1	900	G	A	679	36	5.3
Nonvaccinated	18	BALF	8 dpi	PA H1N1	967	A	G	608	19	3.12
Nonvaccinated	18	BALF	8 dpi	PA H1N1	1025	T	A	582	22	3.78
Nonvaccinated	18	BALF	8 dpi	PA H1N1	1041	C	T	633	11	1.74
Nonvaccinated	18	BALF	8 dpi	PA H1N1	1137	A	G	529	15	2.84
Nonvaccinated	18	BALF	8 dpi	PA H1N1	1195	G	A	561	22	3.92
Nonvaccinated	18	BALF	8 dpi	PA H1N1	1224	A	G	642	25	3.89
Nonvaccinated	18	BALF	8 dpi	PA H1N1	1254	G	A	686	12	1.75
Nonvaccinated	18	BALF	8 dpi	PA H1N1	1260	C	A	701	20	2.85
Nonvaccinated	18	BALF	8 dpi	PA H1N1	1305	C	A	750	35	4.67
Nonvaccinated	18	BALF	8 dpi	PA H1N1	1312	A	G	746	13	1.74
Nonvaccinated	18	BALF	8 dpi	PA H1N1	1329	A	G	677	11	1.62
Nonvaccinated	18	BALF	8 dpi	PA H1N1	1359	T	C	682	19	2.79
Nonvaccinated	18	BALF	8 dpi	PA H1N1	1368	A	G	682	25	3.67
Nonvaccinated	18	BALF	8 dpi	PA H1N1	1498	T	C	789	37	4.69
Nonvaccinated	18	BALF	8 dpi	PA H1N1	1513	G	A	768	59	7.68
Nonvaccinated	18	BALF	8 dpi	PA H1N1	1590	G	T	612	28	4.58
Nonvaccinated	18	BALF	8 dpi	PA H1N1	1653	A	G	691	11	1.59
Nonvaccinated	18	BALF	8 dpi	PA H1N1	1674	G	A	689	15	2.18
Nonvaccinated	18	BALF	8 dpi	PA H1N1	1677	G	A	693	19	2.74
Nonvaccinated	18	BALF	8 dpi	PA H1N1	1689	G	A	700	30	4.29
Nonvaccinated	18	BALF	8 dpi	PA H1N1	1794	A	G	602	15	2.49
Nonvaccinated	18	BALF	8 dpi	PA H1N1	1815	A	G	666	15	2.25
Nonvaccinated	18	BALF	8 dpi	PA H1N1	1878	A	G	636	21	3.3
Nonvaccinated	18	BALF	8 dpi	PA H1N1	2025	C	T	912	43	4.71
Nonvaccinated	18	BALF	8 dpi	PA X H1N1	162	A	C	537	21	3.91
Nonvaccinated	18	BALF	8 dpi	PA X H1N1	169	A	C	522	21	4.02
Nonvaccinated	18	BALF	8 dpi	PA X H1N1	261	T	C	668	28	4.19
Nonvaccinated	18	BALF	8 dpi	PA X H1N1	321	G	T	577	15	2.6
Nonvaccinated	18	BALF	8 dpi	PA X H1N1	346	C	A	632	15	2.37
Nonvaccinated	18	BALF	8 dpi	PA X H1N1	384	C	T	732	20	2.73
Nonvaccinated	18	BALF	8 dpi	PA X H1N1	537	G	A	569	19	3.34
Nonvaccinated	18	BALF	8 dpi	PA X H1N1	587	G	A	594	16	2.69
Nonvaccinated	18	BALF	8 dpi	PA X H1N1	711	A	G	600	11	1.83
Nonvaccinated	18	BALF	8 dpi	PB1 H1N1	281	T	A	497	21	4.23
Nonvaccinated	18	BALF	8 dpi	PB1 H1N1	333	T	G	569	18	3.16
Nonvaccinated	18	BALF	8 dpi	PB1 H1N1	513	A	G	530	21	3.96
Nonvaccinated	18	BALF	8 dpi	PB1 H1N1	561	G	A	546	10	1.83
Nonvaccinated	18	BALF	8 dpi	PB1 H1N1	571	G	A	594	26	4.38
Nonvaccinated	18	BALF	8 dpi	PB1 H1N1	618	A	G	525	13	2.48
Nonvaccinated	18	BALF	8 dpi	PB1 H1N1	651	C	T	544	20	3.68
Nonvaccinated	18	BALF	8 dpi	PB1 H1N1	702	A	C	473	10	2.11
Nonvaccinated	18	BALF	8 dpi	PB1 H1N1	705	A	G	483	11	2.28
Nonvaccinated	18	BALF	8 dpi	PB1 H1N1	885	C	T	560	24	4.29
Nonvaccinated	18	BALF	8 dpi	PB1 H1N1	981	A	G	562	12	2.14
Nonvaccinated	18	BALF	8 dpi	PB1 H1N1	984	C	T	564	12	2.13
Nonvaccinated	18	BALF	8 dpi	PB1 H1N1	1146	T	C	692	92	13.29
Nonvaccinated	18	BALF	8 dpi	PB1 H1N1	1149	A	G	682	15	2.2
Nonvaccinated	18	BALF	8 dpi	PB1 H1N1	1185	C	T	668	423	63.32
Nonvaccinated	18	BALF	8 dpi	PB1 H1N1	1212	T	C	662	15	2.27
Nonvaccinated	18	BALF	8 dpi	PB1 H1N1	1215	C	T	655	15	2.29
Nonvaccinated	18	BALF	8 dpi	PB1 H1N1	1254	Y	C	892	596	66.82
Nonvaccinated	18	BALF	8 dpi	PB1 H1N1	1326	G	A	795	27	3.4
Nonvaccinated	18	BALF	8 dpi	PB1 H1N1	1362	T	C	695	27	3.88
Nonvaccinated	18	BALF	8 dpi	PB1 H1N1	1380	A	G	701	35	4.99
Nonvaccinated	18	BALF	8 dpi	PB1 H1N1	1398	T	C	709	38	5.36
Nonvaccinated	18	BALF	8 dpi	PB1 H1N1	1422	G	A	563	13	2.31
Nonvaccinated	18	BALF	8 dpi	PB1 H1N1	1437	A	G	584	24	4.11
Nonvaccinated	18	BALF	8 dpi	PB1 H1N1	1482	C	T	618	24	3.88
Nonvaccinated	18	BALF	8 dpi	PB1 H1N1	1497	C	T	640	35	5.47
Nonvaccinated	18	BALF	8 dpi	PB1 H1N1	1551	C	T	729	25	3.43
Nonvaccinated	18	BALF	8 dpi	PB1 H1N1	1605	A	C	643	14	2.18
Nonvaccinated	18	BALF	8 dpi	PB1 H1N1	1620	G	C	631	14	2.22
Nonvaccinated	18	BALF	8 dpi	PB1 H1N1	1647	A	G	633	27	4.27
Nonvaccinated	18	BALF	8 dpi	PB1 H1N1	1686	T	C	629	13	2.07
Nonvaccinated	18	BALF	8 dpi	PB1 H1N1	1692	T	C	590	18	3.05
Nonvaccinated	18	BALF	8 dpi	PB1 H1N1	1737	T	A	610	21	3.44
Nonvaccinated	18	BALF	8 dpi	PB1 H1N1	1758	G	A	621	17	2.74
Nonvaccinated	18	BALF	8 dpi	PB1 H1N1	1800	C	T	636	21	3.3
Nonvaccinated	18	BALF	8 dpi	PB1 H1N1	1821	G	A	597	28	4.69
Nonvaccinated	18	BALF	8 dpi	PB1 H1N1	1902	C	T	517	22	4.26
Nonvaccinated	18	BALF	8 dpi	PB1 H1N1	1942	A	G	490	15	3.06
Nonvaccinated	18	BALF	8 dpi	PB1 H1N1	1986	T	C	494	18	3.64
Nonvaccinated	18	BALF	8 dpi	PB1 F2 H1N1	183	C	T	622	15	2.41
Nonvaccinated	18	BALF	8 dpi	PB1 F2 H1N1	186	A	G	618	14	2.27
Nonvaccinated	18	BALF	8 dpi	PB1 F2 H1N1	222	C	T	576	38	6.6
Nonvaccinated	18	BALF	8 dpi	PB1 F2 H1N1	264	T	A	545	30	5.5
Nonvaccinated	18	BALF	8 dpi	PB1 F2 H1N1	282	T	C	499	21	4.21
Nonvaccinated	18	BALF	8 dpi	PB1 F2 H1N1	303	A	G	519	10	1.93
Nonvaccinated	18	BALF	8 dpi	PB2 H1N1	264	G	A	560	26	4.64
Nonvaccinated	18	BALF	8 dpi	PB2 H1N1	384	A	G	617	13	2.11
Nonvaccinated	18	BALF	8 dpi	PB2 H1N1	417	T	C	579	11	1.9
Nonvaccinated	18	BALF	8 dpi	PB2 H1N1	576	G	A	585	12	2.05
Nonvaccinated	18	BALF	8 dpi	PB2 H1N1	744	A	G	712	38	5.34
Nonvaccinated	18	BALF	8 dpi	PB2 H1N1	753	A	G	689	13	1.89
Nonvaccinated	18	BALF	8 dpi	PB2 H1N1	765	G	A	673	34	5.05
Nonvaccinated	18	BALF	8 dpi	PB2 H1N1	777	A	G	695	36	5.18
Nonvaccinated	18	BALF	8 dpi	PB2 H1N1	838	T	C	770	38	4.94
Nonvaccinated	18	BALF	8 dpi	PB2 H1N1	921	A	C	672	23	3.42
Nonvaccinated	18	BALF	8 dpi	PB2 H1N1	966	C	T	752	42	5.59
Nonvaccinated	18	BALF	8 dpi	PB2 H1N1	993	A	G	722	17	2.35
Nonvaccinated	18	BALF	8 dpi	PB2 H1N1	1054	T	C	728	40	5.49
Nonvaccinated	18	BALF	8 dpi	PB2 H1N1	1059	G	A	787	37	4.7
Nonvaccinated	18	BALF	8 dpi	PB2 H1N1	1077	G	A	740	16	2.16
Nonvaccinated	18	BALF	8 dpi	PB2 H1N1	1101	A	G	794	25	3.15
Nonvaccinated	18	BALF	8 dpi	PB2 H1N1	1119	T	A	729	17	2.33
Nonvaccinated	18	BALF	8 dpi	PB2 H1N1	1166	G	A	728	22	3.02
Nonvaccinated	18	BALF	8 dpi	PB2 H1N1	1473	C	T	739	21	2.84
Nonvaccinated	18	BALF	8 dpi	PB2 H1N1	1500	C	T	769	18	2.34
Nonvaccinated	18	BALF	8 dpi	PB2 H1N1	1504	C	T	797	18	2.26
Nonvaccinated	18	BALF	8 dpi	PB2 H1N1	1734	A	G	692	18	2.6
Nonvaccinated	18	BALF	8 dpi	PB2 H1N1	1782	A	G	711	21	2.95
Nonvaccinated	18	BALF	8 dpi	PB2 H1N1	1926	G	A	712	25	3.51
Nonvaccinated	18	BALF	8 dpi	PB2 H1N1	1968	T	C	698	17	2.44
Nonvaccinated	18	BALF	8 dpi	PB2 H1N1	1972	T	G	695	14	2.01
Nonvaccinated	18	BALF	8 dpi	PB2 H1N1	1979	G	A	741	14	1.89
Nonvaccinated	18	BALF	8 dpi	PB2 H1N1	1998	G	A	778	12	1.54
Nonvaccinated	18	BALF	8 dpi	PB2 H1N1	2010	G	A	790	17	2.15
Nonvaccinated	18	BALF	8 dpi	PB2 H1N1	2034	T	C	782	13	1.66
Nonvaccinated	18	BALF	8 dpi	PB2 H1N1	2097	A	G	722	12	1.66
Nonvaccinated	18	BALF	8 dpi	NS1 H3N2	131	G	A	590	72	12.2
Nonvaccinated	18	BALF	8 dpi	NS1 H3N2	135	G	A	610	93	15.25
Nonvaccinated	18	BALF	8 dpi	NS1 H3N2	176	G	A	588	103	17.52
Nonvaccinated	18	BALF	8 dpi	NS1 H3N2	205	A	C	635	149	23.46
Nonvaccinated	18	BALF	8 dpi	NS1 H3N2	215	G	A	650	147	22.62
Nonvaccinated	18	BALF	8 dpi	NS1 H3N2	309	A	C	600	149	24.83
Nonvaccinated	18	BALF	8 dpi	NS1 H3N2	330	G	A	531	60	11.3
Nonvaccinated	18	BALF	8 dpi	NS1 H3N2	331	G	A	534	60	11.24
Nonvaccinated	18	BALF	8 dpi	NS1 H3N2	396	G	A	652	125	19.17
Nonvaccinated	18	BALF	8 dpi	NS1 H3N2	409	G	A	665	105	15.79
Nonvaccinated	18	BALF	8 dpi	NS1 H3N2	511	A	G	727	223	30.67
Nonvaccinated	18	BALF	8 dpi	NS1 H3N2	553	C	T	515	93	18.06
Nonvaccinated	18	BALF	8 dpi	NS1 H3N2	589	G	A	591	108	18.27
Nonvaccinated	18	BALF	8 dpi	NS1 H3N2	635	C	A	768	183	23.83
Nonvaccinated	18	BALF	8 dpi	NS2 H3N2	733	G	A	632	103	16.3
Nonvaccinated	18	BALF	8 dpi	NS2 H3N2	738	T	C	435	64	14.71
Nonvaccinated	18	BALF	8 dpi	NS2 H3N2	760	G	A	324	51	15.74
Nonvaccinated	18	BALF	8 dpi	NS2 H3N2	781	A	G	253	62	24.51
Nonvaccinated	18	BALF	8 dpi	M1 H3N2	150	A	G	679	85	12.52
Nonvaccinated	18	BALF	8 dpi	M1 H3N2	178	T	C	730	45	6.16
Nonvaccinated	18	BALF	8 dpi	M1 H3N2	183	A	G	734	29	3.95
Nonvaccinated	18	BALF	8 dpi	M1 H3N2	186	C	T	709	17	2.4
Nonvaccinated	18	BALF	8 dpi	M1 H3N2	189	A	G	706	13	1.84
Nonvaccinated	18	BALF	8 dpi	M1 H3N2	240	C	T	669	63	9.42
Nonvaccinated	18	BALF	8 dpi	M1 H3N2	249	C	T	703	61	8.68
Nonvaccinated	18	BALF	8 dpi	M1 H3N2	255	T	C	735	58	7.89
Nonvaccinated	18	BALF	8 dpi	M1 H3N2	270	G	T	815	124	15.21
Nonvaccinated	18	BALF	8 dpi	M1 H3N2	297	G	A	727	104	14.31
Nonvaccinated	18	BALF	8 dpi	M1 H3N2	324	G	A	748	97	12.97
Nonvaccinated	18	BALF	8 dpi	M1 H3N2	333	A	G	707	62	8.77
Nonvaccinated	18	BALF	8 dpi	M1 H3N2	342	G	A	801	112	13.98
Nonvaccinated	18	BALF	8 dpi	M1 H3N2	369	A	T	867	87	10.03
Nonvaccinated	18	BALF	8 dpi	M1 H3N2	399	C	T	1006	184	18.29
Nonvaccinated	18	BALF	8 dpi	M1 H3N2	450	T	A	957	126	13.17
Nonvaccinated	18	BALF	8 dpi	M1 H3N2	462	T	C	939	75	7.99
Nonvaccinated	18	BALF	8 dpi	M1 H3N2	483	T	A	919	114	12.4
Nonvaccinated	18	BALF	8 dpi	M1 H3N2	489	A	G	839	78	9.3
Nonvaccinated	18	BALF	8 dpi	M1 H3N2	514	T	C	934	196	20.98
Nonvaccinated	18	BALF	8 dpi	M1 H3N2	540	T	A	834	127	15.23
Nonvaccinated	18	BALF	8 dpi	M1 H3N2	555	A	T	822	195	23.72
Nonvaccinated	18	BALF	8 dpi	M1 H3N2	561	A	G	792	147	18.56
Nonvaccinated	18	BALF	8 dpi	M1 H3N2	591	A	G	768	108	14.06
Nonvaccinated	18	BALF	8 dpi	M1 H3N2	603	G	A	847	137	16.17
Nonvaccinated	18	BALF	8 dpi	M1 H3N2	639	A	G	823	123	14.95
Nonvaccinated	18	BALF	8 dpi	M1 H3N2	660	A	G	766	139	18.15
Nonvaccinated	18	BALF	8 dpi	M1 H3N2	666	C	T	740	80	10.81
Nonvaccinated	18	BALF	8 dpi	M1 H3N2	669	T	C	723	81	11.2
Nonvaccinated	18	BALF	8 dpi	M1 H3N2	679	A	G	688	47	6.83
Nonvaccinated	18	BALF	8 dpi	M1 H3N2	744	G	A	598	73	12.21
Nonvaccinated	18	BALF	8 dpi	M2 H3N2	711	A	G	646	76	11.76
Nonvaccinated	18	BALF	8 dpi	M2 H3N2	741	G	A	612	73	11.93
Nonvaccinated	18	BALF	8 dpi	M2 H3N2	750	A	G	463	16	3.46
Nonvaccinated	18	BALF	8 dpi	M2 H3N2	761	C	G	470	34	7.23
Nonvaccinated	18	BALF	8 dpi	M2 H3N2	764	C	A	469	33	7.04
Nonvaccinated	18	BALF	8 dpi	M2 H3N2	781	T	C	452	41	9.07
Nonvaccinated	18	BALF	8 dpi	M2 H3N2	829	C	T	464	52	11.21
Nonvaccinated	18	BALF	8 dpi	M2 H3N2	841	T	C	501	76	15.17
Nonvaccinated	18	BALF	8 dpi	M2 H3N2	850	T	C	395	29	7.34
Nonvaccinated	18	BALF	8 dpi	M2 H3N2	874	A	G	427	37	8.67
Nonvaccinated	18	BALF	8 dpi	M2 H3N2	889	G	A	408	51	12.5
Nonvaccinated	18	BALF	8 dpi	M2 H3N2	896	G	A	406	39	9.61
Nonvaccinated	18	BALF	8 dpi	M2 H3N2	931	G	A	290	76	26.21
Nonvaccinated	18	BALF	8 dpi	M2 H3N2	933	A	G	282	71	25.18
Nonvaccinated	18	BALF	8 dpi	NA H3N2	318	T	C	91	30	32.97
Nonvaccinated	18	BALF	8 dpi	NP H3N2	195	A	G	188	37	19.68
Nonvaccinated	18	BALF	8 dpi	NP H3N2	222	A	G	207	34	16.43
Nonvaccinated	18	BALF	8 dpi	NP H3N2	441	G	A	235	48	20.43
Nonvaccinated	18	BALF	8 dpi	NP H3N2	576	A	G	204	32	15.69
Nonvaccinated	18	BALF	8 dpi	NP H3N2	642	A	G	186	36	19.35
Nonvaccinated	18	BALF	8 dpi	NP H3N2	647	G	A	195	46	23.59
Nonvaccinated	18	BALF	8 dpi	NP H3N2	693	G	A	206	44	21.36
Nonvaccinated	18	BALF	8 dpi	NP H3N2	720	T	C	205	38	18.54
Nonvaccinated	18	BALF	8 dpi	NP H3N2	825	T	C	205	32	15.61
Nonvaccinated	18	BALF	8 dpi	NP H3N2	897	T	C	238	59	24.79
Nonvaccinated	18	BALF	8 dpi	NP H3N2	912	C	T	224	39	17.41
Nonvaccinated	18	BALF	8 dpi	NP H3N2	978	C	T	225	35	15.56
Nonvaccinated	18	BALF	8 dpi	NP H3N2	985	A	G	256	43	16.8
Nonvaccinated	18	BALF	8 dpi	NP H3N2	1032	G	A	229	28	12.23
Nonvaccinated	18	BALF	8 dpi	NP H3N2	1041	C	A	218	41	18.81
Nonvaccinated	18	BALF	8 dpi	NP H3N2	1047	A	G	203	13	6.4
Nonvaccinated	18	BALF	8 dpi	NP H3N2	1068	A	G	261	23	8.81
Nonvaccinated	18	BALF	8 dpi	NP H3N2	1069	C	A	258	22	8.53
Nonvaccinated	18	BALF	8 dpi	NP H3N2	1149	C	T	256	37	14.45
Nonvaccinated	18	BALF	8 dpi	NP H3N2	1191	T	C	246	59	23.98
Nonvaccinated	18	BALF	8 dpi	NP H3N2	1197	A	G	252	65	25.79
Nonvaccinated	18	BALF	8 dpi	NP H3N2	1212	G	A	204	15	7.35
Nonvaccinated	18	BALF	8 dpi	NP H3N2	1222	A	G	189	25	13.23
Nonvaccinated	18	BALF	8 dpi	NP H3N2	1260	C	T	232	32	13.79
Nonvaccinated	18	BALF	8 dpi	NP H3N2	1332	T	C	187	29	15.51
Nonvaccinated	18	BALF	8 dpi	NP H3N2	1371	C	A	195	48	24.62
Nonvaccinated	18	BALF	8 dpi	NP H3N2	1485	T	G	92	58	63.04
Nonvaccinated	18	BALF	8 dpi	HA H3N2	684	C	A	56	20	35.71
Nonvaccinated	18	BALF	8 dpi	HA H3N2	972	C	T	51	13	25.49
Nonvaccinated	18	BALF	8 dpi	PA H3N2	249	T	C	99	10	10.1
Nonvaccinated	18	BALF	8 dpi	PA H3N2	261	C	T	119	23	19.33
Nonvaccinated	18	BALF	8 dpi	PA H3N2	321	T	G	106	17	16.04
Nonvaccinated	18	BALF	8 dpi	PA H3N2	346	A	C	105	10	9.52
Nonvaccinated	18	BALF	8 dpi	PA H3N2	372	G	A	109	10	9.17
Nonvaccinated	18	BALF	8 dpi	PA H3N2	384	T	C	131	23	17.56
Nonvaccinated	18	BALF	8 dpi	PA H3N2	537	A	G	77	17	22.08
Nonvaccinated	18	BALF	8 dpi	PA H3N2	587	A	G	90	23	25.56
Nonvaccinated	18	BALF	8 dpi	PA H3N2	597	A	G	71	11	15.49
Nonvaccinated	18	BALF	8 dpi	PA H3N2	799	C	T	73	11	15.07
Nonvaccinated	18	BALF	8 dpi	PA H3N2	800	T	C	73	11	15.07
Nonvaccinated	18	BALF	8 dpi	PA H3N2	861	T	C	66	10	15.15
Nonvaccinated	18	BALF	8 dpi	PA H3N2	900	A	G	93	26	27.96
Nonvaccinated	18	BALF	8 dpi	PA H3N2	967	G	A	108	32	29.63
Nonvaccinated	18	BALF	8 dpi	PA H3N2	1025	A	T	112	16	14.29
Nonvaccinated	18	BALF	8 dpi	PA H3N2	1137	G	A	77	11	14.29
Nonvaccinated	18	BALF	8 dpi	PA H3N2	1162	A	G	101	16	15.84
Nonvaccinated	18	BALF	8 dpi	PA H3N2	1195	A	G	75	13	17.33
Nonvaccinated	18	BALF	8 dpi	PA H3N2	1224	G	A	82	15	18.29
Nonvaccinated	18	BALF	8 dpi	PA H3N2	1260	A	C	120	29	24.17
Nonvaccinated	18	BALF	8 dpi	PA H3N2	1305	A	C	125	15	12
Nonvaccinated	18	BALF	8 dpi	PA H3N2	1312	G	A	121	26	21.49
Nonvaccinated	18	BALF	8 dpi	PA H3N2	1359	C	T	134	16	11.94
Nonvaccinated	18	BALF	8 dpi	PA H3N2	1368	G	A	134	20	14.93
Nonvaccinated	18	BALF	8 dpi	PA H3N2	1498	C	T	114	30	26.32
Nonvaccinated	18	BALF	8 dpi	PA H3N2	1590	T	G	114	24	21.05
Nonvaccinated	18	BALF	8 dpi	PA H3N2	1653	G	A	98	10	10.2
Nonvaccinated	18	BALF	8 dpi	PA H3N2	1674	A	G	122	14	11.48
Nonvaccinated	18	BALF	8 dpi	PA H3N2	1677	A	G	126	17	13.49
Nonvaccinated	18	BALF	8 dpi	PA H3N2	1689	A	G	128	20	15.62
Nonvaccinated	18	BALF	8 dpi	PA H3N2	1794	G	A	121	15	12.4
Nonvaccinated	18	BALF	8 dpi	PA H3N2	1806	C	T	115	10	8.7
Nonvaccinated	18	BALF	8 dpi	PA H3N2	1808	G	A	115	10	8.7
Nonvaccinated	18	BALF	8 dpi	PA H3N2	1815	G	A	127	19	14.96
Nonvaccinated	18	BALF	8 dpi	PA H3N2	1878	G	A	116	26	22.41
Nonvaccinated	18	BALF	8 dpi	PA H3N2	1893	A	C	114	17	14.91
Nonvaccinated	18	BALF	8 dpi	PA H3N2	1896	C	A	112	15	13.39
Nonvaccinated	18	BALF	8 dpi	PA H3N2	1902	A	G	121	15	12.4
Nonvaccinated	18	BALF	8 dpi	PB1 H3N2	281	A	T	113	21	18.58
Nonvaccinated	18	BALF	8 dpi	PB1 H3N2	333	G	T	109	22	20.18
Nonvaccinated	18	BALF	8 dpi	PB1 H3N2	513	G	A	107	24	22.43
Nonvaccinated	18	BALF	8 dpi	PB1 H3N2	561	A	G	87	15	17.24
Nonvaccinated	18	BALF	8 dpi	PB1 H3N2	571	A	G	106	23	21.7
Nonvaccinated	18	BALF	8 dpi	PB1 H3N2	604	C	A	90	24	26.67
Nonvaccinated	18	BALF	8 dpi	PB1 H3N2	618	G	A	86	10	11.63
Nonvaccinated	18	BALF	8 dpi	PB1 H3N2	627	A	G	90	11	12.22
Nonvaccinated	18	BALF	8 dpi	PB1 H3N2	651	T	C	91	10	10.99
Nonvaccinated	18	BALF	8 dpi	PB1 H3N2	705	G	A	87	12	13.79
Nonvaccinated	18	BALF	8 dpi	PB1 H3N2	885	T	C	155	32	20.65
Nonvaccinated	18	BALF	8 dpi	PB1 H3N2	981	G	A	117	22	18.8
Nonvaccinated	18	BALF	8 dpi	PB1 H3N2	984	T	C	114	22	19.3
Nonvaccinated	18	BALF	8 dpi	PB1 H3N2	1149	G	A	117	22	18.8
Nonvaccinated	18	BALF	8 dpi	PB1 H3N2	1200	A	G	127	14	11.02
Nonvaccinated	18	BALF	8 dpi	PB1 H3N2	1254	T	C	222	39	17.57
Nonvaccinated	18	BALF	8 dpi	PB1 H3N2	1326	A	G	178	41	23.03
Nonvaccinated	18	BALF	8 dpi	PB1 H3N2	1362	C	T	156	32	20.51
Nonvaccinated	18	BALF	8 dpi	PB1 H3N2	1380	G	A	142	19	13.38
Nonvaccinated	18	BALF	8 dpi	PB1 H3N2	1398	C	T	141	29	20.57
Nonvaccinated	18	BALF	8 dpi	PB1 H3N2	1497	T	C	144	16	11.11
Nonvaccinated	18	BALF	8 dpi	PB1 H3N2	1551	T	C	131	30	22.9
Nonvaccinated	18	BALF	8 dpi	PB1 H3N2	1605	C	A	125	24	19.2
Nonvaccinated	18	BALF	8 dpi	PB1 H3N2	1620	C	G	117	13	11.11
Nonvaccinated	18	BALF	8 dpi	PB1 H3N2	1686	C	T	138	37	26.81
Nonvaccinated	18	BALF	8 dpi	PB1 H3N2	1692	C	T	128	23	17.97
Nonvaccinated	18	BALF	8 dpi	PB1 H3N2	1702	A	G	119	24	20.17
Nonvaccinated	18	BALF	8 dpi	PB1 H3N2	1737	A	T	132	23	17.42
Nonvaccinated	18	BALF	8 dpi	PB1 H3N2	1758	A	G	157	18	11.46
Nonvaccinated	18	BALF	8 dpi	PB1 H3N2	1800	T	C	127	12	9.45
Nonvaccinated	18	BALF	8 dpi	PB1 H3N2	1821	A	G	131	30	22.9
Nonvaccinated	18	BALF	8 dpi	PB1 H3N2	1875	C	T	109	17	15.6
Nonvaccinated	18	BALF	8 dpi	PB1 H3N2	1902	T	C	101	20	19.8
Nonvaccinated	18	BALF	8 dpi	PB1 H3N2	1942	G	A	86	17	19.77
Nonvaccinated	18	BALF	8 dpi	PB1 H3N2	1986	C	T	71	15	21.13
Nonvaccinated	18	BALF	8 dpi	PB1 H3N2	2073	A	G	75	15	20
Nonvaccinated	18	BALF	8 dpi	PB1 F2 H3N2	141	T	C	110	15	13.64
Nonvaccinated	18	BALF	8 dpi	PB1 F2 H3N2	183	T	C	88	11	12.5
Nonvaccinated	18	BALF	8 dpi	PB1 F2 H3N2	186	G	A	88	11	12.5
Nonvaccinated	18	BALF	8 dpi	PB1 F2 H3N2	222	T	C	104	21	20.19
Nonvaccinated	18	BALF	8 dpi	PB1 F2 H3N2	282	C	T	112	21	18.75
Nonvaccinated	18	BALF	8 dpi	PB2 H3N2	228	G	A	73	10	13.7
Nonvaccinated	18	BALF	8 dpi	PB2 H3N2	264	A	G	100	27	27
Nonvaccinated	18	BALF	8 dpi	PB2 H3N2	384	G	A	84	16	19.05
Nonvaccinated	18	BALF	8 dpi	PB2 H3N2	417	C	T	82	11	13.41
Nonvaccinated	18	BALF	8 dpi	PB2 H3N2	576	A	G	75	13	17.33
Nonvaccinated	18	BALF	8 dpi	PB2 H3N2	658	A	G	143	22	15.38
Nonvaccinated	18	BALF	8 dpi	PB2 H3N2	744	G	A	129	17	13.18
Nonvaccinated	18	BALF	8 dpi	PB2 H3N2	765	A	G	130	26	20
Nonvaccinated	18	BALF	8 dpi	PB2 H3N2	777	G	A	131	27	20.61
Nonvaccinated	18	BALF	8 dpi	PB2 H3N2	838	C	T	135	30	22.22
Nonvaccinated	18	BALF	8 dpi	PB2 H3N2	921	C	A	130	19	14.62
Nonvaccinated	18	BALF	8 dpi	PB2 H3N2	966	T	C	134	22	16.42
Nonvaccinated	18	BALF	8 dpi	PB2 H3N2	993	G	A	123	32	26.02
Nonvaccinated	18	BALF	8 dpi	PB2 H3N2	1054	C	T	127	25	19.68
Nonvaccinated	18	BALF	8 dpi	PB2 H3N2	1059	A	G	141	28	19.86
Nonvaccinated	18	BALF	8 dpi	PB2 H3N2	1077	A	G	106	10	9.43
Nonvaccinated	18	BALF	8 dpi	PB2 H3N2	1101	G	A	117	20	17.09
Nonvaccinated	18	BALF	8 dpi	PB2 H3N2	1119	A	T	115	24	20.87
Nonvaccinated	18	BALF	8 dpi	PB2 H3N2	1166	A	G	131	21	16.03
Nonvaccinated	18	BALF	8 dpi	PB2 H3N2	1336	C	T	102	18	17.65
Nonvaccinated	18	BALF	8 dpi	PB2 H3N2	1377	A	G	129	22	17.05
Nonvaccinated	18	BALF	8 dpi	PB2 H3N2	1473	T	C	136	17	12.5
Nonvaccinated	18	BALF	8 dpi	PB2 H3N2	1504	T	C	119	10	8.4
Nonvaccinated	18	BALF	8 dpi	PB2 H3N2	1782	G	A	101	11	10.89
Nonvaccinated	18	BALF	8 dpi	PB2 H3N2	1854	G	A	134	14	10.45
Nonvaccinated	18	BALF	8 dpi	PB2 H3N2	1926	A	G	112	21	18.75
Nonvaccinated	18	BALF	8 dpi	PB2 H3N2	1968	C	T	106	34	32.08
Nonvaccinated	18	BALF	8 dpi	PB2 H3N2	1979	A	G	95	13	13.68
Nonvaccinated	18	BALF	8 dpi	PB2 H3N2	1998	A	G	100	10	10
Nonvaccinated	18	BALF	8 dpi	PB2 H3N2	2010	A	G	106	14	13.21
Nonvaccinated	18	BALF	8 dpi	PB2 H3N2	2127	C	T	91	12	13.19
Nonvaccinated	19	Nasal swab	5 dpi	NS2 H3N2	570	C	T	3147	1059	33.65
Nonvaccinated	19	Nasal swab	5 dpi	M2 H3N2	874	A	G	3559	36	1.01
Nonvaccinated	19	Nasal swab	5 dpi	NP H3N2	612	G	A	807	445	55.14
Nonvaccinated	19	Nasal swab	5 dpi	HA H3N2	1052	T	A	304	20	6.58
Nonvaccinated	19	Nasal swab	5 dpi	PA H3N2	1178	A	G	203	103	50.74
Nonvaccinated	19	Nasal swab	5 dpi	PB1 H3N2	1522	G	T	310	19	6.13
Nonvaccinated	19	Nasal swab	5 dpi	PB1 H3N2	2245	A	G	693	10	1.44
Nonvaccinated	19	Nasal swab	5 dpi	PB2 H3N2	212	A	C	324	18	5.56
Nonvaccinated	19	Nasal swab	5 dpi	PB2 H3N2	1994	T	G	355	34	9.58
Nonvaccinated	19	Nasal swab	5 dpi	PB2 H3N2	643	A	C	259	13	5.02
Nonvaccinated	19	Nasal swab	5 dpi	PB2 H3N2	1936	A	G	314	11	3.5
Nonvaccinated	19	Nasal swab	8 dpi	NS1 H1N1	176	A	G	1468	23	1.57
[truncated: 547 more rows]

## Sheet: without inocula
ID	Group	Day_of_Necro	sample	gen	position	REF	ALT	QUAL	DP	AF	annotation	gene_name	HGVS.p	Day_of_sampling	subtype	Altbasecount
9	Vaccinated	8dpi	Nasal swab	NS_H1N1	272	C	T	193	174	5.75	missense_variant	NS1 H1N1	p.Thr91Ile	4 dpi	H1N1	10
9	Vaccinated	8dpi	Nasal swab	M_H1N1	530	A	G	74	672	1.49	missense_variant	M1 H1N1	p.Asn177Ser	4 dpi	H1N1	10
9	Vaccinated	8dpi	Nasal swab	M_H1N1	861	G	A	3538	455	29.67	missense_variant	M2 H1N1	p.Gly58Asp	4 dpi	H1N1	135
9	Vaccinated	8dpi	Nasal swab	NP_H1N1	306	A	G	6192	208	88.94	synonymous_variant	NP H1N1	p.Gly102Gly	4 dpi	H1N1	185
9	Vaccinated	8dpi	Nasal swab	NP_H1N1	1078	A	G	228	239	5.86	missense_variant	NP H1N1	p.Thr360Ala	4 dpi	H1N1	14
9	Vaccinated	8dpi	Nasal swab	HA_H1N1	832	T	C	4204	124	97.58	missense_variant	HA H1N1	p.Ser278Pro	4 dpi	H1N1	121
9	Vaccinated	8dpi	Nasal swab	PB1_H1N1	1522	G	T	1145	115	64.35	stop_gained	PB1 H1N1	p.Glu508*	4 dpi	H1N1	74
9	Vaccinated	8dpi	Nasal swab	PB1_H1N1	1535	T	G	197	64	29.69	missense_variant	PB1 H1N1	p.Phe512Cys	4 dpi	H1N1	19
9	Vaccinated	8dpi	Nasal swab	PB1_H1N1	1873	T	G	144	52	44.23	missense_variant	PB1 H1N1	p.Cys625Gly	4 dpi	H1N1	23
9	Vaccinated	8dpi	Nasal swab	PB2_H1N1	254	G	C	753	117	79.49	missense_variant	PB2 H1N1	p.Gly85Ala	4 dpi	H1N1	93
9	Vaccinated	8dpi	Nasal swab	NS_H1N1	437	T	C	402	160	13.75	missense_variant	NS1 H1N1	p.Leu146Pro	5 dpi	H1N1	22
9	Vaccinated	8dpi	Nasal swab	NS_H1N1	511	G	A	142	156	6.41	missense_variant	NS1 H1N1	p.Asp171Asn	5 dpi	H1N1	10
9	Vaccinated	8dpi	Nasal swab	M_H1N1	270	T	G	198	225	5.33	synonymous_variant	M1 H1N1	p.Pro90Pro	5 dpi	H1N1	12
9	Vaccinated	8dpi	Nasal swab	M_H1N1	399	T	C	106	225	4.89	synonymous_variant	M1 H1N1	p.Asn133Asn	5 dpi	H1N1	11
9	Vaccinated	8dpi	Nasal swab	M_H1N1	514	C	T	204	181	6.63	synonymous_variant	M1 H1N1	p.Leu172Leu	5 dpi	H1N1	12
9	Vaccinated	8dpi	Nasal swab	M_H1N1	555	T	A	154	159	6.29	synonymous_variant	M1 H1N1	p.Thr185Thr	5 dpi	H1N1	10
9	Vaccinated	8dpi	Nasal swab	M_H1N1	561	G	A	222	159	8.18	synonymous_variant	M1 H1N1	p.Lys187Lys	5 dpi	H1N1	13
9	Vaccinated	8dpi	Nasal swab	M_H1N1	841	C	T	225	149	9.4	synonymous_variant	M2 H1N1	p.Ile51Ile	5 dpi	H1N1	14
9	Vaccinated	8dpi	Nasal swab	PB2_H1N1	254	G	C	550	60	98.33	missense_variant	PB2 H1N1	p.Gly85Ala	5 dpi	H1N1	59
9	Vaccinated	8dpi	Nasal swab	PB1_H3N2	138	A	T	226	58	55.17	missense_variant	PB1 F2 H3N2	p.His15Leu	5 dpi	H3N2	32
9	Vaccinated	8dpi	Nasal swab	NS_H1N1	196	A	G	1108	2056	4.18	missense_variant	NS1 H1N1	p.Lys66Glu	6 dpi	H1N1	86
9	Vaccinated	8dpi	Nasal swab	NS_H1N1	250	G	A	1051	2249	3.29	missense_variant	NS1 H1N1	p.Val84Met	6 dpi	H1N1	74
9	Vaccinated	8dpi	Nasal swab	NS_H1N1	663	A	G	335	1985	1.76	missense_variant	NS2 H1N1	p.Lys64Arg	6 dpi	H1N1	35
9	Vaccinated	8dpi	Nasal swab	M_H1N1	388	C	A	282	2821	1.38	missense_variant	M1 H1N1	p.Leu130Ile	6 dpi	H1N1	39
9	Vaccinated	8dpi	Nasal swab	M_H1N1	327	C	T	385	2732	1.43	synonymous_variant	M1 H1N1	p.Phe109Phe	6 dpi	H1N1	39
9	Vaccinated	8dpi	Nasal swab	M_H1N1	861	G	A	895	1886	3.55	missense_variant	M2 H1N1	p.Gly58Asp	6 dpi	H1N1	67
9	Vaccinated	8dpi	Nasal swab	M_H1N1	889	A	G	151	1783	1.35	synonymous_variant	M2 H1N1	p.Gly67Gly	6 dpi	H1N1	24
9	Vaccinated	8dpi	Nasal swab	NA_H1N1	372	C	T	13854	1093	43.64	synonymous_variant	NA H1N1	p.Cys124Cys	6 dpi	H1N1	477
9	Vaccinated	8dpi	Nasal swab	NA_H1N1	394	T	C	69	1089	1.1	missense_variant	NA H1N1	p.Phe132Leu	6 dpi	H1N1	12
9	Vaccinated	8dpi	Nasal swab	NA_H1N1	739	A	C	240	1271	1.89	missense_variant	NA H1N1	p.Ser247Arg	6 dpi	H1N1	24
9	Vaccinated	8dpi	Nasal swab	NA_H1N1	794	A	G	201	1161	1.72	missense_variant	NA H1N1	p.Lys265Arg	6 dpi	H1N1	20
9	Vaccinated	8dpi	Nasal swab	NP_H1N1	306	A	G	778	619	7.59	synonymous_variant	NP H1N1	p.Gly102Gly	6 dpi	H1N1	47
9	Vaccinated	8dpi	Nasal swab	NP_H1N1	386	C	T	85	631	1.58	missense_variant	NP H1N1	p.Ala129Val	6 dpi	H1N1	10
9	Vaccinated	8dpi	Nasal swab	NP_H1N1	1117	A	C	195	664	2.41	missense_variant	NP H1N1	p.Thr373Pro	6 dpi	H1N1	16
9	Vaccinated	8dpi	Nasal swab	HA_H1N1	243	C	T	5439	491	40.73	synonymous_variant	HA H1N1	p.Asn81Asn	6 dpi	H1N1	200
9	Vaccinated	8dpi	Nasal swab	HA_H1N1	454	G	T	7893	583	48.2	missense_variant	HA H1N1	p.Ala152Ser	6 dpi	H1N1	281
9	Vaccinated	8dpi	Nasal swab	HA_H1N1	611	T	A	6016	559	42.04	missense_variant	HA H1N1	p.Val204Asp	6 dpi	H1N1	235
9	Vaccinated	8dpi	Nasal swab	HA_H1N1	677	G	T	84	576	1.74	missense_variant	HA H1N1	p.Arg226Met	6 dpi	H1N1	10
9	Vaccinated	8dpi	Nasal swab	HA_H1N1	1363	C	A	153	363	2.75	missense_variant	HA H1N1	p.His455Asn	6 dpi	H1N1	10
9	Vaccinated	8dpi	Nasal swab	HA_H1N1	1539	C	T	5949	436	45.41	synonymous_variant	HA H1N1	p.Asn513Asn	6 dpi	H1N1	198
9	Vaccinated	8dpi	Nasal swab	PA_H1N1	1506	G	A	4104	372	40.32	synonymous_variant	PA H1N1	p.Gly502Gly	6 dpi	H1N1	150
9	Vaccinated	8dpi	Nasal swab	PA_H1N1	1583	C	T	2159	340	26.18	missense_variant	PA H1N1	p.Thr528Ile	6 dpi	H1N1	89
9	Vaccinated	8dpi	Nasal swab	PA_H1N1	1633	A	G	217	385	3.9	missense_variant	PA H1N1	p.Ile545Val	6 dpi	H1N1	15
9	Vaccinated	8dpi	Nasal swab	PA_H1N1	1831	T	C	184	380	4.74	missense_variant	PA H1N1	p.Phe611Leu	6 dpi	H1N1	18
9	Vaccinated	8dpi	Nasal swab	PA_H1N1	1921	C	T	638	324	11.11	synonymous_variant	PA H1N1	p.Leu641Leu	6 dpi	H1N1	36
9	Vaccinated	8dpi	Nasal swab	PA_H1N1	377	A	G	194	347	4.32	missense_variant	PA X H1N1	p.Glu126Gly	6 dpi	H1N1	15
9	Vaccinated	8dpi	Nasal swab	PB1_H1N1	559	A	G	125	199	5.03	missense_variant	PB1 H1N1	p.Arg187Gly	6 dpi	H1N1	10
9	Vaccinated	8dpi	Nasal swab	PB1_H1N1	1522	G	T	165	291	5.15	stop_gained	PB1 H1N1	p.Glu508*	6 dpi	H1N1	15
9	Vaccinated	8dpi	Nasal swab	PB1_H1N1	2159	C	T	340	307	6.51	missense_variant	PB1 H1N1	p.Ser720Phe	6 dpi	H1N1	20
9	Vaccinated	8dpi	Nasal swab	PB2_H1N1	254	G	C	100	262	4.96	missense_variant	PB2 H1N1	p.Gly85Ala	6 dpi	H1N1	13
9	Vaccinated	8dpi	Nasal swab	PB2_H1N1	696	G	A	1037	239	19.67	synonymous_variant	PB2 H1N1	p.Leu232Leu	6 dpi	H1N1	47
9	Vaccinated	8dpi	Nasal swab	NA_H1N1	1180	G	A	4370	179	73.74	missense_variant	NA H1N1	p.Val394Ile	7 dpi	H1N1	132
9	Vaccinated	8dpi	Nasal swab	NA_H1N1	372	C	T	184	182	6.59	synonymous_variant	NA H1N1	p.Cys124Cys	7 dpi	H1N1	12
9	Vaccinated	8dpi	Nasal swab	HA_H1N1	243	C	T	1767	55	92.73	synonymous_variant	HA H1N1	p.Asn81Asn	7 dpi	H1N1	51
9	Vaccinated	8dpi	Nasal swab	HA_H1N1	454	G	T	1932	54	98.15	missense_variant	HA H1N1	p.Ala152Ser	7 dpi	H1N1	53
9	Vaccinated	8dpi	Nasal swab	HA_H1N1	611	T	A	1832	59	91.53	missense_variant	HA H1N1	p.Val204Asp	7 dpi	H1N1	54
9	Vaccinated	8dpi	Nasal swab	HA_H1N1	1539	C	T	3108	105	86.67	synonymous_variant	HA H1N1	p.Asn513Asn	7 dpi	H1N1	91
9	Vaccinated	8dpi	Nasal swab	PB2_H1N1	254	G	C	279	95	38.95	missense_variant	PB2 H1N1	p.Gly85Ala	7 dpi	H1N1	37
9	Vaccinated	8dpi	Nasal swab	NS_H1N1	580	G	A	385	2075	1.88	missense_variant	NS1 H1N1	p.Val194Ile	8 dpi	H1N1	39
9	Vaccinated	8dpi	Nasal swab	NS_H1N1	721	G	A	137	1853	1.13	missense_variant	NS2 H1N1	p.Met83Ile	8 dpi	H1N1	21
9	Vaccinated	8dpi	Nasal swab	M_H1N1	291	C	A	166	2188	1.01	synonymous_variant	M1 H1N1	p.Val97Val	8 dpi	H1N1	22
9	Vaccinated	8dpi	Nasal swab	NA_H1N1	873	A	G	1010	739	7.98	synonymous_variant	NA H1N1	p.Val291Val	8 dpi	H1N1	59
9	Vaccinated	8dpi	Nasal swab	HA_H1N1	243	C	T	6779	214	92.06	synonymous_variant	HA H1N1	p.Asn81Asn	8 dpi	H1N1	197
9	Vaccinated	8dpi	Nasal swab	HA_H1N1	454	G	T	6531	200	96	missense_variant	HA H1N1	p.Ala152Ser	8 dpi	H1N1	192
9	Vaccinated	8dpi	Nasal swab	HA_H1N1	611	T	A	5751	187	91.44	missense_variant	HA H1N1	p.Val204Asp	8 dpi	H1N1	171
9	Vaccinated	8dpi	Nasal swab	HA_H1N1	1539	C	T	4767	152	90.79	synonymous_variant	HA H1N1	p.Asn513Asn	8 dpi	H1N1	138
9	Vaccinated	8dpi	Nasal swab	PA_H1N1	1852	G	C	225	715	2.8	missense_variant	PA H1N1	p.Val618Leu	8 dpi	H1N1	20
9	Vaccinated	8dpi	Nasal swab	PA_H1N1	1981	G	A	309	1538	1.89	missense_variant	PA H1N1	p.Glu661Lys	8 dpi	H1N1	29
9	Vaccinated	8dpi	Nasal swab	PA_H1N1	256	A	C	285	817	3.67	missense_variant	PA X H1N1	p.Met86Leu	8 dpi	H1N1	30
9	Vaccinated	8dpi	Nasal swab	PA_H1N1	393	C	A	101	519	2.12	stop_gained	PA X H1N1	p.Tyr131*	8 dpi	H1N1	11
9	Vaccinated	8dpi	Nasal swab	PB1_H1N1	915	C	T	119	336	3.57	synonymous_variant	PB1 H1N1	p.Asp305Asp	8 dpi	H1N1	12
9	Vaccinated	8dpi	Nasal swab	PB1_H1N1	1692	T	C	85	373	2.95	synonymous_variant	PB1 H1N1	p.Gly564Gly	8 dpi	H1N1	11
9	Vaccinated	8dpi	Nasal swab	PB1_H1N1	1863	G	A	3855	423	35.22	synonymous_variant	PB1 H1N1	p.Arg621Arg	8 dpi	H1N1	149
9	Vaccinated	8dpi	Nasal swab	PB1_H1N1	1968	A	G	161	561	2.5	synonymous_variant	PB1 H1N1	p.Glu656Glu	8 dpi	H1N1	14
9	Vaccinated	8dpi	Nasal swab	PB1_H1N1	2084	T	C	175	732	3.01	missense_variant	PB1 H1N1	p.Leu695Pro	8 dpi	H1N1	22
9	Vaccinated	8dpi	Nasal swab	PB1_H1N1	2144	T	C	84	1620	1.05	missense_variant	PB1 H1N1	p.Val715Ala	8 dpi	H1N1	17
9	Vaccinated	8dpi	Nasal swab	PB2_H1N1	229	C	G	1651	444	25.9	missense_variant	PB2 H1N1	p.Leu77Val	8 dpi	H1N1	115
9	Vaccinated	8dpi	Nasal swab	PB2_H1N1	951	G	A	4429	434	38.25	synonymous_variant	PB2 H1N1	p.Leu317Leu	8 dpi	H1N1	166
9	Vaccinated	8dpi	Nasal swab	PB2_H1N1	2076	A	G	354	3223	1.46	synonymous_variant	PB2 H1N1	p.Arg692Arg	8 dpi	H1N1	47
9	Vaccinated	8dpi	BALF	NS_H1N1	503	G	A	373	3165	1.36	missense_variant	NS1 H1N1	p.Gly168Glu	8 dpi	H1N1	43
9	Vaccinated	8dpi	BALF	NA_H1N1	440	G	A	152	1521	1.38	missense_variant	NA H1N1	p.Gly147Glu	8 dpi	H1N1	21
9	Vaccinated	8dpi	BALF	NA_H1N1	987	T	C	954	1558	4.17	synonymous_variant	NA H1N1	p.Asn329Asn	8 dpi	H1N1	65
9	Vaccinated	8dpi	BALF	NP_H1N1	306	A	G	2229	1137	11.17	synonymous_variant	NP H1N1	p.Gly102Gly	8 dpi	H1N1	127
9	Vaccinated	8dpi	BALF	HA_H1N1	243	C	T	1699	626	13.74	synonymous_variant	HA H1N1	p.Asn81Asn	8 dpi	H1N1	86
9	Vaccinated	8dpi	BALF	HA_H1N1	454	G	T	2723	763	15.99	missense_variant	HA H1N1	p.Ala152Ser	8 dpi	H1N1	122
9	Vaccinated	8dpi	BALF	HA_H1N1	611	T	A	2356	808	14.6	missense_variant	HA H1N1	p.Val204Asp	8 dpi	H1N1	118
9	Vaccinated	8dpi	BALF	HA_H1N1	684	A	G	120	852	1.64	synonymous_variant	HA H1N1	p.Thr228Thr	8 dpi	H1N1	14
9	Vaccinated	8dpi	BALF	HA_H1N1	1400	A	G	6254	687	34.64	missense_variant	HA H1N1	p.Lys467Arg	8 dpi	H1N1	238
9	Vaccinated	8dpi	BALF	HA_H1N1	1539	C	T	1254	632	10.13	synonymous_variant	HA H1N1	p.Asn513Asn	8 dpi	H1N1	64
9	Vaccinated	8dpi	BALF	HA_H1N1	832	T	C	688	843	5.58	missense_variant	HA H1N1	p.Ser278Pro	8 dpi	H1N1	47
9	Vaccinated	8dpi	BALF	HA_H1N1	1222	A	G	1153	579	10.71	missense_variant	HA H1N1	p.Thr408Ala	8 dpi	H1N1	62
9	Vaccinated	8dpi	BALF	PA_H1N1	961	C	T	326	680	3.82	missense_variant	PA H1N1	p.His321Tyr	8 dpi	H1N1	26
9	Vaccinated	8dpi	BALF	PA_H1N1	1371	A	G	83	847	1.18	synonymous_variant	PA H1N1	p.Glu457Glu	8 dpi	H1N1	10
9	Vaccinated	8dpi	BALF	PA_H1N1	1506	G	A	94	894	1.23	synonymous_variant	PA H1N1	p.Gly502Gly	8 dpi	H1N1	11
9	Vaccinated	8dpi	BALF	PA_H1N1	1817	A	G	116	801	1.5	missense_variant	PA H1N1	p.Asp606Gly	8 dpi	H1N1	12
9	Vaccinated	8dpi	BALF	PA_H1N1	624	G	A	381	755	3.97	missense_variant	PA X H1N1	p.Arg208Lys	8 dpi	H1N1	30
9	Vaccinated	8dpi	BALF	PA_H1N1	654	T	C	452	790	7.47	missense_variant	PA X H1N1	p.Val218Ala	8 dpi	H1N1	59
9	Vaccinated	8dpi	BALF	PB1_H1N1	471	C	A	443	541	5.55	synonymous_variant	PB1 H1N1	p.Ala157Ala	8 dpi	H1N1	30
9	Vaccinated	8dpi	BALF	PB1_H1N1	571	G	T	370	534	4.87	missense_variant	PB1 H1N1	p.Val191Leu	8 dpi	H1N1	26
9	Vaccinated	8dpi	BALF	PB1_H1N1	609	G	A	583	515	7.18	synonymous_variant	PB1 H1N1	p.Arg203Arg	8 dpi	H1N1	37
9	Vaccinated	8dpi	BALF	PB1_H1N1	933	G	A	847	533	8.26	synonymous_variant	PB1 H1N1	p.Glu311Glu	8 dpi	H1N1	44
9	Vaccinated	8dpi	BALF	PB1_H1N1	951	G	A	110	556	1.8	missense_variant	PB1 H1N1	p.Met317Ile	8 dpi	H1N1	10
9	Vaccinated	8dpi	BALF	PB1_H1N1	1863	G	A	123	672	1.93	synonymous_variant	PB1 H1N1	p.Arg621Arg	8 dpi	H1N1	13
9	Vaccinated	8dpi	BALF	PB1_H1N1	2059	C	T	203	1085	1.66	stop_gained	PB1 H1N1	p.Gln687*	8 dpi	H1N1	18
9	Vaccinated	8dpi	BALF	PB1_H1N1	2101	C	T	113	1051	1.24	missense_variant	PB1 H1N1	p.Pro701Ser	8 dpi	H1N1	13
9	Vaccinated	8dpi	BALF	PB1_H1N1	2159	C	T	104	1074	1.21	missense_variant	PB1 H1N1	p.Ser720Phe	8 dpi	H1N1	13
9	Vaccinated	8dpi	BALF	PB2_H1N1	583	G	A	682	595	7.06	missense_variant	PB2 H1N1	p.Asp195Asn	8 dpi	H1N1	42
9	Vaccinated	8dpi	BALF	PB2_H1N1	807	A	G	372	681	4.55	synonymous_variant	PB2 H1N1	p.Arg269Arg	8 dpi	H1N1	31
9	Vaccinated	8dpi	BALF	PB2_H1N1	855	C	T	586	652	5.52	synonymous_variant	PB2 H1N1	p.His285His	8 dpi	H1N1	36
9	Vaccinated	8dpi	BALF	PB2_H1N1	951	G	A	123	705	1.84	synonymous_variant	PB2 H1N1	p.Leu317Leu	8 dpi	H1N1	13
9	Vaccinated	8dpi	BALF	PB2_H1N1	1395	C	T	94	635	1.73	synonymous_variant	PB2 H1N1	p.Pro465Pro	8 dpi	H1N1	11
9	Vaccinated	8dpi	BALF	PB2_H1N1	1677	T	C	526	758	4.49	synonymous_variant	PB2 H1N1	p.Thr559Thr	8 dpi	H1N1	34
9	Vaccinated	8dpi	BALF	PB2_H1N1	2200	G	A	202	828	2.05	missense_variant	PB2 H1N1	p.Val734Ile	8 dpi	H1N1	17
10	Vaccinated	8dpi	BALF	NS_H1N1	337	G	A	2383	3618	4.51	missense_variant	NS1 H1N1	p.Gly113Ser	8 dpi	H1N1	163
10	Vaccinated	8dpi	BALF	NS_H1N1	614	G	A	752	3082	2.34	missense_variant	NS1 H1N1	p.Ser205Asn	8 dpi	H1N1	72
10	Vaccinated	8dpi	BALF	M_H1N1	794	T	C	396	2702	1.52	synonymous_variant	M2 H1N1	p.Leu36Leu	8 dpi	H1N1	41
10	Vaccinated	8dpi	BALF	M_H1N1	942	A	G	138	1242	1.37	missense_variant	M2 H1N1	p.Asp85Gly	8 dpi	H1N1	17
10	Vaccinated	8dpi	BALF	NA_H1N1	316	G	A	146	1245	1.37	missense_variant	NA H1N1	p.Val106Ile	8 dpi	H1N1	17
10	Vaccinated	8dpi	BALF	NA_H1N1	372	C	T	140	1403	1.28	synonymous_variant	NA H1N1	p.Cys124Cys	8 dpi	H1N1	18
10	Vaccinated	8dpi	BALF	NA_H1N1	391	A	G	92	1446	1.11	missense_variant	NA H1N1	p.Thr131Ala	8 dpi	H1N1	16
10	Vaccinated	8dpi	BALF	NA_H1N1	561	C	T	114	1503	1.33	synonymous_variant	NA H1N1	p.Gly187Gly	8 dpi	H1N1	20
10	Vaccinated	8dpi	BALF	NA_H1N1	873	A	G	659	1621	3.21	synonymous_variant	NA H1N1	p.Val291Val	8 dpi	H1N1	52
10	Vaccinated	8dpi	BALF	NA_H1N1	987	T	C	3788	1510	12.19	synonymous_variant	NA H1N1	p.Asn329Asn	8 dpi	H1N1	184
10	Vaccinated	8dpi	BALF	NA_H1N1	202	A	G	449	1092	2.93	missense_variant	NA H1N1	p.Asn68Asp	8 dpi	H1N1	32
10	Vaccinated	8dpi	BALF	NA_H1N1	298	T	C	193	1272	1.65	missense_variant	NA H1N1	p.Tyr100His	8 dpi	H1N1	21
10	Vaccinated	8dpi	BALF	NA_H1N1	1330	T	C	71	995	1.31	missense_variant	NA H1N1	p.Ser444Pro	8 dpi	H1N1	13
10	Vaccinated	8dpi	BALF	NP_H1N1	194	G	A	101	1140	1.23	missense_variant	NP H1N1	p.Arg65Lys	8 dpi	H1N1	14
10	Vaccinated	8dpi	BALF	NP_H1N1	1128	C	T	146	992	1.51	synonymous_variant	NP H1N1	p.Ser376Ser	8 dpi	H1N1	15
10	Vaccinated	8dpi	BALF	NP_H1N1	1366	G	T	1634	926	9.61	missense_variant	NP H1N1	p.Val456Leu	8 dpi	H1N1	89
10	Vaccinated	8dpi	BALF	HA_H1N1	540	G	A	203	460	3.26	synonymous_variant	HA H1N1	p.Lys180Lys	8 dpi	H1N1	15
10	Vaccinated	8dpi	BALF	HA_H1N1	611	T	A	7878	484	57.44	missense_variant	HA H1N1	p.Val204Asp	8 dpi	H1N1	278
10	Vaccinated	8dpi	BALF	HA_H1N1	1539	C	T	6795	413	54.24	synonymous_variant	HA H1N1	p.Asn513Asn	8 dpi	H1N1	224
10	Vaccinated	8dpi	BALF	HA_H1N1	454	G	T	7536	476	53.36	missense_variant	HA H1N1	p.Ala152Ser	8 dpi	H1N1	254
10	Vaccinated	8dpi	BALF	HA_H1N1	243	C	T	5057	375	47.2	synonymous_variant	HA H1N1	p.Asn81Asn	8 dpi	H1N1	177
10	Vaccinated	8dpi	BALF	PA_H1N1	927	G	A	419	295	7.8	synonymous_variant	PA H1N1	p.Lys309Lys	8 dpi	H1N1	23
10	Vaccinated	8dpi	BALF	PA_H1N1	1036	C	A	220	301	4.65	missense_variant	PA H1N1	p.Gln346Lys	8 dpi	H1N1	14
10	Vaccinated	8dpi	BALF	PA_H1N1	2025	C	T	467	825	3.76	synonymous_variant	PA H1N1	p.Asn675Asn	8 dpi	H1N1	31
10	Vaccinated	8dpi	BALF	PA_H1N1	2131	A	C	446	595	5.04	missense_variant	PA H1N1	p.Ile711Leu	8 dpi	H1N1	30
10	Vaccinated	8dpi	BALF	PA_H1N1	2134	G	A	495	578	5.19	missense_variant	PA H1N1	p.Val712Met	8 dpi	H1N1	30
10	Vaccinated	8dpi	BALF	PA_H1N1	171	A	G	109	438	2.28	synonymous_variant	PA X H1N1	p.Arg57Arg	8 dpi	H1N1	10
10	Vaccinated	8dpi	BALF	PA_H1N1	624	G	A	665	263	12.17	missense_variant	PA X H1N1	p.Arg208Lys	8 dpi	H1N1	32
10	Vaccinated	8dpi	BALF	PB1_H1N1	1863	G	A	1082	271	16.97	synonymous_variant	PB1 H1N1	p.Arg621Arg	8 dpi	H1N1	46
10	Vaccinated	8dpi	BALF	PB1_H1N1	2073	G	A	158	776	1.68	synonymous_variant	PB1 H1N1	p.Lys691Lys	8 dpi	H1N1	13
10	Vaccinated	8dpi	BALF	PB1_H1N1	1109	C	T	203	206	6.8	missense_variant	PB1 H1N1	p.Ala370Val	8 dpi	H1N1	14
10	Vaccinated	8dpi	BALF	PB1_H1N1	915	C	T	281	160	9.38	synonymous_variant	PB1 H1N1	p.Asp305Asp	8 dpi	H1N1	15
10	Vaccinated	8dpi	BALF	PB1_H1N1	192	C	T	420	385	6.75	missense_variant	PB1 F2 H1N1	p.Pro33Leu	8 dpi	H1N1	26
10	Vaccinated	8dpi	BALF	PB2_H1N1	2189	A	G	80	815	1.6	missense_variant	PB2 H1N1	p.Asp730Gly	8 dpi	H1N1	13
10	Vaccinated	8dpi	BALF	PB2_H1N1	583	G	A	399	126	13.49	missense_variant	PB2 H1N1	p.Asp195Asn	8 dpi	H1N1	17
10	Vaccinated	8dpi	BALF	PB2_H1N1	951	G	A	345	141	10.64	synonymous_variant	PB2 H1N1	p.Leu317Leu	8 dpi	H1N1	15
11	Vaccinated	9dpi	Nasal swab	HA_H3N2	684	C	A	4748	145	93.79	synonymous_variant	HA H3N2	p.Thr228Thr	5 dpi	H3N2	136
11	Vaccinated	9dpi	Nasal swab	HA_H3N2	972	C	T	3575	117	88.89	synonymous_variant	HA H3N2	p.Tyr324Tyr	5 dpi	H3N2	104
11	Vaccinated	9dpi	Nasal swab	PB1_H3N2	1522	G	T	151	162	11.11	stop_gained	PB1 H3N2	p.Glu508*	5 dpi	H3N2	18
11	Vaccinated	9dpi	Nasal swab	PB1_H3N2	138	A	T	92	129	7.75	missense_variant	PB1 F2 H3N2	p.His15Leu	5 dpi	H3N2	10
11	Vaccinated	9dpi	Nasal swab	NS_H1N1	406	G	T	549	649	4.93	missense_variant	NS1 H1N1	p.Val136Leu	7 dpi	H1N1	32
11	Vaccinated	9dpi	Nasal swab	M_H1N1	250	C	T	412	485	5.36	synonymous_variant	M1 H1N1	p.Leu84Leu	7 dpi	H1N1	26
11	Vaccinated	9dpi	Nasal swab	NA_H1N1	418	C	T	235	224	6.25	synonymous_variant	NA H1N1	p.Leu140Leu	7 dpi	H1N1	14
11	Vaccinated	9dpi	Nasal swab	HA_H1N1	824	A	G	294	296	6.42	missense_variant	HA H1N1	p.Asn275Ser	7 dpi	H1N1	19
11	Vaccinated	9dpi	Nasal swab	PB2_H1N1	1181	T	C	442	265	8.68	missense_variant	PB2 H1N1	p.Ile394Thr	7 dpi	H1N1	23
12	Vaccinated	6dpi	Nasal swab	NS_H1N1	176	A	G	200	95	13.68	missense_variant	NS1 H1N1	p.His59Arg	5 dpi	H1N1	13
12	Vaccinated	6dpi	Nasal swab	NS_H1N1	205	C	A	271	110	14.55	missense_variant	NS1 H1N1	p.Leu69Ile	5 dpi	H1N1	16
12	Vaccinated	6dpi	Nasal swab	NS_H1N1	215	A	G	437	120	20.83	missense_variant	NS1 H1N1	p.Glu72Gly	5 dpi	H1N1	25
12	Vaccinated	6dpi	Nasal swab	NS_H1N1	309	C	A	380	107	22.43	missense_variant	NS1 H1N1	p.Phe103Leu	5 dpi	H1N1	24
12	Vaccinated	6dpi	Nasal swab	NS_H1N1	330	A	G	348	109	22.94	synonymous_variant	NS1 H1N1	p.Lys110Lys	5 dpi	H1N1	25
12	Vaccinated	6dpi	Nasal swab	NS_H1N1	331	A	G	331	109	22.94	missense_variant	NS1 H1N1	p.Met111Val	5 dpi	H1N1	25
12	Vaccinated	6dpi	Nasal swab	NS_H1N1	396	A	G	162	101	14.85	synonymous_variant	NS1 H1N1	p.Ala132Ala	5 dpi	H1N1	15
12	Vaccinated	6dpi	Nasal swab	NS_H1N1	409	A	G	111	100	10	missense_variant	NS1 H1N1	p.Ile137Val	5 dpi	H1N1	10
12	Vaccinated	6dpi	Nasal swab	NS_H1N1	511	G	A	547	85	32.94	missense_variant	NS1 H1N1	p.Asp171Asn	5 dpi	H1N1	28
12	Vaccinated	6dpi	Nasal swab	NS_H1N1	553	T	C	149	72	19.44	missense_variant	NS1 H1N1	p.Phe185Leu	5 dpi	H1N1	14
12	Vaccinated	6dpi	Nasal swab	NS_H1N1	733	A	G	436	81	45.68	synonymous_variant	NS2 H1N1	p.Leu87Leu	5 dpi	H1N1	37
12	Vaccinated	6dpi	Nasal swab	M_H1N1	93	T	C	161	57	36.84	synonymous_variant	M1 H1N1	p.Val31Val	5 dpi	H1N1	21
12	Vaccinated	6dpi	Nasal swab	M_H1N1	150	G	A	174	61	16.39	synonymous_variant	M1 H1N1	p.Pro50Pro	5 dpi	H1N1	10
12	Vaccinated	6dpi	Nasal swab	M_H1N1	270	T	G	194	55	21.82	synonymous_variant	M1 H1N1	p.Pro90Pro	5 dpi	H1N1	12
12	Vaccinated	6dpi	Nasal swab	M_H1N1	514	C	T	424	74	27.03	synonymous_variant	M1 H1N1	p.Leu172Leu	5 dpi	H1N1	20
12	Vaccinated	6dpi	Nasal swab	M_H1N1	540	A	T	307	65	23.08	synonymous_variant	M1 H1N1	p.Val180Val	5 dpi	H1N1	15
12	Vaccinated	6dpi	Nasal swab	M_H1N1	555	T	A	177	65	18.46	synonymous_variant	M1 H1N1	p.Thr185Thr	5 dpi	H1N1	12
12	Vaccinated	6dpi	Nasal swab	M_H1N1	561	G	A	322	70	25.71	synonymous_variant	M1 H1N1	p.Lys187Lys	5 dpi	H1N1	18
12	Vaccinated	6dpi	Nasal swab	M_H1N1	603	A	G	150	75	13.33	synonymous_variant	M1 H1N1	p.Glu201Glu	5 dpi	H1N1	10
12	Vaccinated	6dpi	Nasal swab	M_H1N1	660	G	A	227	81	14.81	synonymous_variant	M1 H1N1	p.Gly220Gly	5 dpi	H1N1	12
12	Vaccinated	6dpi	Nasal swab	M_H1N1	666	T	C	295	75	22.67	synonymous_variant	M1 H1N1	p.His222His	5 dpi	H1N1	17
12	Vaccinated	6dpi	Nasal swab	M_H1N1	679	G	A	270	82	15.85	missense_variant	M1 H1N1	p.Ala227Thr	5 dpi	H1N1	13
12	Vaccinated	6dpi	Nasal swab	M_H1N1	711	G	A	236	86	15.12	splice_region_variant&intron_variant	M2 H1N1		5 dpi	H1N1	13
12	Vaccinated	6dpi	Nasal swab	M_H1N1	840	T	A	466	105	21.9	missense_variant	M2 H1N1	p.Ile51Asn	5 dpi	H1N1	23
12	Vaccinated	6dpi	Nasal swab	M_H1N1	841	C	T	853	105	34.29	synonymous_variant	M2 H1N1	p.Ile51Ile	5 dpi	H1N1	36
12	Vaccinated	6dpi	Nasal swab	M_H1N1	889	A	G	375	64	25	synonymous_variant	M2 H1N1	p.Gly67Gly	5 dpi	H1N1	16
12	Vaccinated	6dpi	Nasal swab	NS_H3N2	131	G	A	86	330	5.45	missense_variant	NS1 H3N2	p.Arg44Lys	5 dpi	H3N2	18
12	Vaccinated	6dpi	Nasal swab	NS_H3N2	135	G	A	81	338	5.62	synonymous_variant	NS1 H3N2	p.Gly45Gly	5 dpi	H3N2	19
12	Vaccinated	6dpi	Nasal swab	NS_H3N2	176	G	A	133	349	3.72	missense_variant	NS1 H3N2	p.Arg59His	5 dpi	H3N2	13
12	Vaccinated	6dpi	Nasal swab	NS_H3N2	205	A	C	236	391	5.37	missense_variant	NS1 H3N2	p.Ile69Leu	5 dpi	H3N2	21
12	Vaccinated	6dpi	Nasal swab	NS_H3N2	215	G	A	176	408	4.9	missense_variant	NS1 H3N2	p.Gly72Glu	5 dpi	H3N2	20
12	Vaccinated	6dpi	Nasal swab	NS_H3N2	309	A	C	71	489	2.66	missense_variant	NS1 H3N2	p.Leu103Phe	5 dpi	H3N2	13
12	Vaccinated	6dpi	Nasal swab	NS_H3N2	330	G	A	64	461	2.17	synonymous_variant	NS1 H3N2	p.Lys110Lys	5 dpi	H3N2	10
12	Vaccinated	6dpi	Nasal swab	NS_H3N2	331	G	A	65	463	2.38	missense_variant	NS1 H3N2	p.Val111Met	5 dpi	H3N2	11
12	Vaccinated	6dpi	Nasal swab	NS_H3N2	337	G	A	170	437	4.12	missense_variant	NS1 H3N2	p.Gly113Ser	5 dpi	H3N2	18
12	Vaccinated	6dpi	Nasal swab	NS_H3N2	396	G	A	128	388	3.61	synonymous_variant	NS1 H3N2	p.Ala132Ala	5 dpi	H3N2	14
12	Vaccinated	6dpi	Nasal swab	NS_H3N2	409	G	A	76	380	3.16	missense_variant	NS1 H3N2	p.Val137Ile	5 dpi	H3N2	12
12	Vaccinated	6dpi	Nasal swab	NS_H3N2	511	A	G	257	409	6.11	missense_variant	NS1 H3N2	p.Asn171Asp	5 dpi	H3N2	25
12	Vaccinated	6dpi	Nasal swab	NS_H3N2	635	C	A	100	382	2.62	missense_variant	NS1 H3N2	p.Pro212His	5 dpi	H3N2	10
12	Vaccinated	6dpi	Nasal swab	NS_H3N2	733	G	A	205	344	6.4	synonymous_variant	NS2 H3N2	p.Leu87Leu	5 dpi	H3N2	22
12	Vaccinated	6dpi	Nasal swab	NS_H3N2	738	T	C	80	306	4.58	missense_variant	NS2 H3N2	p.Leu89Ser	5 dpi	H3N2	14
12	Vaccinated	6dpi	Nasal swab	NS_H3N2	760	G	A	117	264	5.3	synonymous_variant	NS2 H3N2	p.Gln96Gln	5 dpi	H3N2	14
12	Vaccinated	6dpi	Nasal swab	NS_H3N2	781	A	G	84	232	5.6	synonymous_variant	NS2 H3N2	p.Leu103Leu	5 dpi	H3N2	13
12	Vaccinated	6dpi	Nasal swab	M_H3N2	240	C	T	109	415	2.89	synonymous_variant	M1 H3N2	p.Val80Val	5 dpi	H3N2	12
12	Vaccinated	6dpi	Nasal swab	M_H3N2	297	G	A	120	455	2.2	synonymous_variant	M1 H3N2	p.Leu99Leu	5 dpi	H3N2	10
12	Vaccinated	6dpi	Nasal swab	M_H3N2	395	A	G	288	519	4.24	missense_variant	M1 H3N2	p.Tyr132Cys	5 dpi	H3N2	22
12	Vaccinated	6dpi	Nasal swab	M_H3N2	399	C	T	259	528	3.6	synonymous_variant	M1 H3N2	p.Asn133Asn	5 dpi	H3N2	19
12	Vaccinated	6dpi	Nasal swab	M_H3N2	450	T	A	123	517	2.32	synonymous_variant	M1 H3N2	p.Thr150Thr	5 dpi	H3N2	12
12	Vaccinated	6dpi	Nasal swab	M_H3N2	514	T	C	419	569	5.27	synonymous_variant	M1 H3N2	p.Leu172Leu	5 dpi	H3N2	30
12	Vaccinated	6dpi	Nasal swab	M_H3N2	555	A	T	200	509	3.14	synonymous_variant	M1 H3N2	p.Thr185Thr	5 dpi	H3N2	16
12	Vaccinated	6dpi	Nasal swab	M_H3N2	639	A	G	139	411	3.16	synonymous_variant	M1 H3N2	p.Val213Val	5 dpi	H3N2	13
12	Vaccinated	6dpi	Nasal swab	M_H3N2	660	A	G	97	376	2.93	synonymous_variant	M1 H3N2	p.Gly220Gly	5 dpi	H3N2	11
12	Vaccinated	6dpi	Nasal swab	M_H3N2	840	T	A	123	310	3.55	missense_variant	M2 H3N2	p.Ile51Asn	5 dpi	H3N2	11
12	Vaccinated	6dpi	Nasal swab	M_H3N2	841	T	C	305	309	7.12	synonymous_variant	M2 H3N2	p.Ile51Ile	5 dpi	H3N2	22
12	Vaccinated	6dpi	Nasal swab	NA_H3N2	997	A	G	172	137	7.3	missense_variant	NA H3N2	p.Ser333Gly	5 dpi	H3N2	10
12	Vaccinated	6dpi	Nasal swab	PA_H3N2	261	C	T	132	192	5.73	synonymous_variant	PA H3N2	p.Ala87Ala	5 dpi	H3N2	11
12	Vaccinated	6dpi	Nasal swab	PA_H3N2	1195	A	G	171	183	7.65	missense_variant	PA H3N2	p.Lys399Glu	5 dpi	H3N2	14
12	Vaccinated	6dpi	Nasal swab	PA_H3N2	1312	G	A	175	259	4.25	missense_variant	PA H3N2	p.Val438Ile	5 dpi	H3N2	11
12	Vaccinated	6dpi	Nasal swab	PA_H3N2	1498	C	T	121	267	4.87	synonymous_variant	PA H3N2	p.Leu500Leu	5 dpi	H3N2	13
12	Vaccinated	6dpi	Nasal swab	PB1_H3N2	1605	C	A	116	201	4.98	synonymous_variant	PB1 H3N2	p.Ile535Ile	5 dpi	H3N2	10
12	Vaccinated	6dpi	Nasal swab	NS_H1N1	284	T	C	219	632	3.01	missense_variant	NS1 H1N1	p.Leu95Pro	6 dpi	H1N1	19
12	Vaccinated	6dpi	Nasal swab	NS_H1N1	540	C	T	247	598	3.51	missense_variant	NS2 H1N1	p.Ser23Phe	6 dpi	H1N1	21
12	Vaccinated	6dpi	Nasal swab	M_H1N1	148	C	T	262	664	3.31	missense_variant	M1 H1N1	p.Pro50Ser	6 dpi	H1N1	22
12	Vaccinated	6dpi	Nasal swab	NA_H1N1	688	G	A	114	533	1.88	missense_variant	NA H1N1	p.Glu230Lys	6 dpi	H1N1	10
12	Vaccinated	6dpi	Nasal swab	NP_H1N1	856	G	A	458	149	14.09	missense_variant	NP H1N1	p.Ala286Thr	6 dpi	H1N1	21
12	Vaccinated	6dpi	Nasal swab	NP_H1N1	1220	G	A	1807	140	46.43	missense_variant	NP H1N1	p.Ser407Asn	6 dpi	H1N1	65
12	Vaccinated	6dpi	Nasal swab	HA_H1N1	802	C	T	130	306	3.27	missense_variant	HA H1N1	p.Pro268Ser	6 dpi	H1N1	10
12	Vaccinated	6dpi	Nasal swab	PA_H1N1	1934	T	C	339	139	12.23	missense_variant	PA H1N1	p.Val645Ala	6 dpi	H1N1	17
12	Vaccinated	6dpi	Nasal swab	PA_H1N1	315	C	T	613	132	19.7	synonymous_variant	PA X H1N1	p.Phe105Phe	6 dpi	H1N1	26
12	Vaccinated	6dpi	Nasal swab	PB1_H1N1	1997	G	T	327	219	8.22	missense_variant	PB1 H1N1	p.Trp666Leu	6 dpi	H1N1	18
12	Vaccinated	6dpi	Nasal swab	PB1_H1N1	180	A	G	439	167	12.57	missense_variant	PB1 F2 H1N1	p.Lys29Arg	6 dpi	H1N1	21
12	Vaccinated	6dpi	Nasal swab	PB2_H1N1	254	G	C	65	160	6.88	missense_variant	PB2 H1N1	p.Gly85Ala	6 dpi	H1N1	11
12	Vaccinated	6dpi	Nasal swab	PB2_H1N1	1091	C	A	634	244	11.89	missense_variant	PB2 H1N1	p.Thr364Lys	6 dpi	H1N1	29
12	Vaccinated	6dpi	BALF	NS_H1N1	209	A	G	619	1175	4.09	missense_variant	NS1 H1N1	p.Glu70Gly	6 dpi	H1N1	48
12	Vaccinated	6dpi	BALF	NS_H1N1	724	A	G	65	1182	1.02	synonymous_variant	NS2 H1N1	p.Arg84Arg	6 dpi	H1N1	12
12	Vaccinated	6dpi	BALF	NS_H1N1	745	G	T	237	1082	2.03	missense_variant	NS2 H1N1	p.Glu91Asp	6 dpi	H1N1	22
12	Vaccinated	6dpi	BALF	M_H1N1	258	A	G	359	1502	2.33	synonymous_variant	M1 H1N1	p.Gly86Gly	6 dpi	H1N1	35
12	Vaccinated	6dpi	BALF	NA_H1N1	873	A	G	1200	661	10.29	synonymous_variant	NA H1N1	p.Val291Val	6 dpi	H1N1	68
12	Vaccinated	6dpi	BALF	NA_H1N1	987	T	C	11643	653	59.26	synonymous_variant	NA H1N1	p.Asn329Asn	6 dpi	H1N1	387
12	Vaccinated	6dpi	BALF	HA_H1N1	243	C	T	577	174	14.94	synonymous_variant	HA H1N1	p.Asn81Asn	6 dpi	H1N1	26
12	Vaccinated	6dpi	BALF	HA_H1N1	454	G	T	903	172	22.09	missense_variant	HA H1N1	p.Ala152Ser	6 dpi	H1N1	38
12	Vaccinated	6dpi	BALF	HA_H1N1	611	T	A	897	175	22.86	missense_variant	HA H1N1	p.Val204Asp	6 dpi	H1N1	40
12	Vaccinated	6dpi	BALF	HA_H1N1	1396	G	A	373	133	12.78	missense_variant	HA H1N1	p.Val466Ile	6 dpi	H1N1	17
12	Vaccinated	6dpi	BALF	HA_H1N1	1539	C	T	482	140	14.29	synonymous_variant	HA H1N1	p.Asn513Asn	6 dpi	H1N1	20
12	Vaccinated	6dpi	BALF	PA_H1N1	624	G	A	311	115	13.91	missense_variant	PA X H1N1	p.Arg208Lys	6 dpi	H1N1	16
13	Vaccinated	6dpi	Nasal swab	M_H1N1	291	C	A	746	4518	1.73	synonymous_variant	M1 H1N1	p.Val97Val	5 dpi	H1N1	78
13	Vaccinated	6dpi	Nasal swab	NA_H1N1	873	A	G	3806	2507	8.54	synonymous_variant	NA H1N1	p.Val291Val	5 dpi	H1N1	214
13	Vaccinated	6dpi	Nasal swab	HA_H1N1	243	C	T	29232	916	92.25	synonymous_variant	HA H1N1	p.Asn81Asn	5 dpi	H1N1	845
13	Vaccinated	6dpi	Nasal swab	HA_H1N1	454	G	T	28485	932	90.24	missense_variant	HA H1N1	p.Ala152Ser	5 dpi	H1N1	841
13	Vaccinated	6dpi	Nasal swab	HA_H1N1	611	T	A	32602	1072	91.04	missense_variant	HA H1N1	p.Val204Asp	5 dpi	H1N1	976
13	Vaccinated	6dpi	Nasal swab	HA_H1N1	745	A	G	65	1047	1.05	missense_variant	HA H1N1	p.Thr249Ala	5 dpi	H1N1	11
13	Vaccinated	6dpi	Nasal swab	HA_H1N1	1539	C	T	30122	957	90.07	synonymous_variant	HA H1N1	p.Asn513Asn	5 dpi	H1N1	862
13	Vaccinated	6dpi	Nasal swab	PA_H1N1	1981	G	A	538	2597	1.81	missense_variant	PA H1N1	p.Glu661Lys	5 dpi	H1N1	47
13	Vaccinated	6dpi	Nasal swab	PA_H1N1	1852	G	C	202	1270	1.73	missense_variant	PA H1N1	p.Val618Leu	5 dpi	H1N1	22
13	Vaccinated	6dpi	Nasal swab	PA_H1N1	256	A	C	565	1435	4.04	missense_variant	PA X H1N1	p.Met86Leu	5 dpi	H1N1	58
13	Vaccinated	6dpi	Nasal swab	PA_H1N1	393	C	A	71	970	1.03	stop_gained	PA X H1N1	p.Tyr131*	5 dpi	H1N1	10
13	Vaccinated	6dpi	Nasal swab	PB1_H1N1	2164	G	C	311	2351	1.87	missense_variant	PB1 H1N1	p.Ala722Pro	5 dpi	H1N1	44
13	Vaccinated	6dpi	Nasal swab	PB1_H1N1	915	C	T	570	813	5.54	synonymous_variant	PB1 H1N1	p.Asp305Asp	5 dpi	H1N1	45
13	Vaccinated	6dpi	Nasal swab	PB1_H1N1	1863	G	A	10328	1049	36.7	synonymous_variant	PB1 H1N1	p.Arg621Arg	5 dpi	H1N1	385
13	Vaccinated	6dpi	Nasal swab	PB1_H1N1	2084	T	C	117	1490	1.21	missense_variant	PB1 H1N1	p.Leu695Pro	5 dpi	H1N1	18
13	Vaccinated	6dpi	Nasal swab	PB2_H1N1	229	C	G	2247	798	19.8	missense_variant	PB2 H1N1	p.Leu77Val	5 dpi	H1N1	158
13	Vaccinated	6dpi	Nasal swab	PB2_H1N1	951	G	A	8168	768	39.19	synonymous_variant	PB2 H1N1	p.Leu317Leu	5 dpi	H1N1	301
13	Vaccinated	6dpi	Nasal swab	PB2_H1N1	1920	A	T	90	734	1.63	synonymous_variant	PB2 H1N1	p.Val640Val	5 dpi	H1N1	12
13	Vaccinated	6dpi	Nasal swab	PB2_H1N1	2076	A	G	370	3821	1.28	synonymous_variant	PB2 H1N1	p.Arg692Arg	5 dpi	H1N1	49
13	Vaccinated	6dpi	Nasal swab	NS_H1N1	406	G	A	122	1193	1.09	missense_variant	NS1 H1N1	p.Val136Met	6 dpi	H1N1	13
13	Vaccinated	6dpi	Nasal swab	M_H1N1	414	G	A	192	1550	1.81	synonymous_variant	M1 H1N1	p.Val138Val	6 dpi	H1N1	28
13	Vaccinated	6dpi	Nasal swab	NA_H1N1	372	C	T	312	354	5.08	synonymous_variant	NA H1N1	p.Cys124Cys	6 dpi	H1N1	18
13	Vaccinated	6dpi	Nasal swab	NA_H1N1	729	C	T	609	374	9.09	synonymous_variant	NA H1N1	p.Thr243Thr	6 dpi	H1N1	34
13	Vaccinated	6dpi	Nasal swab	NA_H1N1	1038	A	G	1059	358	14.8	synonymous_variant	NA H1N1	p.Val346Val	6 dpi	H1N1	53
13	Vaccinated	6dpi	Nasal swab	HA_H1N1	454	G	T	3354	96	98.96	missense_variant	HA H1N1	p.Ala152Ser	6 dpi	H1N1	95
13	Vaccinated	6dpi	Nasal swab	HA_H1N1	611	T	A	4257	128	96.88	missense_variant	HA H1N1	p.Val204Asp	6 dpi	H1N1	124
13	Vaccinated	6dpi	Nasal swab	HA_H1N1	1539	C	T	3380	231	48.92	synonymous_variant	HA H1N1	p.Asn513Asn	6 dpi	H1N1	113
13	Vaccinated	6dpi	Nasal swab	PB1_H1N1	1522	G	T	486	122	26.23	stop_gained	PB1 H1N1	p.Glu508*	6 dpi	H1N1	32
13	Vaccinated	6dpi	Nasal swab	PB2_H1N1	254	G	C	338	140	31.43	missense_variant	PB2 H1N1	p.Gly85Ala	6 dpi	H1N1	44
13	Vaccinated	6dpi	Nasal swab	PB2_H1N1	2018	G	A	172	369	3.52	missense_variant	PB2 H1N1	p.Gly673Asp	6 dpi	H1N1	13
13	Vaccinated	6dpi	Nasal swab	PB2_H1N1	2085	A	G	199	347	3.75	synonymous_variant	PB2 H1N1	p.Leu695Leu	6 dpi	H1N1	13
13	Vaccinated	6dpi	BALF	NS_H1N1	490	C	T	2286	4932	4.52	missense_variant	NS1 H1N1	p.Pro164Ser	6 dpi	H1N1	223
13	Vaccinated	6dpi	BALF	M_H1N1	150	G	A	219	3759	1.12	synonymous_variant	M1 H1N1	p.Pro50Pro	6 dpi	H1N1	42
13	Vaccinated	6dpi	BALF	M_H1N1	399	T	C	420	5811	1.02	synonymous_variant	M1 H1N1	p.Asn133Asn	6 dpi	H1N1	59
13	Vaccinated	6dpi	BALF	M_H1N1	841	C	T	308	3989	1.15	synonymous_variant	M2 H1N1	p.Ile51Ile	6 dpi	H1N1	46
13	Vaccinated	6dpi	BALF	NA_H1N1	182	G	T	156	1697	1	missense_variant	NA H1N1	p.Trp61Leu	6 dpi	H1N1	17
13	Vaccinated	6dpi	BALF	NA_H1N1	873	A	G	6387	2844	11.36	synonymous_variant	NA H1N1	p.Val291Val	6 dpi	H1N1	323
13	Vaccinated	6dpi	BALF	NA_H1N1	1036	G	A	954	2452	3.14	missense_variant	NA H1N1	p.Val346Ile	6 dpi	H1N1	77
13	Vaccinated	6dpi	BALF	NA_H1N1	1395	T	C	431	808	3.71	synonymous_variant	NA H1N1	p.Phe465Phe	6 dpi	H1N1	30
13	Vaccinated	6dpi	BALF	HA_H1N1	243	C	T	19864	1085	59.45	synonymous_variant	HA H1N1	p.Asn81Asn	6 dpi	H1N1	645
13	Vaccinated	6dpi	BALF	HA_H1N1	454	G	T	22581	1279	59.34	missense_variant	HA H1N1	p.Ala152Ser	6 dpi	H1N1	759
13	Vaccinated	6dpi	BALF	HA_H1N1	611	T	A	23817	1327	60.96	missense_variant	HA H1N1	p.Val204Asp	6 dpi	H1N1	809
13	Vaccinated	6dpi	BALF	HA_H1N1	1346	A	G	132	614	1.95	missense_variant	HA H1N1	p.Glu449Gly	6 dpi	H1N1	12
13	Vaccinated	6dpi	BALF	HA_H1N1	1539	C	T	16997	923	59.48	synonymous_variant	HA H1N1	p.Asn513Asn	6 dpi	H1N1	549
13	Vaccinated	6dpi	BALF	PA_H1N1	1368	A	G	89	1141	1.05	synonymous_variant	PA H1N1	p.Thr456Thr	6 dpi	H1N1	12
13	Vaccinated	6dpi	BALF	PA_H1N1	1498	T	C	79	1281	1.17	synonymous_variant	PA H1N1	p.Leu500Leu	6 dpi	H1N1	15
13	Vaccinated	6dpi	BALF	PA_H1N1	340	G	A	904	1189	5.05	missense_variant	PA X H1N1	p.Glu114Lys	6 dpi	H1N1	60
13	Vaccinated	6dpi	BALF	PB1_H1N1	915	C	T	223	552	3.62	synonymous_variant	PB1 H1N1	p.Asp305Asp	6 dpi	H1N1	20
13	Vaccinated	6dpi	BALF	PB1_H1N1	1863	G	A	8490	915	35.3	synonymous_variant	PB1 H1N1	p.Arg621Arg	6 dpi	H1N1	323
13	Vaccinated	6dpi	BALF	PB1_H1N1	1961	G	A	89	997	1.4	missense_variant	PB1 H1N1	p.Ser654Asn	6 dpi	H1N1	14
13	Vaccinated	6dpi	BALF	PB2_H1N1	765	G	T	86	804	1.24	synonymous_variant	PB2 H1N1	p.Val255Val	6 dpi	H1N1	10
13	Vaccinated	6dpi	BALF	PB2_H1N1	951	G	A	11095	998	40.58	synonymous_variant	PB2 H1N1	p.Leu317Leu	6 dpi	H1N1	405
13	Vaccinated	6dpi	BALF	PB2_H1N1	1044	T	C	131	829	1.69	synonymous_variant	PB2 H1N1	p.Asn348Asn	6 dpi	H1N1	14
13	Vaccinated	6dpi	BALF	PB2_H1N1	1320	G	A	124	871	2.76	synonymous_variant	PB2 H1N1	p.Lys440Lys	6 dpi	H1N1	24
13	Vaccinated	6dpi	BALF	PB2_H1N1	1984	A	G	183	1077	1.86	missense_variant	PB2 H1N1	p.Thr662Ala	6 dpi	H1N1	20
13	Vaccinated	6dpi	BALF	PB2_H1N1	2009	A	C	76	1143	1.14	missense_variant	PB2 H1N1	p.Lys670Thr	6 dpi	H1N1	13
13	Vaccinated	6dpi	BALF	PB2_H1N1	2024	T	G	225	1174	2.04	stop_gained	PB2 H1N1	p.Leu675*	6 dpi	H1N1	24
13	Vaccinated	6dpi	BALF	NS_H3N2	131	G	A	215	58	29.31	missense_variant	NS1 H3N2	p.Arg44Lys	6 dpi	H3N2	17
13	Vaccinated	6dpi	BALF	NS_H3N2	135	G	A	286	61	32.79	synonymous_variant	NS1 H3N2	p.Gly45Gly	6 dpi	H3N2	20
13	Vaccinated	6dpi	BALF	NS_H3N2	205	A	C	364	72	30.56	missense_variant	NS1 H3N2	p.Ile69Leu	6 dpi	H3N2	22
13	Vaccinated	6dpi	BALF	NS_H3N2	215	G	A	295	86	30.23	missense_variant	NS1 H3N2	p.Gly72Glu	6 dpi	H3N2	26
13	Vaccinated	6dpi	BALF	NS_H3N2	309	A	C	245	81	23.46	missense_variant	NS1 H3N2	p.Leu103Phe	6 dpi	H3N2	19
13	Vaccinated	6dpi	BALF	NS_H3N2	511	A	G	362	77	28.57	missense_variant	NS1 H3N2	p.Asn171Asp	6 dpi	H3N2	22
13	Vaccinated	6dpi	BALF	NS_H3N2	635	C	A	338	80	33.75	missense_variant	NS1 H3N2	p.Pro212His	6 dpi	H3N2	27
13	Vaccinated	6dpi	BALF	M_H3N2	150	A	G	81	191	9.42	synonymous_variant	M1 H3N2	p.Pro50Pro	6 dpi	H3N2	18
13	Vaccinated	6dpi	BALF	M_H3N2	178	T	C	151	183	7.65	synonymous_variant	M1 H3N2	p.Leu60Leu	6 dpi	H3N2	14
13	Vaccinated	6dpi	BALF	M_H3N2	249	C	T	421	172	12.21	synonymous_variant	M1 H3N2	p.Ala83Ala	6 dpi	H3N2	21
13	Vaccinated	6dpi	BALF	M_H3N2	255	T	C	302	184	9.78	synonymous_variant	M1 H3N2	p.Asn85Asn	6 dpi	H3N2	18
13	Vaccinated	6dpi	BALF	M_H3N2	270	G	T	1248	224	24.11	synonymous_variant	M1 H3N2	p.Pro90Pro	6 dpi	H3N2	54
13	Vaccinated	6dpi	BALF	M_H3N2	297	G	A	514	204	13.24	synonymous_variant	M1 H3N2	p.Leu99Leu	6 dpi	H3N2	27
13	Vaccinated	6dpi	BALF	M_H3N2	324	G	A	408	220	11.36	synonymous_variant	M1 H3N2	p.Thr108Thr	6 dpi	H3N2	25
13	Vaccinated	6dpi	BALF	M_H3N2	333	A	G	202	196	8.67	synonymous_variant	M1 H3N2	p.Gly111Gly	6 dpi	H3N2	17
13	Vaccinated	6dpi	BALF	M_H3N2	342	G	A	731	225	16	synonymous_variant	M1 H3N2	p.Glu114Glu	6 dpi	H3N2	36
13	Vaccinated	6dpi	BALF	M_H3N2	369	A	T	429	276	11.23	synonymous_variant	M1 H3N2	p.Ala123Ala	6 dpi	H3N2	31
13	Vaccinated	6dpi	BALF	M_H3N2	399	C	T	1038	316	19.3	synonymous_variant	M1 H3N2	p.Asn133Asn	6 dpi	H3N2	61
13	Vaccinated	6dpi	BALF	M_H3N2	450	T	A	531	304	12.17	synonymous_variant	M1 H3N2	p.Thr150Thr	6 dpi	H3N2	37
13	Vaccinated	6dpi	BALF	M_H3N2	462	T	C	271	287	6.27	synonymous_variant	M1 H3N2	p.Ile154Ile	6 dpi	H3N2	18
13	Vaccinated	6dpi	BALF	M_H3N2	483	T	A	506	279	10.75	synonymous_variant	M1 H3N2	p.Ser161Ser	6 dpi	H3N2	30
13	Vaccinated	6dpi	BALF	M_H3N2	489	A	G	228	251	6.77	synonymous_variant	M1 H3N2	p.Arg163Arg	6 dpi	H3N2	17
13	Vaccinated	6dpi	BALF	M_H3N2	514	T	C	1357	287	23.69	synonymous_variant	M1 H3N2	p.Leu172Leu	6 dpi	H3N2	68
13	Vaccinated	6dpi	BALF	M_H3N2	540	T	A	638	230	18.26	synonymous_variant	M1 H3N2	p.Val180Val	6 dpi	H3N2	42
13	Vaccinated	6dpi	BALF	M_H3N2	555	A	T	1529	244	27.05	synonymous_variant	M1 H3N2	p.Thr185Thr	6 dpi	H3N2	66
13	Vaccinated	6dpi	BALF	M_H3N2	561	A	G	981	240	21.67	synonymous_variant	M1 H3N2	p.Lys187Lys	6 dpi	H3N2	52
13	Vaccinated	6dpi	BALF	M_H3N2	591	A	G	592	213	14.08	synonymous_variant	M1 H3N2	p.Glu197Glu	6 dpi	H3N2	30
13	Vaccinated	6dpi	BALF	M_H3N2	603	G	A	1126	235	21.28	synonymous_variant	M1 H3N2	p.Glu201Glu	6 dpi	H3N2	50
13	Vaccinated	6dpi	BALF	M_H3N2	639	A	G	471	236	11.86	synonymous_variant	M1 H3N2	p.Val213Val	6 dpi	H3N2	28
13	Vaccinated	6dpi	BALF	M_H3N2	660	A	G	1106	227	21.59	synonymous_variant	M1 H3N2	p.Gly220Gly	6 dpi	H3N2	49
13	Vaccinated	6dpi	BALF	M_H3N2	666	C	T	370	220	12.27	synonymous_variant	M1 H3N2	p.His222His	6 dpi	H3N2	27
13	Vaccinated	6dpi	BALF	M_H3N2	669	T	C	543	213	13.61	synonymous_variant	M1 H3N2	p.Pro223Pro	6 dpi	H3N2	29
13	Vaccinated	6dpi	BALF	M_H3N2	679	A	G	221	209	8.13	missense_variant	M1 H3N2	p.Thr227Ala	6 dpi	H3N2	17
13	Vaccinated	6dpi	BALF	M_H3N2	744	G	A	595	212	13.68	missense_variant	M1 H3N2	p.Met248Ile	6 dpi	H3N2	29
13	Vaccinated	6dpi	BALF	M_H3N2	711	A	G	161	202	5.94	splice_region_variant&intron_variant	M2 H3N2		6 dpi	H3N2	12
13	Vaccinated	6dpi	BALF	M_H3N2	741	G	A	601	212	13.68	missense_variant	M2 H3N2	p.Arg18Lys	6 dpi	H3N2	29
13	Vaccinated	6dpi	BALF	M_H3N2	750	A	G	341	156	10.9	missense_variant	M2 H3N2	p.Asp21Gly	6 dpi	H3N2	17
13	Vaccinated	6dpi	BALF	M_H3N2	761	C	G	386	156	14.1	missense_variant	M2 H3N2	p.Pro25Ala	6 dpi	H3N2	22
13	Vaccinated	6dpi	BALF	M_H3N2	764	C	A	357	155	14.19	missense_variant	M2 H3N2	p.Leu26Ile	6 dpi	H3N2	22
13	Vaccinated	6dpi	BALF	M_H3N2	781	T	C	439	144	14.58	synonymous_variant	M2 H3N2	p.Asn31Asn	6 dpi	H3N2	21
13	Vaccinated	6dpi	BALF	M_H3N2	829	C	T	434	164	12.8	synonymous_variant	M2 H3N2	p.Phe47Phe	6 dpi	H3N2	21
13	Vaccinated	6dpi	BALF	M_H3N2	841	T	C	734	181	18.78	synonymous_variant	M2 H3N2	p.Ile51Ile	6 dpi	H3N2	34
13	Vaccinated	6dpi	BALF	M_H3N2	931	G	A	612	94	29.79	synonymous_variant	M2 H3N2	p.Gln81Gln	6 dpi	H3N2	28
13	Vaccinated	6dpi	BALF	M_H3N2	933	A	G	573	94	29.79	missense_variant	M2 H3N2	p.Asn82Ser	6 dpi	H3N2	28
13	Vaccinated	6dpi	BALF	PA_H3N2	2131	C	A	135	70	22.86	missense_variant	PA H3N2	p.Leu711Ile	6 dpi	H3N2	16
13	Vaccinated	6dpi	BALF	PA_H3N2	2134	A	G	164	67	22.39	missense_variant	PA H3N2	p.Met712Val	6 dpi	H3N2	15
14	Vaccinated	9dpi	Nasal swab	NS_H1N1	131	A	G	293	791	7.96	missense_variant	NS1 H1N1	p.Lys44Arg	6 dpi	H1N1	63
14	Vaccinated	9dpi	Nasal swab	NS_H1N1	135	A	G	463	799	8.76	synonymous_variant	NS1 H1N1	p.Gly45Gly	6 dpi	H1N1	70
14	Vaccinated	9dpi	Nasal swab	NS_H1N1	176	A	G	1509	773	11.9	missense_variant	NS1 H1N1	p.His59Arg	6 dpi	H1N1	92
14	Vaccinated	9dpi	Nasal swab	NS_H1N1	205	C	A	1752	811	12.95	missense_variant	NS1 H1N1	p.Leu69Ile	6 dpi	H1N1	105
14	Vaccinated	9dpi	Nasal swab	NS_H1N1	215	A	G	1216	789	11.66	missense_variant	NS1 H1N1	p.Glu72Gly	6 dpi	H1N1	92
14	Vaccinated	9dpi	Nasal swab	NS_H1N1	309	C	A	1601	819	12.58	missense_variant	NS1 H1N1	p.Phe103Leu	6 dpi	H1N1	103
14	Vaccinated	9dpi	Nasal swab	NS_H1N1	330	A	G	417	763	6.03	synonymous_variant	NS1 H1N1	p.Lys110Lys	6 dpi	H1N1	46
14	Vaccinated	9dpi	Nasal swab	NS_H1N1	331	A	G	418	763	6.29	missense_variant	NS1 H1N1	p.Met111Val	6 dpi	H1N1	48
14	Vaccinated	9dpi	Nasal swab	NS_H1N1	396	A	G	534	813	6.89	synonymous_variant	NS1 H1N1	p.Ala132Ala	6 dpi	H1N1	56
14	Vaccinated	9dpi	Nasal swab	NS_H1N1	409	A	G	483	819	7.69	missense_variant	NS1 H1N1	p.Ile137Val	6 dpi	H1N1	63
14	Vaccinated	9dpi	Nasal swab	NS_H1N1	511	G	A	2983	917	20.72	missense_variant	NS1 H1N1	p.Asp171Asn	6 dpi	H1N1	190
14	Vaccinated	9dpi	Nasal swab	NS_H1N1	553	T	C	388	725	9.66	missense_variant	NS1 H1N1	p.Phe185Leu	6 dpi	H1N1	70
14	Vaccinated	9dpi	Nasal swab	NS_H1N1	589	A	G	501	726	10.06	missense_variant	NS1 H1N1	p.Thr197Ala	6 dpi	H1N1	73
14	Vaccinated	9dpi	Nasal swab	NS_H1N1	635	A	C	151	753	7.84	missense_variant	NS1 H1N1	p.His212Pro	6 dpi	H1N1	59
14	Vaccinated	9dpi	Nasal swab	NS_H1N1	733	A	G	840	703	13.8	synonymous_variant	NS2 H1N1	p.Leu87Leu	6 dpi	H1N1	97
14	Vaccinated	9dpi	Nasal swab	NS_H1N1	738	C	T	230	595	7.9	missense_variant	NS2 H1N1	p.Ser89Leu	6 dpi	H1N1	47
14	Vaccinated	9dpi	Nasal swab	NS_H1N1	760	A	G	174	486	10.49	synonymous_variant	NS2 H1N1	p.Gln96Gln	6 dpi	H1N1	51
14	Vaccinated	9dpi	Nasal swab	NS_H1N1	781	G	A	121	422	10.43	synonymous_variant	NS2 H1N1	p.Leu103Leu	6 dpi	H1N1	44
14	Vaccinated	9dpi	Nasal swab	M_H1N1	150	G	A	2105	833	14.89	synonymous_variant	M1 H1N1	p.Pro50Pro	6 dpi	H1N1	124
14	Vaccinated	9dpi	Nasal swab	M_H1N1	178	C	T	116	909	2.75	synonymous_variant	M1 H1N1	p.Leu60Leu	6 dpi	H1N1	25
14	Vaccinated	9dpi	Nasal swab	M_H1N1	186	T	C	75	883	1.7	synonymous_variant	M1 H1N1	p.Phe62Phe	6 dpi	H1N1	15
14	Vaccinated	9dpi	Nasal swab	M_H1N1	189	G	A	141	876	2.17	synonymous_variant	M1 H1N1	p.Val63Val	6 dpi	H1N1	19
14	Vaccinated	9dpi	Nasal swab	M_H1N1	249	T	C	1287	886	8.69	synonymous_variant	M1 H1N1	p.Ala83Ala	6 dpi	H1N1	77
14	Vaccinated	9dpi	Nasal swab	M_H1N1	255	C	T	1403	909	8.8	synonymous_variant	M1 H1N1	p.Asn85Asn	6 dpi	H1N1	80
14	Vaccinated	9dpi	Nasal swab	M_H1N1	270	T	G	2539	976	13.73	synonymous_variant	M1 H1N1	p.Pro90Pro	6 dpi	H1N1	134
14	Vaccinated	9dpi	Nasal swab	M_H1N1	297	A	G	1348	845	9.23	synonymous_variant	M1 H1N1	p.Leu99Leu	6 dpi	H1N1	78
14	Vaccinated	9dpi	Nasal swab	M_H1N1	324	A	G	777	879	6.37	synonymous_variant	M1 H1N1	p.Thr108Thr	6 dpi	H1N1	56
14	Vaccinated	9dpi	Nasal swab	M_H1N1	333	G	A	172	832	3.25	synonymous_variant	M1 H1N1	p.Gly111Gly	6 dpi	H1N1	27
14	Vaccinated	9dpi	Nasal swab	M_H1N1	342	A	G	1004	887	7.67	synonymous_variant	M1 H1N1	p.Glu114Glu	6 dpi	H1N1	68
14	Vaccinated	9dpi	Nasal swab	M_H1N1	369	T	A	860	972	7.3	synonymous_variant	M1 H1N1	p.Ala123Ala	6 dpi	H1N1	71
14	Vaccinated	9dpi	Nasal swab	M_H1N1	399	T	C	3114	1132	16.96	synonymous_variant	M1 H1N1	p.Asn133Asn	6 dpi	H1N1	192
14	Vaccinated	9dpi	Nasal swab	M_H1N1	450	A	T	1671	1092	10.62	synonymous_variant	M1 H1N1	p.Thr150Thr	6 dpi	H1N1	116
14	Vaccinated	9dpi	Nasal swab	M_H1N1	462	C	T	978	1018	7.07	synonymous_variant	M1 H1N1	p.Ile154Ile	6 dpi	H1N1	72
14	Vaccinated	9dpi	Nasal swab	M_H1N1	483	A	T	629	991	5.45	synonymous_variant	M1 H1N1	p.Ser161Ser	6 dpi	H1N1	54
14	Vaccinated	9dpi	Nasal swab	M_H1N1	489	G	A	693	948	5.59	synonymous_variant	M1 H1N1	p.Arg163Arg	6 dpi	H1N1	53
14	Vaccinated	9dpi	Nasal swab	M_H1N1	514	C	T	2757	1022	15.56	synonymous_variant	M1 H1N1	p.Leu172Leu	6 dpi	H1N1	159
14	Vaccinated	9dpi	Nasal swab	M_H1N1	540	A	T	1715	945	12.06	synonymous_variant	M1 H1N1	p.Val180Val	6 dpi	H1N1	114
14	Vaccinated	9dpi	Nasal swab	M_H1N1	555	T	A	2011	898	14.25	synonymous_variant	M1 H1N1	p.Thr185Thr	6 dpi	H1N1	128
14	Vaccinated	9dpi	Nasal swab	M_H1N1	561	G	A	1847	887	13.3	synonymous_variant	M1 H1N1	p.Lys187Lys	6 dpi	H1N1	118
14	Vaccinated	9dpi	Nasal swab	M_H1N1	591	G	A	836	848	8.02	synonymous_variant	M1 H1N1	p.Glu197Glu	6 dpi	H1N1	68
14	Vaccinated	9dpi	Nasal swab	M_H1N1	603	A	G	1101	909	9.57	synonymous_variant	M1 H1N1	p.Glu201Glu	6 dpi	H1N1	87
14	Vaccinated	9dpi	Nasal swab	M_H1N1	639	G	A	1078	949	7.9	synonymous_variant	M1 H1N1	p.Val213Val	6 dpi	H1N1	75
14	Vaccinated	9dpi	Nasal swab	M_H1N1	660	G	A	967	921	7.38	synonymous_variant	M1 H1N1	p.Gly220Gly	6 dpi	H1N1	68
14	Vaccinated	9dpi	Nasal swab	M_H1N1	666	T	C	1908	929	13.02	synonymous_variant	M1 H1N1	p.His222His	6 dpi	H1N1	121
14	Vaccinated	9dpi	Nasal swab	M_H1N1	669	C	T	1508	973	12.23	synonymous_variant	M1 H1N1	p.Pro223Pro	6 dpi	H1N1	119
14	Vaccinated	9dpi	Nasal swab	M_H1N1	679	G	A	903	889	7.54	missense_variant	M1 H1N1	p.Ala227Thr	6 dpi	H1N1	67
14	Vaccinated	9dpi	Nasal swab	M_H1N1	744	A	G	765	772	7.38	missense_variant	M1 H1N1	p.Ile248Met	6 dpi	H1N1	57
14	Vaccinated	9dpi	Nasal swab	M_H1N1	711	G	A	966	841	7.97	splice_region_variant&intron_variant	M2 H1N1		6 dpi	H1N1	67
14	Vaccinated	9dpi	Nasal swab	M_H1N1	741	A	G	883	780	8.08	missense_variant	M2 H1N1	p.Lys18Arg	6 dpi	H1N1	63
14	Vaccinated	9dpi	Nasal swab	M_H1N1	750	G	A	476	682	5.43	missense_variant	M2 H1N1	p.Gly21Asp	6 dpi	H1N1	37
14	Vaccinated	9dpi	Nasal swab	M_H1N1	781	C	T	293	676	3.55	synonymous_variant	M2 H1N1	p.Asn31Asn	6 dpi	H1N1	24
14	Vaccinated	9dpi	Nasal swab	M_H1N1	829	T	C	538	644	7.14	synonymous_variant	M2 H1N1	p.Phe47Phe	6 dpi	H1N1	46
14	Vaccinated	9dpi	Nasal swab	M_H1N1	841	C	T	2104	698	15.33	synonymous_variant	M2 H1N1	p.Ile51Ile	6 dpi	H1N1	107
14	Vaccinated	9dpi	Nasal swab	M_H1N1	850	C	T	242	593	4.22	synonymous_variant	M2 H1N1	p.Arg54Arg	6 dpi	H1N1	25
14	Vaccinated	9dpi	Nasal swab	M_H1N1	874	G	A	258	559	5.01	synonymous_variant	M2 H1N1	p.Gly62Gly	6 dpi	H1N1	28
14	Vaccinated	9dpi	Nasal swab	M_H1N1	889	A	G	1068	529	13.04	synonymous_variant	M2 H1N1	p.Gly67Gly	6 dpi	H1N1	69
14	Vaccinated	9dpi	Nasal swab	M_H1N1	931	A	G	692	385	11.95	synonymous_variant	M2 H1N1	p.Gln81Gln	6 dpi	H1N1	46
14	Vaccinated	9dpi	Nasal swab	M_H1N1	933	G	A	643	372	12.1	missense_variant	M2 H1N1	p.Ser82Asn	6 dpi	H1N1	45
14	Vaccinated	9dpi	Nasal swab	NP_H1N1	195	G	A	205	177	10.17	synonymous_variant	NP H1N1	p.Arg65Arg	6 dpi	H1N1	18
14	Vaccinated	9dpi	Nasal swab	NP_H1N1	222	G	A	229	189	12.7	synonymous_variant	NP H1N1	p.Arg74Arg	6 dpi	H1N1	24
14	Vaccinated	9dpi	Nasal swab	NP_H1N1	351	G	A	165	218	7.34	synonymous_variant	NP H1N1	p.Arg117Arg	6 dpi	H1N1	16
14	Vaccinated	9dpi	Nasal swab	NP_H1N1	354	G	A	146	220	7.27	synonymous_variant	NP H1N1	p.Arg118Arg	6 dpi	H1N1	16
14	Vaccinated	9dpi	Nasal swab	NP_H1N1	441	A	G	396	247	12.55	synonymous_variant	NP H1N1	p.Thr147Thr	6 dpi	H1N1	31
14	Vaccinated	9dpi	Nasal swab	NP_H1N1	576	G	A	303	211	11.85	synonymous_variant	NP H1N1	p.Glu192Glu	6 dpi	H1N1	25
14	Vaccinated	9dpi	Nasal swab	NP_H1N1	642	G	A	97	192	8.85	synonymous_variant	NP H1N1	p.Arg214Arg	6 dpi	H1N1	17
14	Vaccinated	9dpi	Nasal swab	NP_H1N1	647	A	G	179	194	10.31	missense_variant	NP H1N1	p.Lys216Arg	6 dpi	H1N1	20
14	Vaccinated	9dpi	Nasal swab	NP_H1N1	693	A	G	270	192	12.5	synonymous_variant	NP H1N1	p.Gln231Gln	6 dpi	H1N1	24
14	Vaccinated	9dpi	Nasal swab	NP_H1N1	720	C	T	177	199	11.56	synonymous_variant	NP H1N1	p.Asp240Asp	6 dpi	H1N1	23
14	Vaccinated	9dpi	Nasal swab	NP_H1N1	825	C	T	134	185	10.27	synonymous_variant	NP H1N1	p.Cys275Cys	6 dpi	H1N1	19
14	Vaccinated	9dpi	Nasal swab	NP_H1N1	897	C	T	476	229	12.23	synonymous_variant	NP H1N1	p.Val299Val	6 dpi	H1N1	28
14	Vaccinated	9dpi	Nasal swab	NP_H1N1	912	T	C	442	228	10.96	synonymous_variant	NP H1N1	p.Phe304Phe	6 dpi	H1N1	25
14	Vaccinated	9dpi	Nasal swab	NP_H1N1	978	T	C	160	238	5.04	synonymous_variant	NP H1N1	p.Ser326Ser	6 dpi	H1N1	12
14	Vaccinated	9dpi	Nasal swab	NP_H1N1	985	G	A	534	268	13.06	missense_variant	NP H1N1	p.Val329Ile	6 dpi	H1N1	35
14	Vaccinated	9dpi	Nasal swab	NP_H1N1	1032	A	G	366	237	11.39	synonymous_variant	NP H1N1	p.Ser344Ser	6 dpi	H1N1	27
14	Vaccinated	9dpi	Nasal swab	NP_H1N1	1047	G	A	63	221	5.43	synonymous_variant	NP H1N1	p.Gly349Gly	6 dpi	H1N1	12
14	Vaccinated	9dpi	Nasal swab	NP_H1N1	1068	G	A	211	251	9.16	synonymous_variant	NP H1N1	p.Gly356Gly	6 dpi	H1N1	23
14	Vaccinated	9dpi	Nasal swab	NP_H1N1	1069	A	C	202	251	8.76	missense_variant	NP H1N1	p.Lys357Gln	6 dpi	H1N1	22
14	Vaccinated	9dpi	Nasal swab	NP_H1N1	1149	T	C	437	211	15.17	synonymous_variant	NP H1N1	p.Ser383Ser	6 dpi	H1N1	32
14	Vaccinated	9dpi	Nasal swab	NP_H1N1	1191	C	T	402	198	12.63	synonymous_variant	NP H1N1	p.Asn397Asn	6 dpi	H1N1	25
14	Vaccinated	9dpi	Nasal swab	NP_H1N1	1197	G	A	503	196	13.78	synonymous_variant	NP H1N1	p.Gln399Gln	6 dpi	H1N1	27
14	Vaccinated	9dpi	Nasal swab	NP_H1N1	1222	G	A	385	190	13.16	missense_variant	NP H1N1	p.Val408Ile	6 dpi	H1N1	25
14	Vaccinated	9dpi	Nasal swab	NP_H1N1	1260	T	C	236	213	11.74	synonymous_variant	NP H1N1	p.Phe420Phe	6 dpi	H1N1	25
14	Vaccinated	9dpi	Nasal swab	NP_H1N1	1332	C	T	412	216	15.28	missense_variant	NP H1N1	p.???444Ile	6 dpi	H1N1	33
14	Vaccinated	9dpi	Nasal swab	NP_H1N1	1485	G	T	342	87	22.99	missense_variant	NP H1N1	p.???495Asp	6 dpi	H1N1	20
14	Vaccinated	9dpi	Nasal swab	PA_H1N1	1260	C	A	336	51	29.41	synonymous_variant	PA H1N1	p.Ser420Ser	6 dpi	H1N1	15
14	Vaccinated	9dpi	Nasal swab	PA_H1N1	1590	G	T	251	63	19.05	synonymous_variant	PA H1N1	p.Pro530Pro	6 dpi	H1N1	12
14	Vaccinated	9dpi	Nasal swab	PA_H1N1	1815	A	G	190	61	16.39	synonymous_variant	PA H1N1	p.Lys605Lys	6 dpi	H1N1	10
14	Vaccinated	9dpi	Nasal swab	PB1_H1N1	1605	A	C	240	70	15.71	synonymous_variant	PB1 H1N1	p.Ile535Ile	6 dpi	H1N1	11
14	Vaccinated	9dpi	Nasal swab	PB1_H1N1	1821	G	A	198	82	19.51	synonymous_variant	PB1 H1N1	p.Pro607Pro	6 dpi	H1N1	16
14	Vaccinated	9dpi	Nasal swab	PB2_H1N1	254	G	C	74	51	27.45	missense_variant	PB2 H1N1	p.Gly85Ala	6 dpi	H1N1	14
14	Vaccinated	9dpi	Nasal swab	NS_H3N2	131	G	A	87	762	8.4	missense_variant	NS1 H3N2	p.Arg44Lys	6 dpi	H3N2	64
14	Vaccinated	9dpi	Nasal swab	NS_H3N2	135	G	A	258	754	9.95	synonymous_variant	NS1 H3N2	p.Gly45Gly	6 dpi	H3N2	75
14	Vaccinated	9dpi	Nasal swab	NS_H3N2	176	G	A	384	719	8.62	missense_variant	NS1 H3N2	p.Arg59His	6 dpi	H3N2	62
14	Vaccinated	9dpi	Nasal swab	NS_H3N2	205	A	C	1093	735	13.47	missense_variant	NS1 H3N2	p.Ile69Leu	6 dpi	H3N2	99
14	Vaccinated	9dpi	Nasal swab	NS_H3N2	215	G	A	987	732	13.93	missense_variant	NS1 H3N2	p.Gly72Glu	6 dpi	H3N2	102
14	Vaccinated	9dpi	Nasal swab	NS_H3N2	309	A	C	1720	746	15.55	missense_variant	NS1 H3N2	p.Leu103Phe	6 dpi	H3N2	116
14	Vaccinated	9dpi	Nasal swab	NS_H3N2	330	G	A	411	707	7.21	synonymous_variant	NS1 H3N2	p.Lys110Lys	6 dpi	H3N2	51
14	Vaccinated	9dpi	Nasal swab	NS_H3N2	331	G	A	375	712	7.16	missense_variant	NS1 H3N2	p.Val111Met	6 dpi	H3N2	51
14	Vaccinated	9dpi	Nasal swab	NS_H3N2	396	G	A	981	813	10.58	synonymous_variant	NS1 H3N2	p.Ala132Ala	6 dpi	H3N2	86
14	Vaccinated	9dpi	Nasal swab	NS_H3N2	409	G	A	733	850	11.06	missense_variant	NS1 H3N2	p.Val137Ile	6 dpi	H3N2	94
14	Vaccinated	9dpi	Nasal swab	NS_H3N2	511	A	G	3519	983	22.38	missense_variant	NS1 H3N2	p.Asn171Asp	6 dpi	H3N2	220
14	Vaccinated	9dpi	Nasal swab	NS_H3N2	553	C	T	632	766	10.7	missense_variant	NS1 H3N2	p.Leu185Phe	6 dpi	H3N2	82
14	Vaccinated	9dpi	Nasal swab	NS_H3N2	589	G	A	1731	802	15.46	missense_variant	NS1 H3N2	p.Ala197Thr	6 dpi	H3N2	124
14	Vaccinated	9dpi	Nasal swab	NS_H3N2	635	C	A	3308	1012	19.07	missense_variant	NS1 H3N2	p.Pro212His	6 dpi	H3N2	193
14	Vaccinated	9dpi	Nasal swab	NS_H3N2	733	G	A	1410	793	12.99	synonymous_variant	NS2 H3N2	p.Leu87Leu	6 dpi	H3N2	103
14	Vaccinated	9dpi	Nasal swab	NS_H3N2	738	T	C	883	613	11.09	missense_variant	NS2 H3N2	p.Leu89Ser	6 dpi	H3N2	68
14	Vaccinated	9dpi	Nasal swab	NS_H3N2	760	G	A	467	459	12.64	synonymous_variant	NS2 H3N2	p.Gln96Gln	6 dpi	H3N2	58
14	Vaccinated	9dpi	Nasal swab	NS_H3N2	781	A	G	376	357	14.85	synonymous_variant	NS2 H3N2	p.Leu103Leu	6 dpi	H3N2	53
14	Vaccinated	9dpi	Nasal swab	M_H3N2	150	A	G	786	873	7.33	synonymous_variant	M1 H3N2	p.Pro50Pro	6 dpi	H3N2	64
14	Vaccinated	9dpi	Nasal swab	M_H3N2	178	T	C	275	917	3.6	synonymous_variant	M1 H3N2	p.Leu60Leu	6 dpi	H3N2	33
14	Vaccinated	9dpi	Nasal swab	M_H3N2	183	A	G	81	938	2.45	synonymous_variant	M1 H3N2	p.Gly61Gly	6 dpi	H3N2	23
14	Vaccinated	9dpi	Nasal swab	M_H3N2	240	C	T	972	874	8.7	synonymous_variant	M1 H3N2	p.Val80Val	6 dpi	H3N2	76
14	Vaccinated	9dpi	Nasal swab	M_H3N2	249	C	T	623	923	6.07	synonymous_variant	M1 H3N2	p.Ala83Ala	6 dpi	H3N2	56
14	Vaccinated	9dpi	Nasal swab	M_H3N2	255	T	C	479	960	5.21	synonymous_variant	M1 H3N2	p.Asn85Asn	6 dpi	H3N2	50
14	Vaccinated	9dpi	Nasal swab	M_H3N2	270	G	T	1740	1042	10.65	synonymous_variant	M1 H3N2	p.Pro90Pro	6 dpi	H3N2	111
14	Vaccinated	9dpi	Nasal swab	M_H3N2	297	G	A	827	948	6.54	synonymous_variant	M1 H3N2	p.Leu99Leu	6 dpi	H3N2	62
14	Vaccinated	9dpi	Nasal swab	M_H3N2	324	G	A	1164	1023	7.82	synonymous_variant	M1 H3N2	p.Thr108Thr	6 dpi	H3N2	80
14	Vaccinated	9dpi	Nasal swab	M_H3N2	333	A	G	657	1021	6.27	synonymous_variant	M1 H3N2	p.Gly111Gly	6 dpi	H3N2	64
14	Vaccinated	9dpi	Nasal swab	M_H3N2	342	G	A	1542	1103	9.61	synonymous_variant	M1 H3N2	p.Glu114Glu	6 dpi	H3N2	106
14	Vaccinated	9dpi	Nasal swab	M_H3N2	369	A	T	1021	1167	8.23	synonymous_variant	M1 H3N2	p.Ala123Ala	6 dpi	H3N2	96
14	Vaccinated	9dpi	Nasal swab	M_H3N2	399	C	T	3115	1296	15.28	synonymous_variant	M1 H3N2	p.Asn133Asn	6 dpi	H3N2	198
14	Vaccinated	9dpi	Nasal swab	M_H3N2	450	T	A	1803	1224	10.54	synonymous_variant	M1 H3N2	p.Thr150Thr	6 dpi	H3N2	129
14	Vaccinated	9dpi	Nasal swab	M_H3N2	462	T	C	774	1167	5.66	synonymous_variant	M1 H3N2	p.Ile154Ile	6 dpi	H3N2	66
14	Vaccinated	9dpi	Nasal swab	M_H3N2	483	T	A	948	1133	6.18	synonymous_variant	M1 H3N2	p.Ser161Ser	6 dpi	H3N2	70
14	Vaccinated	9dpi	Nasal swab	M_H3N2	489	A	G	575	1070	4.39	synonymous_variant	M1 H3N2	p.Arg163Arg	6 dpi	H3N2	47
14	Vaccinated	9dpi	Nasal swab	M_H3N2	514	T	C	2082	1161	11.46	synonymous_variant	M1 H3N2	p.Leu172Leu	6 dpi	H3N2	133
14	Vaccinated	9dpi	Nasal swab	M_H3N2	540	T	A	883	1093	7.04	synonymous_variant	M1 H3N2	p.Val180Val	6 dpi	H3N2	77
14	Vaccinated	9dpi	Nasal swab	M_H3N2	555	A	T	2302	1058	12.48	synonymous_variant	M1 H3N2	p.Thr185Thr	6 dpi	H3N2	132
14	Vaccinated	9dpi	Nasal swab	M_H3N2	561	A	G	1645	1020	10.39	synonymous_variant	M1 H3N2	p.Lys187Lys	6 dpi	H3N2	106
14	Vaccinated	9dpi	Nasal swab	M_H3N2	591	A	G	1347	992	9.07	synonymous_variant	M1 H3N2	p.Glu197Glu	6 dpi	H3N2	90
14	Vaccinated	9dpi	Nasal swab	M_H3N2	603	G	A	1472	1044	9.39	synonymous_variant	M1 H3N2	p.Glu201Glu	6 dpi	H3N2	98
14	Vaccinated	9dpi	Nasal swab	M_H3N2	639	A	G	1345	1010	8.81	synonymous_variant	M1 H3N2	p.Val213Val	6 dpi	H3N2	89
14	Vaccinated	9dpi	Nasal swab	M_H3N2	660	A	G	1533	945	9.74	synonymous_variant	M1 H3N2	p.Gly220Gly	6 dpi	H3N2	92
14	Vaccinated	9dpi	Nasal swab	M_H3N2	666	C	T	401	972	4.42	synonymous_variant	M1 H3N2	p.His222His	6 dpi	H3N2	43
14	Vaccinated	9dpi	Nasal swab	M_H3N2	669	T	C	486	939	4.37	synonymous_variant	M1 H3N2	p.Pro223Pro	6 dpi	H3N2	41
14	Vaccinated	9dpi	Nasal swab	M_H3N2	679	A	G	457	951	4.84	missense_variant	M1 H3N2	p.Thr227Ala	6 dpi	H3N2	46
14	Vaccinated	9dpi	Nasal swab	M_H3N2	744	G	A	872	846	6.86	missense_variant	M1 H3N2	p.Met248Ile	6 dpi	H3N2	58
14	Vaccinated	9dpi	Nasal swab	M_H3N2	711	A	G	878	878	6.83	splice_region_variant&intron_variant	M2 H3N2		6 dpi	H3N2	60
14	Vaccinated	9dpi	Nasal swab	M_H3N2	741	G	A	972	845	6.98	missense_variant	M2 H3N2	p.Arg18Lys	6 dpi	H3N2	59
14	Vaccinated	9dpi	Nasal swab	M_H3N2	750	A	G	213	734	2.86	missense_variant	M2 H3N2	p.Asp21Gly	6 dpi	H3N2	21
14	Vaccinated	9dpi	Nasal swab	M_H3N2	761	C	G	429	757	4.76	missense_variant	M2 H3N2	p.Pro25Ala	6 dpi	H3N2	36
14	Vaccinated	9dpi	Nasal swab	M_H3N2	764	C	A	476	755	4.77	missense_variant	M2 H3N2	p.Leu26Ile	6 dpi	H3N2	36
14	Vaccinated	9dpi	Nasal swab	M_H3N2	781	T	C	768	724	6.08	synonymous_variant	M2 H3N2	p.Asn31Asn	6 dpi	H3N2	44
14	Vaccinated	9dpi	Nasal swab	M_H3N2	829	C	T	554	682	6.01	synonymous_variant	M2 H3N2	p.Phe47Phe	6 dpi	H3N2	41
14	Vaccinated	9dpi	Nasal swab	M_H3N2	841	T	C	1131	721	10.26	synonymous_variant	M2 H3N2	p.Ile51Ile	6 dpi	H3N2	74
14	Vaccinated	9dpi	Nasal swab	M_H3N2	850	T	C	324	615	5.04	synonymous_variant	M2 H3N2	p.Arg54Arg	6 dpi	H3N2	31
14	Vaccinated	9dpi	Nasal swab	M_H3N2	874	A	G	184	617	4.21	synonymous_variant	M2 H3N2	p.Gly62Gly	6 dpi	H3N2	26
14	Vaccinated	9dpi	Nasal swab	M_H3N2	889	G	A	558	572	7.69	synonymous_variant	M2 H3N2	p.Gly67Gly	6 dpi	H3N2	44
14	Vaccinated	9dpi	Nasal swab	M_H3N2	896	G	A	920	592	10.14	missense_variant	M2 H3N2	p.Glu70Lys	6 dpi	H3N2	60
14	Vaccinated	9dpi	Nasal swab	M_H3N2	931	G	A	701	439	9.57	synonymous_variant	M2 H3N2	p.Gln81Gln	6 dpi	H3N2	42
14	Vaccinated	9dpi	Nasal swab	M_H3N2	933	A	G	630	427	9.13	missense_variant	M2 H3N2	p.Asn82Ser	6 dpi	H3N2	39
14	Vaccinated	9dpi	Nasal swab	NP_H3N2	195	A	G	301	155	14.84	synonymous_variant	NP H3N2	p.Arg65Arg	6 dpi	H3N2	23
14	Vaccinated	9dpi	Nasal swab	NP_H3N2	222	A	G	103	156	9.62	synonymous_variant	NP H3N2	p.Arg74Arg	6 dpi	H3N2	15
14	Vaccinated	9dpi	Nasal swab	NP_H3N2	351	A	G	251	147	12.24	synonymous_variant	NP H3N2	p.Arg117Arg	6 dpi	H3N2	18
14	Vaccinated	9dpi	Nasal swab	NP_H3N2	354	A	G	265	152	13.16	synonymous_variant	NP H3N2	p.Arg118Arg	6 dpi	H3N2	20
14	Vaccinated	9dpi	Nasal swab	NP_H3N2	441	G	A	829	182	25.82	synonymous_variant	NP H3N2	p.Thr147Thr	6 dpi	H3N2	47
14	Vaccinated	9dpi	Nasal swab	NP_H3N2	576	A	G	295	147	12.93	synonymous_variant	NP H3N2	p.Glu192Glu	6 dpi	H3N2	19
14	Vaccinated	9dpi	Nasal swab	NP_H3N2	642	A	G	165	143	9.79	synonymous_variant	NP H3N2	p.Arg214Arg	6 dpi	H3N2	14
14	Vaccinated	9dpi	Nasal swab	NP_H3N2	647	G	A	273	148	11.49	missense_variant	NP H3N2	p.Arg216Lys	6 dpi	H3N2	17
14	Vaccinated	9dpi	Nasal swab	NP_H3N2	693	G	A	503	153	21.57	synonymous_variant	NP H3N2	p.Gln231Gln	6 dpi	H3N2	33
14	Vaccinated	9dpi	Nasal swab	NP_H3N2	720	T	C	322	169	18.93	synonymous_variant	NP H3N2	p.Asp240Asp	6 dpi	H3N2	32
14	Vaccinated	9dpi	Nasal swab	NP_H3N2	825	T	C	72	169	8.28	synonymous_variant	NP H3N2	p.Cys275Cys	6 dpi	H3N2	14
14	Vaccinated	9dpi	Nasal swab	NP_H3N2	897	T	C	492	195	15.38	synonymous_variant	NP H3N2	p.Val299Val	6 dpi	H3N2	30
14	Vaccinated	9dpi	Nasal swab	NP_H3N2	912	C	T	288	187	10.16	synonymous_variant	NP H3N2	p.Phe304Phe	6 dpi	H3N2	19
14	Vaccinated	9dpi	Nasal swab	NP_H3N2	978	C	T	214	200	8	synonymous_variant	NP H3N2	p.Ser326Ser	6 dpi	H3N2	16
14	Vaccinated	9dpi	Nasal swab	NP_H3N2	985	A	G	171	211	7.11	missense_variant	NP H3N2	p.Ile329Val	6 dpi	H3N2	15
14	Vaccinated	9dpi	Nasal swab	NP_H3N2	1032	G	A	252	179	8.94	synonymous_variant	NP H3N2	p.Ser344Ser	6 dpi	H3N2	16
14	Vaccinated	9dpi	Nasal swab	NP_H3N2	1041	C	A	482	167	13.17	synonymous_variant	NP H3N2	p.Ile347Ile	6 dpi	H3N2	22
14	Vaccinated	9dpi	Nasal swab	NP_H3N2	1068	A	G	84	191	7.85	synonymous_variant	NP H3N2	p.Gly356Gly	6 dpi	H3N2	15
14	Vaccinated	9dpi	Nasal swab	NP_H3N2	1069	C	A	88	188	7.98	missense_variant	NP H3N2	p.Gln357Lys	6 dpi	H3N2	15
14	Vaccinated	9dpi	Nasal swab	NP_H3N2	1149	C	T	359	203	16.26	synonymous_variant	NP H3N2	p.Ser383Ser	6 dpi	H3N2	33
14	Vaccinated	9dpi	Nasal swab	NP_H3N2	1191	T	C	674	181	22.65	synonymous_variant	NP H3N2	p.Asn397Asn	6 dpi	H3N2	41
14	Vaccinated	9dpi	Nasal swab	NP_H3N2	1197	A	G	784	190	22.11	synonymous_variant	NP H3N2	p.Gln399Gln	6 dpi	H3N2	42
14	Vaccinated	9dpi	Nasal swab	NP_H3N2	1212	G	A	111	192	6.25	synonymous_variant	NP H3N2	p.Gly404Gly	6 dpi	H3N2	12
14	Vaccinated	9dpi	Nasal swab	NP_H3N2	1222	A	G	263	197	10.66	missense_variant	NP H3N2	p.Ile408Val	6 dpi	H3N2	21
14	Vaccinated	9dpi	Nasal swab	NP_H3N2	1260	C	T	233	231	10.82	synonymous_variant	NP H3N2	p.Phe420Phe	6 dpi	H3N2	25
14	Vaccinated	9dpi	Nasal swab	NP_H3N2	1332	T	C	172	232	10.78	synonymous_variant	NP H3N2	p.Ile444Ile	6 dpi	H3N2	25
14	Vaccinated	9dpi	Nasal swab	NP_H3N2	1371	C	A	508	233	15.88	synonymous_variant	NP H3N2	p.Ser457Ser	6 dpi	H3N2	37
14	Vaccinated	9dpi	Nasal swab	NP_H3N2	1485	T	G	1010	77	50.65	missense_variant	NP H3N2	p.Asp495Glu	6 dpi	H3N2	39
14	Vaccinated	9dpi	Nasal swab	PA_H3N2	1260	A	C	341	52	25	synonymous_variant	PA H3N2	p.Ser420Ser	6 dpi	H3N2	13
14	Vaccinated	9dpi	Nasal swab	PB1_H3N2	1254	T	C	129	54	22.22	synonymous_variant	PB1 H3N2	p.Val418Val	6 dpi	H3N2	12
14	Vaccinated	9dpi	Nasal swab	PB1_H3N2	1686	C	T	243	54	24.07	synonymous_variant	PB1 H3N2	p.His562His	6 dpi	H3N2	13
14	Vaccinated	9dpi	Nasal swab	PB1_H3N2	1821	A	G	263	58	22.41	synonymous_variant	PB1 H3N2	p.Pro607Pro	6 dpi	H3N2	13
14	Vaccinated	9dpi	Nasal swab	PB1_H3N2	1902	T	C	63	70	15.71	synonymous_variant	PB1 H3N2	p.His634His	6 dpi	H3N2	11
14	Vaccinated	9dpi	Nasal swab	PB1_H3N2	1986	C	T	193	51	21.57	synonymous_variant	PB1 H3N2	p.Thr662Thr	6 dpi	H3N2	11
14	Vaccinated	9dpi	Nasal swab	M_H1N1	273	T	C	253	2403	1.21	synonymous_variant	M1 H1N1	p.Asn91Asn	7 dpi	H1N1	29
14	Vaccinated	9dpi	Nasal swab	HA_H1N1	243	C	T	16019	437	100	synonymous_variant	HA H1N1	p.Asn81Asn	7 dpi	H1N1	437
14	Vaccinated	9dpi	Nasal swab	HA_H1N1	454	G	T	13904	381	100	missense_variant	HA H1N1	p.Ala152Ser	7 dpi	H1N1	381
14	Vaccinated	9dpi	Nasal swab	HA_H1N1	611	T	A	17103	491	99.39	missense_variant	HA H1N1	p.Val204Asp	7 dpi	H1N1	488
14	Vaccinated	9dpi	Nasal swab	HA_H1N1	1539	C	T	14567	399	99.75	synonymous_variant	HA H1N1	p.Asn513Asn	7 dpi	H1N1	398
14	Vaccinated	9dpi	Nasal swab	PA_H1N1	1878	A	G	68	365	2.74	synonymous_variant	PA H1N1	p.Lys626Lys	7 dpi	H1N1	10
14	Vaccinated	9dpi	Nasal swab	PA_H1N1	1902	G	A	172	370	3.24	synonymous_variant	PA H1N1	p.Gly634Gly	7 dpi	H1N1	12
14	Vaccinated	9dpi	Nasal swab	PA_H1N1	1933	G	A	213	430	3.95	missense_variant	PA H1N1	p.Val645Ile	7 dpi	H1N1	17
14	Vaccinated	9dpi	Nasal swab	PA_H1N1	2025	C	T	202	555	2.88	synonymous_variant	PA H1N1	p.Asn675Asn	7 dpi	H1N1	16
14	Vaccinated	9dpi	Nasal swab	PA_H1N1	2131	A	C	175	501	2.59	missense_variant	PA H1N1	p.Ile711Leu	7 dpi	H1N1	13
14	Vaccinated	9dpi	Nasal swab	PA_H1N1	2134	G	A	188	482	2.7	missense_variant	PA H1N1	p.Val712Met	7 dpi	H1N1	13
14	Vaccinated	9dpi	Nasal swab	PA_H1N1	199	G	A	125	343	2.92	missense_variant	PA X H1N1	p.Asp67Asn	7 dpi	H1N1	10
14	Vaccinated	9dpi	Nasal swab	PA_H1N1	558	C	T	106	279	3.94	synonymous_variant	PA X H1N1	p.Ala186Ala	7 dpi	H1N1	11
14	Vaccinated	9dpi	Nasal swab	PB1_H1N1	1522	G	T	127	403	3.23	stop_gained	PB1 H1N1	p.Glu508*	7 dpi	H1N1	13
14	Vaccinated	9dpi	Nasal swab	PB2_H1N1	165	C	T	134	231	4.33	synonymous_variant	PB2 H1N1	p.Tyr55Tyr	7 dpi	H1N1	10
14	Vaccinated	9dpi	Nasal swab	PB2_H1N1	951	G	A	1633	307	21.5	synonymous_variant	PB2 H1N1	p.Leu317Leu	7 dpi	H1N1	66
14	Vaccinated	9dpi	Nasal swab	PB2_H1N1	1697	A	T	322	219	8.22	missense_variant	PB2 H1N1	p.Gln566Leu	7 dpi	H1N1	18
14	Vaccinated	9dpi	Nasal swab	NS_H1N1	511	G	A	177	1307	2.14	missense_variant	NS1 H1N1	p.Asp171Asn	8 dpi	H1N1	28
14	Vaccinated	9dpi	Nasal swab	NS_H1N1	733	A	G	97	1019	1.18	synonymous_variant	NS2 H1N1	p.Leu87Leu	8 dpi	H1N1	12
14	Vaccinated	9dpi	Nasal swab	M_H1N1	150	G	A	106	981	1.73	synonymous_variant	M1 H1N1	p.Pro50Pro	8 dpi	H1N1	17
14	Vaccinated	9dpi	Nasal swab	M_H1N1	270	T	G	172	1365	1.47	synonymous_variant	M1 H1N1	p.Pro90Pro	8 dpi	H1N1	20
14	Vaccinated	9dpi	Nasal swab	M_H1N1	324	A	G	62	1268	1.03	synonymous_variant	M1 H1N1	p.Thr108Thr	8 dpi	H1N1	13
14	Vaccinated	9dpi	Nasal swab	M_H1N1	369	T	A	74	1297	1.46	synonymous_variant	M1 H1N1	p.Ala123Ala	8 dpi	H1N1	19
14	Vaccinated	9dpi	Nasal swab	M_H1N1	399	T	C	337	1510	2.58	synonymous_variant	M1 H1N1	p.Asn133Asn	8 dpi	H1N1	39
14	Vaccinated	9dpi	Nasal swab	M_H1N1	514	C	T	160	1509	1.66	synonymous_variant	M1 H1N1	p.Leu172Leu	8 dpi	H1N1	25
14	Vaccinated	9dpi	Nasal swab	M_H1N1	540	A	T	81	1446	1.04	synonymous_variant	M1 H1N1	p.Val180Val	8 dpi	H1N1	15
14	Vaccinated	9dpi	Nasal swab	M_H1N1	561	G	A	97	1278	1.25	synonymous_variant	M1 H1N1	p.Lys187Lys	8 dpi	H1N1	16
14	Vaccinated	9dpi	Nasal swab	M_H1N1	603	A	G	69	1162	1.12	synonymous_variant	M1 H1N1	p.Glu201Glu	8 dpi	H1N1	13
14	Vaccinated	9dpi	Nasal swab	M_H1N1	639	G	A	114	1159	1.21	synonymous_variant	M1 H1N1	p.Val213Val	8 dpi	H1N1	14
14	Vaccinated	9dpi	Nasal swab	M_H1N1	666	T	C	131	1199	1.58	synonymous_variant	M1 H1N1	p.His222His	8 dpi	H1N1	19
14	Vaccinated	9dpi	Nasal swab	M_H1N1	679	G	A	134	1186	1.52	missense_variant	M1 H1N1	p.Ala227Thr	8 dpi	H1N1	18
14	Vaccinated	9dpi	Nasal swab	M_H1N1	711	G	A	118	1071	1.4	splice_region_variant&intron_variant	M2 H1N1		8 dpi	H1N1	15
14	Vaccinated	9dpi	Nasal swab	M_H1N1	841	C	T	259	961	2.91	synonymous_variant	M2 H1N1	p.Ile51Ile	8 dpi	H1N1	28
14	Vaccinated	9dpi	Nasal swab	NP_H1N1	690	C	T	176	264	5.3	synonymous_variant	NP H1N1	p.Phe230Phe	8 dpi	H1N1	14
14	Vaccinated	9dpi	Nasal swab	HA_H1N1	243	C	T	4216	116	100	synonymous_variant	HA H1N1	p.Asn81Asn	8 dpi	H1N1	116
14	Vaccinated	9dpi	Nasal swab	HA_H1N1	331	G	A	659	136	22.06	missense_variant	HA H1N1	p.Glu111Lys	8 dpi	H1N1	30
14	Vaccinated	9dpi	Nasal swab	HA_H1N1	454	G	T	4087	111	100	missense_variant	HA H1N1	p.Ala152Ser	8 dpi	H1N1	111
14	Vaccinated	9dpi	Nasal swab	HA_H1N1	611	T	A	4302	124	98.39	missense_variant	HA H1N1	p.Val204Asp	8 dpi	H1N1	122
14	Vaccinated	9dpi	Nasal swab	HA_H1N1	1539	C	T	4067	112	100	synonymous_variant	HA H1N1	p.Asn513Asn	8 dpi	H1N1	112
14	Vaccinated	9dpi	Nasal swab	PA_H1N1	1878	A	G	688	268	14.55	synonymous_variant	PA H1N1	p.Lys626Lys	8 dpi	H1N1	39
14	Vaccinated	9dpi	Nasal swab	PA_H1N1	1893	C	A	3540	440	32.27	synonymous_variant	PA H1N1	p.Gly631Gly	8 dpi	H1N1	142
14	Vaccinated	9dpi	Nasal swab	PA_H1N1	1896	A	C	3844	440	32.73	synonymous_variant	PA H1N1	p.Ser632Ser	8 dpi	H1N1	144
14	Vaccinated	9dpi	Nasal swab	PA_H1N1	1902	G	A	4946	492	39.02	synonymous_variant	PA H1N1	p.Gly634Gly	8 dpi	H1N1	192
14	Vaccinated	9dpi	Nasal swab	PA_H1N1	1933	G	A	647	661	7.56	missense_variant	PA H1N1	p.Val645Ile	8 dpi	H1N1	50
14	Vaccinated	9dpi	Nasal swab	PA_H1N1	2025	C	T	10790	1297	32.15	synonymous_variant	PA H1N1	p.Asn675Asn	8 dpi	H1N1	417
14	Vaccinated	9dpi	Nasal swab	PA_H1N1	2131	A	C	5480	1048	21.66	missense_variant	PA H1N1	p.Ile711Leu	8 dpi	H1N1	227
14	Vaccinated	9dpi	Nasal swab	PA_H1N1	2134	G	A	5258	1013	21.92	missense_variant	PA H1N1	p.Val712Met	8 dpi	H1N1	222
14	Vaccinated	9dpi	Nasal swab	PA_H1N1	120	A	G	1513	717	30.96	synonymous_variant	PA X H1N1	p.Thr40Thr	8 dpi	H1N1	222
14	Vaccinated	9dpi	Nasal swab	PA_H1N1	162	A	C	4782	603	30.35	synonymous_variant	PA X H1N1	p.Ile54Ile	8 dpi	H1N1	183
14	Vaccinated	9dpi	Nasal swab	PA_H1N1	169	A	C	3992	511	31.7	synonymous_variant	PA X H1N1	p.Arg57Arg	8 dpi	H1N1	162
14	Vaccinated	9dpi	Nasal swab	PA_H1N1	261	T	C	317	201	9.95	synonymous_variant	PA X H1N1	p.Ala87Ala	8 dpi	H1N1	20
14	Vaccinated	9dpi	Nasal swab	PA_H1N1	321	G	T	493	158	15.19	synonymous_variant	PA X H1N1	p.Pro107Pro	8 dpi	H1N1	24
14	Vaccinated	9dpi	Nasal swab	PA_H1N1	346	C	A	341	139	12.95	synonymous_variant	PA X H1N1	p.Arg116Arg	8 dpi	H1N1	18
14	Vaccinated	9dpi	Nasal swab	PA_H1N1	372	A	G	464	139	14.39	synonymous_variant	PA X H1N1	p.Arg124Arg	8 dpi	H1N1	20
14	Vaccinated	9dpi	Nasal swab	PB1_H1N1	1522	G	T	423	172	23.26	stop_gained	PB1 H1N1	p.Glu508*	8 dpi	H1N1	40
14	Vaccinated	9dpi	Nasal swab	PB1_H1N1	1535	T	G	128	143	9.79	missense_variant	PB1 H1N1	p.Phe512Cys	8 dpi	H1N1	14
14	Vaccinated	9dpi	Nasal swab	PB1_H1N1	1925	G	A	204	163	8.59	missense_variant	PB1 H1N1	p.Ser642Asn	8 dpi	H1N1	14
14	Vaccinated	9dpi	Nasal swab	PB1_H1N1	2088	C	T	132	649	2.47	synonymous_variant	PB1 H1N1	p.Phe696Phe	8 dpi	H1N1	16
14	Vaccinated	9dpi	Nasal swab	PB1_H1N1	2105	G	C	64	982	1.43	missense_variant	PB1 H1N1	p.Ser702Thr	8 dpi	H1N1	14
14	Vaccinated	9dpi	Nasal swab	PB1_H1N1	2211	G	A	8690	971	33.26	synonymous_variant	PB1 H1N1	p.Lys737Lys	8 dpi	H1N1	323
14	Vaccinated	9dpi	Nasal swab	PB1_H1N1	2245	A	G	112	735	2.04	missense_variant	PB1 H1N1	p.Thr749Ala	8 dpi	H1N1	15
14	Vaccinated	9dpi	Nasal swab	PB1_H1N1	141	C	T	113	396	5.3	missense_variant	PB1 F2 H1N1	p.Thr16Ile	8 dpi	H1N1	21
14	Vaccinated	9dpi	Nasal swab	PB1_H1N1	162	A	G	189	331	4.53	missense_variant	PB1 F2 H1N1	p.Asp23Gly	8 dpi	H1N1	15
14	Vaccinated	9dpi	Nasal swab	PB1_H1N1	174	C	T	178	229	5.68	missense_variant	PB1 F2 H1N1	p.Thr27Ile	8 dpi	H1N1	13
14	Vaccinated	9dpi	Nasal swab	PB1_H1N1	183	C	T	233	221	6.33	missense_variant	PB1 F2 H1N1	p.Pro30Leu	8 dpi	H1N1	14
14	Vaccinated	9dpi	Nasal swab	PB1_H1N1	186	A	G	196	216	6.02	missense_variant	PB1 F2 H1N1	p.Glu31Gly	8 dpi	H1N1	13
14	Vaccinated	9dpi	Nasal swab	PB1_H1N1	222	C	T	232	183	7.1	missense_variant	PB1 F2 H1N1	p.Pro43Leu	8 dpi	H1N1	13
14	Vaccinated	9dpi	Nasal swab	PB2_H1N1	165	C	T	667	392	10.2	synonymous_variant	PB2 H1N1	p.Tyr55Tyr	8 dpi	H1N1	40
14	Vaccinated	9dpi	Nasal swab	PB2_H1N1	216	G	A	881	387	11.63	synonymous_variant	PB2 H1N1	p.Glu72Glu	8 dpi	H1N1	45
14	Vaccinated	9dpi	Nasal swab	PB2_H1N1	228	A	G	790	379	12.66	missense_variant	PB2 H1N1	p.Ile76Met	8 dpi	H1N1	48
14	Vaccinated	9dpi	Nasal swab	PB2_H1N1	254	G	C	197	386	8.29	missense_variant	PB2 H1N1	p.Gly85Ala	8 dpi	H1N1	32
14	Vaccinated	9dpi	Nasal swab	PB2_H1N1	266	T	A	62	346	3.18	missense_variant	PB2 H1N1	p.Val89Glu	8 dpi	H1N1	11
14	Vaccinated	9dpi	Nasal swab	PB2_H1N1	1992	A	G	115	364	3.02	synonymous_variant	PB2 H1N1	p.Arg664Arg	8 dpi	H1N1	11
14	Vaccinated	9dpi	Nasal swab	PB2_H1N1	2010	G	A	152	369	3.25	synonymous_variant	PB2 H1N1	p.Lys670Lys	8 dpi	H1N1	12
14	Vaccinated	9dpi	Nasal swab	PB2_H1N1	2012	A	G	328	367	5.72	missense_variant	PB2 H1N1	p.Asp671Gly	8 dpi	H1N1	21
14	Vaccinated	9dpi	Nasal swab	PB2_H1N1	2034	T	C	169	386	3.89	synonymous_variant	PB2 H1N1	p.Asp678Asp	8 dpi	H1N1	15
14	Vaccinated	9dpi	Nasal swab	PB2_H1N1	2097	A	G	673	393	9.41	synonymous_variant	PB2 H1N1	p.Lys699Lys	8 dpi	H1N1	37
14	Vaccinated	9dpi	Nasal swab	PB2_H1N1	2127	T	C	741	382	10.73	synonymous_variant	PB2 H1N1	p.Ser709Ser	8 dpi	H1N1	41
14	Vaccinated	9dpi	Nasal swab	PB2_H1N1	2139	A	G	1380	407	15.72	synonymous_variant	PB2 H1N1	p.Leu713Leu	8 dpi	H1N1	64
14	Vaccinated	9dpi	Nasal swab	M_H3N2	270	G	T	613	69	37.68	synonymous_variant	M1 H3N2	p.Pro90Pro	8 dpi	H3N2	26
14	Vaccinated	9dpi	Nasal swab	M_H3N2	399	C	T	369	78	25.64	synonymous_variant	M1 H3N2	p.Asn133Asn	8 dpi	H3N2	20
14	Vaccinated	9dpi	Nasal swab	M_H3N2	450	T	A	128	81	12.35	synonymous_variant	M1 H3N2	p.Thr150Thr	8 dpi	H3N2	10
14	Vaccinated	9dpi	Nasal swab	M_H3N2	483	T	A	169	76	14.47	synonymous_variant	M1 H3N2	p.Ser161Ser	8 dpi	H3N2	11
14	Vaccinated	9dpi	Nasal swab	M_H3N2	514	T	C	602	90	30	synonymous_variant	M1 H3N2	p.Leu172Leu	8 dpi	H3N2	27
14	Vaccinated	9dpi	Nasal swab	M_H3N2	555	A	T	485	77	27.27	synonymous_variant	M1 H3N2	p.Thr185Thr	8 dpi	H3N2	21
14	Vaccinated	9dpi	Nasal swab	M_H3N2	561	A	G	209	67	19.4	synonymous_variant	M1 H3N2	p.Lys187Lys	8 dpi	H3N2	13
14	Vaccinated	9dpi	Nasal swab	M_H3N2	591	A	G	178	57	21.05	synonymous_variant	M1 H3N2	p.Glu197Glu	8 dpi	H3N2	12
14	Vaccinated	9dpi	Nasal swab	M_H3N2	841	T	C	323	63	26.98	synonymous_variant	M2 H3N2	p.Ile51Ile	8 dpi	H3N2	17
14	Vaccinated	9dpi	BALF	M_H3N2	150	A	G	126	146	7.53	synonymous_variant	M1 H3N2	p.Pro50Pro	9 dpi	H3N2	11
14	Vaccinated	9dpi	BALF	M_H3N2	514	T	C	218	161	8.7	synonymous_variant	M1 H3N2	p.Leu172Leu	9 dpi	H3N2	14
14	Vaccinated	9dpi	BALF	HA_H3N2	474	G	C	595	81	33.33	synonymous_variant	HA H3N2	p.Gly158Gly	9 dpi	H3N2	27
14	Vaccinated	9dpi	BALF	HA_H3N2	684	C	A	1081	58	63.79	synonymous_variant	HA H3N2	p.Thr228Thr	9 dpi	H3N2	37
14	Vaccinated	9dpi	BALF	HA_H3N2	972	C	T	855	73	39.73	synonymous_variant	HA H3N2	p.Tyr324Tyr	9 dpi	H3N2	29
14	Vaccinated	9dpi	BALF	PB1_H3N2	60	T	C	124	91	58.24	synonymous_variant	PB1 H3N2	p.Thr20Thr	9 dpi	H3N2	53
14	Vaccinated	9dpi	BALF	PB1_H3N2	2211	A	G	1490	91	56.04	synonymous_variant	PB1 H3N2	p.Lys737Lys	9 dpi	H3N2	51
14	Vaccinated	9dpi	BALF	PB2_H3N2	25	A	G	59	67	32.84	missense_variant	PB2 H3N2	p.Asn9Asp	9 dpi	H3N2	22
14	Vaccinated	9dpi	BALF	PB2_H3N2	36	G	A	330	84	38.1	synonymous_variant	PB2 H3N2	p.Ser12Ser	9 dpi	H3N2	32
14	Vaccinated	9dpi	BALF	PB2_H3N2	40	C	T	300	90	35.56	missense_variant	PB2 H3N2	p.Pro14Ser	9 dpi	H3N2	32
14	Vaccinated	9dpi	BALF	PB2_H3N2	165	T	C	1414	140	40	synonymous_variant	PB2 H3N2	p.Tyr55Tyr	9 dpi	H3N2	56
14	Vaccinated	9dpi	BALF	PB2_H3N2	168	G	A	196	139	7.19	synonymous_variant	PB2 H3N2	p.Pro56Pro	9 dpi	H3N2	10
14	Vaccinated	9dpi	BALF	PB2_H3N2	216	A	G	1056	120	32.5	synonymous_variant	PB2 H3N2	p.Glu72Glu	9 dpi	H3N2	39
14	Vaccinated	9dpi	BALF	PB2_H3N2	1926	A	G	934	140	28.57	synonymous_variant	PB2 H3N2	p.Gly642Gly	9 dpi	H3N2	40
14	Vaccinated	9dpi	BALF	PB2_H3N2	1968	C	T	574	139	17.27	synonymous_variant	PB2 H3N2	p.Phe656Phe	9 dpi	H3N2	24
14	Vaccinated	9dpi	BALF	PB2_H3N2	1979	A	G	806	166	20.48	missense_variant	PB2 H3N2	p.Lys660Arg	9 dpi	H3N2	34
14	Vaccinated	9dpi	BALF	PB2_H3N2	1992	G	A	639	174	17.24	synonymous_variant	PB2 H3N2	p.Arg664Arg	9 dpi	H3N2	30
14	Vaccinated	9dpi	BALF	PB2_H3N2	1998	A	G	817	177	18.64	synonymous_variant	PB2 H3N2	p.Thr666Thr	9 dpi	H3N2	33
14	Vaccinated	9dpi	BALF	PB2_H3N2	2034	C	T	2590	253	38.34	synonymous_variant	PB2 H3N2	p.Asp678Asp	9 dpi	H3N2	97
14	Vaccinated	9dpi	BALF	PB2_H3N2	2097	G	A	2129	227	35.24	synonymous_variant	PB2 H3N2	p.Lys699Lys	9 dpi	H3N2	80
14	Vaccinated	9dpi	BALF	PB2_H3N2	2127	C	T	1889	212	33.02	synonymous_variant	PB2 H3N2	p.Ser709Ser	9 dpi	H3N2	70
14	Vaccinated	9dpi	BALF	PB2_H3N2	2139	G	A	1710	209	30.62	synonymous_variant	PB2 H3N2	p.Leu713Leu	9 dpi	H3N2	64
15	Nonvaccinated	8dpi	Nasal swab	NS_H3N2	511	A	G	102	767	1.3	missense_variant	NS1 H3N2	p.Asn171Asp	4 dpi	H3N2	10
15	Nonvaccinated	8dpi	Nasal swab	NS_H3N2	631	A	G	70	678	1.47	missense_variant	NS1 H3N2	p.Arg211Gly	4 dpi	H3N2	10
15	Nonvaccinated	8dpi	Nasal swab	NS_H3N2	205	A	C	111	648	1.54	missense_variant	NS1 H3N2	p.Ile69Leu	4 dpi	H3N2	10
15	Nonvaccinated	8dpi	Nasal swab	NS_H3N2	215	G	A	99	652	1.53	missense_variant	NS1 H3N2	p.Gly72Glu	4 dpi	H3N2	10
15	Nonvaccinated	8dpi	Nasal swab	NS_H3N2	635	C	A	84	716	1.4	missense_variant	NS1 H3N2	p.Pro212His	4 dpi	H3N2	10
15	Nonvaccinated	8dpi	Nasal swab	M_H3N2	660	A	G	63	823	1.22	synonymous_variant	M1 H3N2	p.Gly220Gly	4 dpi	H3N2	10
15	Nonvaccinated	8dpi	Nasal swab	M_H3N2	514	T	C	98	1018	1.28	synonymous_variant	M1 H3N2	p.Leu172Leu	4 dpi	H3N2	13
15	Nonvaccinated	8dpi	Nasal swab	M_H3N2	711	A	G	170	730	1.92	splice_region_variant&intron_variant	M2 H3N2		4 dpi	H3N2	14
15	Nonvaccinated	8dpi	Nasal swab	M_H3N2	781	T	C	114	740	1.35	synonymous_variant	M2 H3N2	p.Asn31Asn	4 dpi	H3N2	10
15	Nonvaccinated	8dpi	Nasal swab	M_H3N2	841	T	C	127	614	2.12	synonymous_variant	M2 H3N2	p.Ile51Ile	4 dpi	H3N2	13
15	Nonvaccinated	8dpi	Nasal swab	NA_H3N2	150	A	G	1058	212	20.28	synonymous_variant	NA H3N2	p.Val50Val	4 dpi	H3N2	43
15	Nonvaccinated	8dpi	Nasal swab	PA_H3N2	950	G	T	492	58	31.03	missense_variant	PA H3N2	p.Trp317Leu	4 dpi	H3N2	18
15	Nonvaccinated	8dpi	Nasal swab	PA_H3N2	1178	A	G	1002	82	42.68	missense_variant	PA H3N2	p.Tyr393Cys	4 dpi	H3N2	35
15	Nonvaccinated	8dpi	Nasal swab	PA_H3N2	495	G	A	448	59	27.12	synonymous_variant	PA H3N2	p.Glu165Glu	4 dpi	H3N2	16
15	Nonvaccinated	8dpi	Nasal swab	PB1_H3N2	2097	C	A	1358	612	13.56	missense_variant	PB1 H3N2	p.Phe699Leu	4 dpi	H3N2	83
15	Nonvaccinated	8dpi	Nasal swab	NS_H1N1	176	A	G	496	92	22.83	missense_variant	NS1 H1N1	p.His59Arg	5 dpi	H1N1	21
15	Nonvaccinated	8dpi	Nasal swab	NS_H1N1	205	C	A	527	87	24.14	missense_variant	NS1 H1N1	p.Leu69Ile	5 dpi	H1N1	21
15	Nonvaccinated	8dpi	Nasal swab	NS_H1N1	309	C	A	271	86	22.09	missense_variant	NS1 H1N1	p.Phe103Leu	5 dpi	H1N1	19
15	Nonvaccinated	8dpi	Nasal swab	NS_H1N1	511	G	A	778	103	37.86	missense_variant	NS1 H1N1	p.Asp171Asn	5 dpi	H1N1	39
15	Nonvaccinated	8dpi	Nasal swab	NS_H1N1	553	T	C	305	80	26.25	missense_variant	NS1 H1N1	p.Phe185Leu	5 dpi	H1N1	21
15	Nonvaccinated	8dpi	Nasal swab	NS_H1N1	589	A	G	134	93	13.98	missense_variant	NS1 H1N1	p.Thr197Ala	5 dpi	H1N1	13
15	Nonvaccinated	8dpi	Nasal swab	NS_H1N1	635	A	C	64	119	9.24	missense_variant	NS1 H1N1	p.His212Pro	5 dpi	H1N1	11
15	Nonvaccinated	8dpi	Nasal swab	NS_H1N1	733	A	G	520	87	35.63	synonymous_variant	NS2 H1N1	p.Leu87Leu	5 dpi	H1N1	31
15	Nonvaccinated	8dpi	Nasal swab	M_H1N1	150	G	A	684	79	39.24	synonymous_variant	M1 H1N1	p.Pro50Pro	5 dpi	H1N1	31
15	Nonvaccinated	8dpi	Nasal swab	M_H1N1	249	T	C	245	67	19.4	synonymous_variant	M1 H1N1	p.Ala83Ala	5 dpi	H1N1	13
15	Nonvaccinated	8dpi	Nasal swab	M_H1N1	255	C	T	321	73	20.55	synonymous_variant	M1 H1N1	p.Asn85Asn	5 dpi	H1N1	15
15	Nonvaccinated	8dpi	Nasal swab	M_H1N1	270	T	G	409	82	24.39	synonymous_variant	M1 H1N1	p.Pro90Pro	5 dpi	H1N1	20
15	Nonvaccinated	8dpi	Nasal swab	M_H1N1	342	A	G	148	77	12.99	synonymous_variant	M1 H1N1	p.Glu114Glu	5 dpi	H1N1	10
15	Nonvaccinated	8dpi	Nasal swab	M_H1N1	399	T	C	449	125	24	synonymous_variant	M1 H1N1	p.Asn133Asn	5 dpi	H1N1	30
15	Nonvaccinated	8dpi	Nasal swab	M_H1N1	450	A	T	387	114	22.81	synonymous_variant	M1 H1N1	p.Thr150Thr	5 dpi	H1N1	26
15	Nonvaccinated	8dpi	Nasal swab	M_H1N1	462	C	T	221	104	12.5	synonymous_variant	M1 H1N1	p.Ile154Ile	5 dpi	H1N1	13
15	Nonvaccinated	8dpi	Nasal swab	M_H1N1	514	C	T	459	89	25.84	synonymous_variant	M1 H1N1	p.Leu172Leu	5 dpi	H1N1	23
15	Nonvaccinated	8dpi	Nasal swab	M_H1N1	540	A	T	243	68	19.12	synonymous_variant	M1 H1N1	p.Val180Val	5 dpi	H1N1	13
15	Nonvaccinated	8dpi	Nasal swab	M_H1N1	555	T	A	364	67	25.37	synonymous_variant	M1 H1N1	p.Thr185Thr	5 dpi	H1N1	17
15	Nonvaccinated	8dpi	Nasal swab	M_H1N1	561	G	A	512	71	30.99	synonymous_variant	M1 H1N1	p.Lys187Lys	5 dpi	H1N1	22
15	Nonvaccinated	8dpi	Nasal swab	M_H1N1	603	A	G	261	90	13.33	synonymous_variant	M1 H1N1	p.Glu201Glu	5 dpi	H1N1	12
15	Nonvaccinated	8dpi	Nasal swab	M_H1N1	666	T	C	277	97	16.49	synonymous_variant	M1 H1N1	p.His222His	5 dpi	H1N1	16
15	Nonvaccinated	8dpi	Nasal swab	M_H1N1	669	C	T	238	102	15.69	synonymous_variant	M1 H1N1	p.Pro223Pro	5 dpi	H1N1	16
15	Nonvaccinated	8dpi	Nasal swab	M_H1N1	741	A	G	222	79	12.66	missense_variant	M2 H1N1	p.Lys18Arg	5 dpi	H1N1	10
15	Nonvaccinated	8dpi	Nasal swab	M_H1N1	829	T	C	182	57	19.3	synonymous_variant	M2 H1N1	p.Phe47Phe	5 dpi	H1N1	11
15	Nonvaccinated	8dpi	Nasal swab	M_H1N1	841	C	T	640	70	38.57	synonymous_variant	M2 H1N1	p.Ile51Ile	5 dpi	H1N1	27
15	Nonvaccinated	8dpi	Nasal swab	NS_H3N2	205	A	C	91	350	3.14	missense_variant	NS1 H3N2	p.Ile69Leu	5 dpi	H3N2	11
15	Nonvaccinated	8dpi	Nasal swab	NS_H3N2	215	G	A	71	338	3.25	missense_variant	NS1 H3N2	p.Gly72Glu	5 dpi	H3N2	11
15	Nonvaccinated	8dpi	Nasal swab	NS_H3N2	309	A	G	701	358	10.89	synonymous_variant	NS1 H3N2	p.Leu103Leu	5 dpi	H3N2	39
15	Nonvaccinated	8dpi	Nasal swab	NS_H3N2	396	G	A	123	323	4.02	synonymous_variant	NS1 H3N2	p.Ala132Ala	5 dpi	H3N2	13
15	Nonvaccinated	8dpi	Nasal swab	NS_H3N2	511	A	G	372	371	8.63	missense_variant	NS1 H3N2	p.Asn171Asp	5 dpi	H3N2	32
15	Nonvaccinated	8dpi	Nasal swab	NS_H3N2	553	C	T	63	320	4.38	missense_variant	NS1 H3N2	p.Leu185Phe	5 dpi	H3N2	14
15	Nonvaccinated	8dpi	Nasal swab	NS_H3N2	631	A	G	194	330	5.15	missense_variant	NS1 H3N2	p.Arg211Gly	5 dpi	H3N2	17
15	Nonvaccinated	8dpi	Nasal swab	NS_H3N2	635	C	A	183	348	4.31	missense_variant	NS1 H3N2	p.Pro212His	5 dpi	H3N2	15
15	Nonvaccinated	8dpi	Nasal swab	NS_H3N2	733	G	A	177	308	5.52	synonymous_variant	NS2 H3N2	p.Leu87Leu	5 dpi	H3N2	17
15	Nonvaccinated	8dpi	Nasal swab	NS_H3N2	738	T	C	84	272	3.68	missense_variant	NS2 H3N2	p.Leu89Ser	5 dpi	H3N2	10
15	Nonvaccinated	8dpi	Nasal swab	NS_H3N2	781	A	G	101	188	6.38	synonymous_variant	NS2 H3N2	p.Leu103Leu	5 dpi	H3N2	12
15	Nonvaccinated	8dpi	Nasal swab	M_H3N2	178	T	C	112	449	2.23	synonymous_variant	M1 H3N2	p.Leu60Leu	5 dpi	H3N2	10
15	Nonvaccinated	8dpi	Nasal swab	M_H3N2	240	C	T	187	450	3.56	synonymous_variant	M1 H3N2	p.Val80Val	5 dpi	H3N2	16
15	Nonvaccinated	8dpi	Nasal swab	M_H3N2	249	C	T	175	471	3.4	synonymous_variant	M1 H3N2	p.Ala83Ala	5 dpi	H3N2	16
15	Nonvaccinated	8dpi	Nasal swab	M_H3N2	270	G	T	137	491	2.44	synonymous_variant	M1 H3N2	p.Pro90Pro	5 dpi	H3N2	12
15	Nonvaccinated	8dpi	Nasal swab	M_H3N2	297	G	A	224	445	3.82	synonymous_variant	M1 H3N2	p.Leu99Leu	5 dpi	H3N2	17
15	Nonvaccinated	8dpi	Nasal swab	M_H3N2	324	G	A	352	462	6.06	synonymous_variant	M1 H3N2	p.Thr108Thr	5 dpi	H3N2	28
15	Nonvaccinated	8dpi	Nasal swab	M_H3N2	342	G	A	112	495	3.23	synonymous_variant	M1 H3N2	p.Glu114Glu	5 dpi	H3N2	16
15	Nonvaccinated	8dpi	Nasal swab	M_H3N2	369	A	T	190	520	4.42	synonymous_variant	M1 H3N2	p.Ala123Ala	5 dpi	H3N2	23
15	Nonvaccinated	8dpi	Nasal swab	M_H3N2	399	C	T	538	614	5.7	synonymous_variant	M1 H3N2	p.Asn133Asn	5 dpi	H3N2	35
15	Nonvaccinated	8dpi	Nasal swab	M_H3N2	450	T	A	446	643	4.82	synonymous_variant	M1 H3N2	p.Thr150Thr	5 dpi	H3N2	31
15	Nonvaccinated	8dpi	Nasal swab	M_H3N2	462	T	C	121	641	1.87	synonymous_variant	M1 H3N2	p.Ile154Ile	5 dpi	H3N2	12
15	Nonvaccinated	8dpi	Nasal swab	M_H3N2	483	T	A	195	646	2.63	synonymous_variant	M1 H3N2	p.Ser161Ser	5 dpi	H3N2	17
15	Nonvaccinated	8dpi	Nasal swab	M_H3N2	514	T	C	885	663	8.6	synonymous_variant	M1 H3N2	p.Leu172Leu	5 dpi	H3N2	57
15	Nonvaccinated	8dpi	Nasal swab	M_H3N2	540	T	A	134	641	2.81	synonymous_variant	M1 H3N2	p.Val180Val	5 dpi	H3N2	18
15	Nonvaccinated	8dpi	Nasal swab	M_H3N2	555	A	T	168	572	2.8	synonymous_variant	M1 H3N2	p.Thr185Thr	5 dpi	H3N2	16
15	Nonvaccinated	8dpi	Nasal swab	M_H3N2	561	A	G	96	561	2.14	synonymous_variant	M1 H3N2	p.Lys187Lys	5 dpi	H3N2	12
15	Nonvaccinated	8dpi	Nasal swab	M_H3N2	591	A	G	223	543	3.31	synonymous_variant	M1 H3N2	p.Glu197Glu	5 dpi	H3N2	18
15	Nonvaccinated	8dpi	Nasal swab	M_H3N2	603	G	A	166	546	3.11	synonymous_variant	M1 H3N2	p.Glu201Glu	5 dpi	H3N2	17
15	Nonvaccinated	8dpi	Nasal swab	M_H3N2	639	A	G	329	508	4.72	synonymous_variant	M1 H3N2	p.Val213Val	5 dpi	H3N2	24
15	Nonvaccinated	8dpi	Nasal swab	M_H3N2	660	A	G	374	470	5.53	synonymous_variant	M1 H3N2	p.Gly220Gly	5 dpi	H3N2	26
15	Nonvaccinated	8dpi	Nasal swab	M_H3N2	666	C	T	74	474	2.53	synonymous_variant	M1 H3N2	p.His222His	5 dpi	H3N2	12
15	Nonvaccinated	8dpi	Nasal swab	M_H3N2	669	T	C	102	465	2.58	synonymous_variant	M1 H3N2	p.Pro223Pro	5 dpi	H3N2	12
15	Nonvaccinated	8dpi	Nasal swab	M_H3N2	744	G	A	101	416	2.4	missense_variant	M1 H3N2	p.Met248Ile	5 dpi	H3N2	10
15	Nonvaccinated	8dpi	Nasal swab	M_H3N2	829	C	T	110	368	2.72	synonymous_variant	M2 H3N2	p.Phe47Phe	5 dpi	H3N2	10
15	Nonvaccinated	8dpi	Nasal swab	M_H3N2	841	T	C	86	364	2.75	synonymous_variant	M2 H3N2	p.Ile51Ile	5 dpi	H3N2	10
15	Nonvaccinated	8dpi	Nasal swab	NP_H3N2	985	A	G	89	119	9.24	missense_variant	NP H3N2	p.Ile329Val	5 dpi	H3N2	11
15	Nonvaccinated	8dpi	Nasal swab	NS_H1N1	200	G	A	318	2687	1.34	missense_variant	NS1 H1N1	p.Arg67His	6 dpi	H1N1	36
15	Nonvaccinated	8dpi	Nasal swab	NS_H1N1	254	C	A	431	2699	1.59	missense_variant	NS1 H1N1	p.Pro85His	6 dpi	H1N1	43
15	Nonvaccinated	8dpi	Nasal swab	NS_H1N1	664	A	G	188	2316	1.04	synonymous_variant	NS2 H1N1	p.Lys64Lys	6 dpi	H1N1	24
15	Nonvaccinated	8dpi	Nasal swab	NA_H1N1	525	G	A	511	714	4.62	synonymous_variant	NA H1N1	p.Glu175Glu	6 dpi	H1N1	33
15	Nonvaccinated	8dpi	Nasal swab	NA_H1N1	782	G	A	118	696	1.58	missense_variant	NA H1N1	p.Gly261Asp	6 dpi	H1N1	11
15	Nonvaccinated	8dpi	Nasal swab	NA_H1N1	873	A	G	396	791	3.54	synonymous_variant	NA H1N1	p.Val291Val	6 dpi	H1N1	28
15	Nonvaccinated	8dpi	Nasal swab	NA_H1N1	987	T	C	2013	757	12.68	synonymous_variant	NA H1N1	p.Asn329Asn	6 dpi	H1N1	96
15	Nonvaccinated	8dpi	Nasal swab	NA_H1N1	1006	G	A	189	769	2.47	missense_variant	NA H1N1	p.Asp336Asn	6 dpi	H1N1	19
15	Nonvaccinated	8dpi	Nasal swab	NA_H1N1	1007	A	G	359	779	4.24	missense_variant	NA H1N1	p.Asp336Gly	6 dpi	H1N1	33
15	Nonvaccinated	8dpi	Nasal swab	NP_H1N1	1120	A	C	145	658	1.82	missense_variant	NP H1N1	p.Met374Leu	6 dpi	H1N1	12
15	Nonvaccinated	8dpi	Nasal swab	NP_H1N1	1128	C	T	548	664	5.12	synonymous_variant	NP H1N1	p.Ser376Ser	6 dpi	H1N1	34
15	Nonvaccinated	8dpi	Nasal swab	HA_H1N1	210	G	A	147	167	5.99	synonymous_variant	HA H1N1	p.Gly70Gly	6 dpi	H1N1	10
15	Nonvaccinated	8dpi	Nasal swab	HA_H1N1	243	C	T	3164	158	65.82	synonymous_variant	HA H1N1	p.Asn81Asn	6 dpi	H1N1	104
15	Nonvaccinated	8dpi	Nasal swab	HA_H1N1	454	G	T	5807	196	87.24	missense_variant	HA H1N1	p.Ala152Ser	6 dpi	H1N1	171
15	Nonvaccinated	8dpi	Nasal swab	HA_H1N1	611	T	A	4906	193	80.31	missense_variant	HA H1N1	p.Val204Asp	6 dpi	H1N1	155
15	Nonvaccinated	8dpi	Nasal swab	HA_H1N1	1396	G	A	594	151	16.56	missense_variant	HA H1N1	p.Val466Ile	6 dpi	H1N1	25
15	Nonvaccinated	8dpi	Nasal swab	HA_H1N1	1539	C	T	4422	230	60.87	synonymous_variant	HA H1N1	p.Asn513Asn	6 dpi	H1N1	140
15	Nonvaccinated	8dpi	Nasal swab	PA_H1N1	624	G	A	396	90	17.78	missense_variant	PA X H1N1	p.Arg208Lys	6 dpi	H1N1	16
15	Nonvaccinated	8dpi	Nasal swab	PB1_H1N1	1109	C	T	360	108	14.81	missense_variant	PB1 H1N1	p.Ala370Val	6 dpi	H1N1	16
15	Nonvaccinated	8dpi	Nasal swab	PB1_H1N1	915	C	T	685	81	34.57	synonymous_variant	PB1 H1N1	p.Asp305Asp	6 dpi	H1N1	28
15	Nonvaccinated	8dpi	Nasal swab	PB1_H1N1	1163	A	G	187	122	8.2	missense_variant	PB1 H1N1	p.Lys388Arg	6 dpi	H1N1	10
15	Nonvaccinated	8dpi	Nasal swab	PB1_H1N1	1983	A	C	152	219	4.57	synonymous_variant	PB1 H1N1	p.Ala661Ala	6 dpi	H1N1	10
15	Nonvaccinated	8dpi	Nasal swab	PB1_H1N1	183	C	T	339	180	8.89	missense_variant	PB1 F2 H1N1	p.Pro30Leu	6 dpi	H1N1	16
15	Nonvaccinated	8dpi	Nasal swab	PB2_H1N1	2107	A	G	151	434	2.77	missense_variant	PB2 H1N1	p.Arg703Gly	6 dpi	H1N1	12
15	Nonvaccinated	8dpi	Nasal swab	NS_H1N1	196	A	G	769	451	9.98	missense_variant	NS1 H1N1	p.Lys66Glu	7 dpi	H1N1	45
15	Nonvaccinated	8dpi	Nasal swab	NS_H1N1	342	C	T	852	476	10.08	synonymous_variant	NS1 H1N1	p.Ser114Ser	7 dpi	H1N1	48
15	Nonvaccinated	8dpi	Nasal swab	M_H1N1	838	T	C	125	315	3.49	synonymous_variant	M2 H1N1	p.Cys50Cys	7 dpi	H1N1	11
15	Nonvaccinated	8dpi	Nasal swab	M_H1N1	861	G	A	269	289	5.88	missense_variant	M2 H1N1	p.Gly58Asp	7 dpi	H1N1	17
15	Nonvaccinated	8dpi	Nasal swab	PA_H1N1	2134	G	A	553	178	14.61	missense_variant	PA H1N1	p.Val712Met	7 dpi	H1N1	26
15	Nonvaccinated	8dpi	Nasal swab	PA_H1N1	525	A	G	264	61	18.03	synonymous_variant	PA X H1N1	p.Leu175Leu	7 dpi	H1N1	11
15	Nonvaccinated	8dpi	Nasal swab	PB1_H1N1	1522	G	T	189	51	27.45	stop_gained	PB1 H1N1	p.Glu508*	7 dpi	H1N1	14
15	Nonvaccinated	8dpi	Nasal swab	PB2_H1N1	254	G	C	174	133	15.04	missense_variant	PB2 H1N1	p.Gly85Ala	7 dpi	H1N1	20
16	Nonvaccinated	9dpi	Nasal swab	M_H3N2	815	C	T	226	1010	1.98	missense_variant	M2 H3N2	p.Leu43Phe	4 dpi	H3N2	20
16	Nonvaccinated	9dpi	Nasal swab	PB1_H3N2	1873	T	G	83	91	14.29	missense_variant	PB1 H3N2	p.Cys625Gly	4 dpi	H3N2	13
16	Nonvaccinated	9dpi	Nasal swab	PB1_H3N2	1522	G	T	261	108	26.85	stop_gained	PB1 H3N2	p.Glu508*	4 dpi	H3N2	29
16	Nonvaccinated	9dpi	Nasal swab	PB1_H3N2	138	A	T	193	112	16.07	missense_variant	PB1 F2 H3N2	p.His15Leu	4 dpi	H3N2	18
16	Nonvaccinated	9dpi	Nasal swab	M_H1N1	399	T	C	251	68	17.65	synonymous_variant	M1 H1N1	p.Asn133Asn	5 dpi	H1N1	12
16	Nonvaccinated	9dpi	Nasal swab	M_H1N1	514	C	T	366	67	23.88	synonymous_variant	M1 H1N1	p.Leu172Leu	5 dpi	H1N1	16
16	Nonvaccinated	9dpi	Nasal swab	NS_H3N2	135	G	A	130	73	13.7	synonymous_variant	NS1 H3N2	p.Gly45Gly	5 dpi	H3N2	10
16	Nonvaccinated	9dpi	Nasal swab	NS_H3N2	205	A	C	239	87	11.49	missense_variant	NS1 H3N2	p.Ile69Leu	5 dpi	H3N2	10
16	Nonvaccinated	9dpi	Nasal swab	NS_H3N2	215	G	A	150	97	11.34	missense_variant	NS1 H3N2	p.Gly72Glu	5 dpi	H3N2	11
16	Nonvaccinated	9dpi	Nasal swab	NS_H3N2	309	A	G	282	114	15.79	synonymous_variant	NS1 H3N2	p.Leu103Leu	5 dpi	H3N2	18
16	Nonvaccinated	9dpi	Nasal swab	NS_H3N2	511	A	G	259	92	16.3	missense_variant	NS1 H3N2	p.Asn171Asp	5 dpi	H3N2	15
16	Nonvaccinated	9dpi	Nasal swab	NS_H3N2	733	G	A	150	65	15.38	synonymous_variant	NS2 H3N2	p.Leu87Leu	5 dpi	H3N2	10
16	Nonvaccinated	9dpi	Nasal swab	M_H3N2	514	T	C	212	106	15.09	synonymous_variant	M1 H3N2	p.Leu172Leu	5 dpi	H3N2	16
16	Nonvaccinated	9dpi	Nasal swab	M_H3N2	555	A	T	250	104	13.46	synonymous_variant	M1 H3N2	p.Thr185Thr	5 dpi	H3N2	14
16	Nonvaccinated	9dpi	Nasal swab	M_H3N2	561	A	G	210	100	14	synonymous_variant	M1 H3N2	p.Lys187Lys	5 dpi	H3N2	14
16	Nonvaccinated	9dpi	Nasal swab	NS_H3N2	570	C	T	43522	1655	82.54	missense_variant	NS2 H3N2	p.Thr33Ile	6 dpi	H3N2	1366
16	Nonvaccinated	9dpi	Nasal swab	NP_H3N2	498	G	T	160	662	1.96	synonymous_variant	NP H3N2	p.Leu166Leu	6 dpi	H3N2	13
16	Nonvaccinated	9dpi	Nasal swab	NP_H3N2	612	G	A	1290	634	11.83	synonymous_variant	NP H3N2	p.Arg204Arg	6 dpi	H3N2	75
16	Nonvaccinated	9dpi	Nasal swab	PA_H3N2	1178	A	G	5808	244	77.05	missense_variant	PA H3N2	p.Tyr393Cys	6 dpi	H3N2	188
16	Nonvaccinated	9dpi	Nasal swab	PB1_H3N2	1254	T	C	81	683	1.46	synonymous_variant	PB1 H3N2	p.Val418Val	6 dpi	H3N2	10
16	Nonvaccinated	9dpi	Nasal swab	PB1_H3N2	2084	T	G	93	631	2.85	missense_variant	PB1 H3N2	p.Leu695Arg	6 dpi	H3N2	18
16	Nonvaccinated	9dpi	BALF	NS_H1N1	176	A	G	119	317	3.79	missense_variant	NS1 H1N1	p.His59Arg	9 dpi	H1N1	12
16	Nonvaccinated	9dpi	BALF	NS_H1N1	179	C	T	111	312	3.53	missense_variant	NS1 H1N1	p.Ala60Val	9 dpi	H1N1	11
16	Nonvaccinated	9dpi	BALF	NS_H1N1	205	C	A	104	357	2.8	missense_variant	NS1 H1N1	p.Leu69Ile	9 dpi	H1N1	10
16	Nonvaccinated	9dpi	BALF	NS_H1N1	309	C	A	207	438	4.79	missense_variant	NS1 H1N1	p.Phe103Leu	9 dpi	H1N1	21
16	Nonvaccinated	9dpi	BALF	NS_H1N1	330	A	G	229	419	5.25	synonymous_variant	NS1 H1N1	p.Lys110Lys	9 dpi	H1N1	22
16	Nonvaccinated	9dpi	BALF	NS_H1N1	331	A	G	192	421	5.23	missense_variant	NS1 H1N1	p.Met111Val	9 dpi	H1N1	22
16	Nonvaccinated	9dpi	BALF	NS_H1N1	378	A	G	390	377	8.75	synonymous_variant	NS1 H1N1	p.Lys126Lys	9 dpi	H1N1	33
16	Nonvaccinated	9dpi	BALF	NS_H1N1	396	A	G	147	361	4.16	synonymous_variant	NS1 H1N1	p.Ala132Ala	9 dpi	H1N1	15
16	Nonvaccinated	9dpi	BALF	NS_H1N1	401	T	A	223	374	5.62	missense_variant	NS1 H1N1	p.Phe134Tyr	9 dpi	H1N1	21
16	Nonvaccinated	9dpi	BALF	NS_H1N1	409	A	G	146	380	4.21	missense_variant	NS1 H1N1	p.Ile137Val	9 dpi	H1N1	16
16	Nonvaccinated	9dpi	BALF	NS_H1N1	453	G	A	738	391	9.97	synonymous_variant	NS1 H1N1	p.Thr151Thr	9 dpi	H1N1	39
16	Nonvaccinated	9dpi	BALF	NS_H1N1	511	G	A	294	452	5.09	missense_variant	NS1 H1N1	p.Asp171Asn	9 dpi	H1N1	23
16	Nonvaccinated	9dpi	BALF	NS_H1N1	589	A	G	70	391	2.56	missense_variant	NS1 H1N1	p.Thr197Ala	9 dpi	H1N1	10
16	Nonvaccinated	9dpi	BALF	NS_H1N1	733	A	G	272	367	5.99	synonymous_variant	NS2 H1N1	p.Leu87Leu	9 dpi	H1N1	22
16	Nonvaccinated	9dpi	BALF	M_H1N1	150	G	A	89	258	3.88	synonymous_variant	M1 H1N1	p.Pro50Pro	9 dpi	H1N1	10
16	Nonvaccinated	9dpi	BALF	M_H1N1	246	T	C	578	285	10.88	synonymous_variant	M1 H1N1	p.Asn82Asn	9 dpi	H1N1	31
16	Nonvaccinated	9dpi	BALF	M_H1N1	270	T	G	202	330	4.55	synonymous_variant	M1 H1N1	p.Pro90Pro	9 dpi	H1N1	15
16	Nonvaccinated	9dpi	BALF	M_H1N1	399	T	C	105	420	2.62	synonymous_variant	M1 H1N1	p.Asn133Asn	9 dpi	H1N1	11
16	Nonvaccinated	9dpi	BALF	M_H1N1	402	A	G	158	412	2.91	synonymous_variant	M1 H1N1	p.Arg134Arg	9 dpi	H1N1	12
16	Nonvaccinated	9dpi	BALF	M_H1N1	514	C	T	416	406	6.9	synonymous_variant	M1 H1N1	p.Leu172Leu	9 dpi	H1N1	28
16	Nonvaccinated	9dpi	BALF	M_H1N1	540	A	T	145	399	3.51	synonymous_variant	M1 H1N1	p.Val180Val	9 dpi	H1N1	14
16	Nonvaccinated	9dpi	BALF	M_H1N1	555	T	A	319	345	6.38	synonymous_variant	M1 H1N1	p.Thr185Thr	9 dpi	H1N1	22
16	Nonvaccinated	9dpi	BALF	M_H1N1	561	G	A	131	337	3.56	synonymous_variant	M1 H1N1	p.Lys187Lys	9 dpi	H1N1	12
16	Nonvaccinated	9dpi	BALF	M_H1N1	603	A	G	104	323	4.02	synonymous_variant	M1 H1N1	p.Glu201Glu	9 dpi	H1N1	13
16	Nonvaccinated	9dpi	BALF	M_H1N1	666	T	C	172	298	4.7	synonymous_variant	M1 H1N1	p.His222His	9 dpi	H1N1	14
16	Nonvaccinated	9dpi	BALF	M_H1N1	669	C	T	180	300	4.33	synonymous_variant	M1 H1N1	p.Pro223Pro	9 dpi	H1N1	13
16	Nonvaccinated	9dpi	BALF	M_H1N1	841	C	T	99	289	3.46	synonymous_variant	M2 H1N1	p.Ile51Ile	9 dpi	H1N1	10
16	Nonvaccinated	9dpi	BALF	NA_H1N1	268	T	C	203	173	8.09	missense_variant	NA H1N1	p.Ser90Pro	9 dpi	H1N1	14
16	Nonvaccinated	9dpi	BALF	NA_H1N1	627	T	A	455	224	10.27	missense_variant	NA H1N1	p.Asn209Lys	9 dpi	H1N1	23
16	Nonvaccinated	9dpi	BALF	HA_H1N1	454	G	T	3677	103	100	missense_variant	HA H1N1	p.Ala152Ser	9 dpi	H1N1	103
16	Nonvaccinated	9dpi	BALF	HA_H1N1	611	T	A	4851	143	100	missense_variant	HA H1N1	p.Val204Asp	9 dpi	H1N1	143
16	Nonvaccinated	9dpi	BALF	HA_H1N1	813	A	T	288	173	9.25	synonymous_variant	HA H1N1	p.Ala271Ala	9 dpi	H1N1	16
16	Nonvaccinated	9dpi	BALF	HA_H1N1	1069	G	T	246	141	9.22	stop_gained	HA H1N1	p.Gly357*	9 dpi	H1N1	13
16	Nonvaccinated	9dpi	BALF	HA_H1N1	1539	C	T	3738	104	100	synonymous_variant	HA H1N1	p.Asn513Asn	9 dpi	H1N1	104
16	Nonvaccinated	9dpi	BALF	PB1_H1N1	281	T	A	143	189	7.41	missense_variant	PB1 H1N1	p.Phe94Tyr	9 dpi	H1N1	14
16	Nonvaccinated	9dpi	BALF	PB1_H1N1	333	T	G	122	203	6.4	missense_variant	PB1 H1N1	p.Ile111Met	9 dpi	H1N1	13
16	Nonvaccinated	9dpi	BALF	PB1_H1N1	1362	T	C	120	231	5.19	synonymous_variant	PB1 H1N1	p.Pro454Pro	9 dpi	H1N1	12
16	Nonvaccinated	9dpi	BALF	PB1_H1N1	1398	T	C	232	245	6.12	synonymous_variant	PB1 H1N1	p.Phe466Phe	9 dpi	H1N1	15
16	Nonvaccinated	9dpi	BALF	PB1_H1N1	1551	C	T	100	219	5.02	synonymous_variant	PB1 H1N1	p.Val517Val	9 dpi	H1N1	11
16	Nonvaccinated	9dpi	BALF	PB1_H1N1	1605	A	C	183	217	5.53	synonymous_variant	PB1 H1N1	p.Ile535Ile	9 dpi	H1N1	12
16	Nonvaccinated	9dpi	BALF	PB1_H1N1	1686	T	C	213	222	5.86	synonymous_variant	PB1 H1N1	p.His562His	9 dpi	H1N1	13
16	Nonvaccinated	9dpi	BALF	PB1_H1N1	1692	T	C	139	208	5.29	synonymous_variant	PB1 H1N1	p.Gly564Gly	9 dpi	H1N1	11
16	Nonvaccinated	9dpi	BALF	PB1_H1N1	1821	G	A	241	183	13.11	synonymous_variant	PB1 H1N1	p.Pro607Pro	9 dpi	H1N1	24
16	Nonvaccinated	9dpi	BALF	PB1_H1N1	141	C	T	130	263	4.56	missense_variant	PB1 F2 H1N1	p.Thr16Ile	9 dpi	H1N1	12
16	Nonvaccinated	9dpi	BALF	PB1_H1N1	183	C	T	85	266	3.76	missense_variant	PB1 F2 H1N1	p.Pro30Leu	9 dpi	H1N1	10
16	Nonvaccinated	9dpi	BALF	PB1_H1N1	222	C	T	258	231	11.26	missense_variant	PB1 F2 H1N1	p.Pro43Leu	9 dpi	H1N1	26
16	Nonvaccinated	9dpi	BALF	PB1_H1N1	282	T	C	188	192	7.81	missense_variant	PB1 F2 H1N1	p.Phe63Ser	9 dpi	H1N1	15
16	Nonvaccinated	9dpi	BALF	NS_H3N2	131	G	A	177	52	25	missense_variant	NS1 H3N2	p.Arg44Lys	9 dpi	H3N2	13
16	Nonvaccinated	9dpi	BALF	NS_H3N2	135	G	A	224	53	28.3	synonymous_variant	NS1 H3N2	p.Gly45Gly	9 dpi	H3N2	15
16	Nonvaccinated	9dpi	BALF	NS_H3N2	205	A	C	442	100	26	missense_variant	NS1 H3N2	p.Ile69Leu	9 dpi	H3N2	26
16	Nonvaccinated	9dpi	BALF	NS_H3N2	309	A	C	371	99	23.23	missense_variant	NS1 H3N2	p.Leu103Phe	9 dpi	H3N2	23
16	Nonvaccinated	9dpi	BALF	NS_H3N2	396	G	A	144	79	13.92	synonymous_variant	NS1 H3N2	p.Ala132Ala	9 dpi	H3N2	11
16	Nonvaccinated	9dpi	BALF	NS_H3N2	511	A	G	559	82	30.49	missense_variant	NS1 H3N2	p.Asn171Asp	9 dpi	H3N2	25
16	Nonvaccinated	9dpi	BALF	NS_H3N2	635	C	A	222	85	24.71	missense_variant	NS1 H3N2	p.Pro212His	9 dpi	H3N2	21
16	Nonvaccinated	9dpi	BALF	NS_H3N2	733	G	A	216	76	21.05	synonymous_variant	NS2 H3N2	p.Leu87Leu	9 dpi	H3N2	16
16	Nonvaccinated	9dpi	BALF	M_H3N2	270	G	T	261	71	16.9	synonymous_variant	M1 H3N2	p.Pro90Pro	9 dpi	H3N2	12
16	Nonvaccinated	9dpi	BALF	M_H3N2	297	G	A	228	61	16.39	synonymous_variant	M1 H3N2	p.Leu99Leu	9 dpi	H3N2	10
16	Nonvaccinated	9dpi	BALF	M_H3N2	324	G	A	302	73	19.18	synonymous_variant	M1 H3N2	p.Thr108Thr	9 dpi	H3N2	14
16	Nonvaccinated	9dpi	BALF	M_H3N2	369	A	T	85	88	11.36	synonymous_variant	M1 H3N2	p.Ala123Ala	9 dpi	H3N2	10
16	Nonvaccinated	9dpi	BALF	M_H3N2	399	C	T	151	109	13.76	synonymous_variant	M1 H3N2	p.Asn133Asn	9 dpi	H3N2	15
16	Nonvaccinated	9dpi	BALF	M_H3N2	450	T	A	212	97	14.43	synonymous_variant	M1 H3N2	p.Thr150Thr	9 dpi	H3N2	14
16	Nonvaccinated	9dpi	BALF	M_H3N2	514	T	C	852	97	35.05	synonymous_variant	M1 H3N2	p.Leu172Leu	9 dpi	H3N2	34
16	Nonvaccinated	9dpi	BALF	M_H3N2	540	T	A	297	82	20.73	synonymous_variant	M1 H3N2	p.Val180Val	9 dpi	H3N2	17
16	Nonvaccinated	9dpi	BALF	M_H3N2	591	A	G	159	67	16.42	synonymous_variant	M1 H3N2	p.Glu197Glu	9 dpi	H3N2	11
16	Nonvaccinated	9dpi	BALF	M_H3N2	841	T	C	314	61	22.95	synonymous_variant	M2 H3N2	p.Ile51Ile	9 dpi	H3N2	14
16	Nonvaccinated	9dpi	BALF	PB1_H3N2	333	G	T	135	65	16.92	missense_variant	PB1 H3N2	p.Met111Ile	9 dpi	H3N2	11
16	Nonvaccinated	9dpi	BALF	PB1_H3N2	1326	A	G	166	88	25	synonymous_variant	PB1 H3N2	p.Gln442Gln	9 dpi	H3N2	22
16	Nonvaccinated	9dpi	BALF	PB1_H3N2	1398	C	T	324	63	25.4	synonymous_variant	PB1 H3N2	p.Phe466Phe	9 dpi	H3N2	16
16	Nonvaccinated	9dpi	BALF	PB1_H3N2	1737	A	T	217	53	18.87	synonymous_variant	PB1 H3N2	p.Leu579Leu	9 dpi	H3N2	10
16	Nonvaccinated	9dpi	BALF	PB1_H3N2	1821	A	G	349	69	23.19	synonymous_variant	PB1 H3N2	p.Pro607Pro	9 dpi	H3N2	16
16	Nonvaccinated	9dpi	BALF	PB1_H3N2	141	T	C	124	84	22.62	missense_variant	PB1 F2 H3N2	p.Ile16Thr	9 dpi	H3N2	19
16	Nonvaccinated	9dpi	BALF	PB1_H3N2	162	G	A	190	76	15.79	missense_variant	PB1 F2 H3N2	p.Gly23Asp	9 dpi	H3N2	12
16	Nonvaccinated	9dpi	BALF	PB1_H3N2	183	T	C	180	87	17.24	missense_variant	PB1 F2 H3N2	p.Leu30Pro	9 dpi	H3N2	15
16	Nonvaccinated	9dpi	BALF	PB1_H3N2	186	G	A	163	89	17.98	missense_variant	PB1 F2 H3N2	p.Gly31Glu	9 dpi	H3N2	16
16	Nonvaccinated	9dpi	BALF	PB1_H3N2	222	T	C	154	98	16.33	missense_variant	PB1 F2 H3N2	p.Leu43Pro	9 dpi	H3N2	16
17	Nonvaccinated	6dpi	Nasal swab	HA_H3N2	471	G	A	259	99	12.12	synonymous_variant	HA H3N2	p.Arg157Arg	6 dpi	H3N2	12
17	Nonvaccinated	6dpi	Nasal swab	HA_H3N2	684	C	A	259	78	14.1	synonymous_variant	HA H3N2	p.Thr228Thr	6 dpi	H3N2	11
17	Nonvaccinated	6dpi	Nasal swab	HA_H3N2	972	C	T	235	101	10.89	synonymous_variant	HA H3N2	p.Tyr324Tyr	6 dpi	H3N2	11
17	Nonvaccinated	6dpi	Nasal swab	PB1_H3N2	2100	C	T	1379	278	23.38	synonymous_variant	PB1 H3N2	p.Phe700Phe	6 dpi	H3N2	65
17	Nonvaccinated	6dpi	BALF	NS_H1N1	131	A	G	298	1887	6.25	missense_variant	NS1 H1N1	p.Lys44Arg	6 dpi	H1N1	118
17	Nonvaccinated	6dpi	BALF	NS_H1N1	135	A	G	341	1903	5.89	synonymous_variant	NS1 H1N1	p.Gly45Gly	6 dpi	H1N1	112
17	Nonvaccinated	6dpi	BALF	NS_H1N1	176	A	G	1996	1889	8.21	missense_variant	NS1 H1N1	p.His59Arg	6 dpi	H1N1	155
17	Nonvaccinated	6dpi	BALF	NS_H1N1	205	C	A	3188	1964	10.49	missense_variant	NS1 H1N1	p.Leu69Ile	6 dpi	H1N1	206
17	Nonvaccinated	6dpi	BALF	NS_H1N1	215	A	G	1610	2000	6.95	missense_variant	NS1 H1N1	p.Glu72Gly	6 dpi	H1N1	139
17	Nonvaccinated	6dpi	BALF	NS_H1N1	309	C	A	3404	2162	9.99	missense_variant	NS1 H1N1	p.Phe103Leu	6 dpi	H1N1	216
17	Nonvaccinated	6dpi	BALF	NS_H1N1	330	A	G	1474	2137	6.13	synonymous_variant	NS1 H1N1	p.Lys110Lys	6 dpi	H1N1	131
17	Nonvaccinated	6dpi	BALF	NS_H1N1	331	A	G	1351	2136	6.37	missense_variant	NS1 H1N1	p.Met111Val	6 dpi	H1N1	136
17	Nonvaccinated	6dpi	BALF	NS_H1N1	396	A	G	1933	2078	7.6	synonymous_variant	NS1 H1N1	p.Ala132Ala	6 dpi	H1N1	158
17	Nonvaccinated	6dpi	BALF	NS_H1N1	409	A	G	1854	2115	7.99	missense_variant	NS1 H1N1	p.Ile137Val	6 dpi	H1N1	169
17	Nonvaccinated	6dpi	BALF	NS_H1N1	511	G	A	4907	2364	13.16	missense_variant	NS1 H1N1	p.Asp171Asn	6 dpi	H1N1	311
17	Nonvaccinated	6dpi	BALF	NS_H1N1	553	T	C	1699	1912	8.16	missense_variant	NS1 H1N1	p.Phe185Leu	6 dpi	H1N1	156
17	Nonvaccinated	6dpi	BALF	NS_H1N1	589	A	G	1180	1892	6.61	missense_variant	NS1 H1N1	p.Thr197Ala	6 dpi	H1N1	125
17	Nonvaccinated	6dpi	BALF	NS_H1N1	635	A	C	459	1938	4.95	missense_variant	NS1 H1N1	p.His212Pro	6 dpi	H1N1	96
17	Nonvaccinated	6dpi	BALF	NS_H1N1	738	C	T	1239	1575	8.06	missense_variant	NS2 H1N1	p.Ser89Leu	6 dpi	H1N1	127
17	Nonvaccinated	6dpi	BALF	NS_H1N1	760	A	G	1118	1303	8.21	synonymous_variant	NS2 H1N1	p.Gln96Gln	6 dpi	H1N1	107
17	Nonvaccinated	6dpi	BALF	NS_H1N1	781	G	A	565	1082	7.02	synonymous_variant	NS2 H1N1	p.Leu103Leu	6 dpi	H1N1	76
17	Nonvaccinated	6dpi	BALF	M_H1N1	150	G	A	3929	1800	12.89	synonymous_variant	M1 H1N1	p.Pro50Pro	6 dpi	H1N1	232
17	Nonvaccinated	6dpi	BALF	M_H1N1	178	C	T	490	1932	3.31	synonymous_variant	M1 H1N1	p.Leu60Leu	6 dpi	H1N1	64
17	Nonvaccinated	6dpi	BALF	M_H1N1	183	G	A	272	1920	2.45	synonymous_variant	M1 H1N1	p.Gly61Gly	6 dpi	H1N1	47
17	Nonvaccinated	6dpi	BALF	M_H1N1	186	T	C	229	1882	2.13	synonymous_variant	M1 H1N1	p.Phe62Phe	6 dpi	H1N1	40
17	Nonvaccinated	6dpi	BALF	M_H1N1	189	G	A	395	1880	2.55	synonymous_variant	M1 H1N1	p.Val63Val	6 dpi	H1N1	48
17	Nonvaccinated	6dpi	BALF	M_H1N1	249	T	C	1868	2086	6.14	synonymous_variant	M1 H1N1	p.Ala83Ala	6 dpi	H1N1	128
17	Nonvaccinated	6dpi	BALF	M_H1N1	255	C	T	1938	2143	6.11	synonymous_variant	M1 H1N1	p.Asn85Asn	6 dpi	H1N1	131
17	Nonvaccinated	6dpi	BALF	M_H1N1	270	T	G	3932	2329	9.79	synonymous_variant	M1 H1N1	p.Pro90Pro	6 dpi	H1N1	228
17	Nonvaccinated	6dpi	BALF	M_H1N1	297	A	G	1827	2110	6.3	synonymous_variant	M1 H1N1	p.Leu99Leu	6 dpi	H1N1	133
17	Nonvaccinated	6dpi	BALF	M_H1N1	324	A	G	935	2194	4.1	synonymous_variant	M1 H1N1	p.Thr108Thr	6 dpi	H1N1	90
17	Nonvaccinated	6dpi	BALF	M_H1N1	333	G	A	704	2177	3.63	synonymous_variant	M1 H1N1	p.Gly111Gly	6 dpi	H1N1	79
17	Nonvaccinated	6dpi	BALF	M_H1N1	342	A	G	1601	2226	5.66	synonymous_variant	M1 H1N1	p.Glu114Glu	6 dpi	H1N1	126
17	Nonvaccinated	6dpi	BALF	M_H1N1	369	T	A	2095	2446	6.58	synonymous_variant	M1 H1N1	p.Ala123Ala	6 dpi	H1N1	161
17	Nonvaccinated	6dpi	BALF	M_H1N1	399	T	C	5814	2799	12.61	synonymous_variant	M1 H1N1	p.Asn133Asn	6 dpi	H1N1	353
17	Nonvaccinated	6dpi	BALF	M_H1N1	450	A	T	3058	2795	7.84	synonymous_variant	M1 H1N1	p.Thr150Thr	6 dpi	H1N1	219
17	Nonvaccinated	6dpi	BALF	M_H1N1	462	C	T	2072	2715	5.78	synonymous_variant	M1 H1N1	p.Ile154Ile	6 dpi	H1N1	157
17	Nonvaccinated	6dpi	BALF	M_H1N1	483	A	T	1198	2610	4.52	synonymous_variant	M1 H1N1	p.Ser161Ser	6 dpi	H1N1	118
17	Nonvaccinated	6dpi	BALF	M_H1N1	489	G	A	1319	2517	4.61	synonymous_variant	M1 H1N1	p.Arg163Arg	6 dpi	H1N1	116
17	Nonvaccinated	6dpi	BALF	M_H1N1	514	C	T	5883	2647	12.58	synonymous_variant	M1 H1N1	p.Leu172Leu	6 dpi	H1N1	333
17	Nonvaccinated	6dpi	BALF	M_H1N1	540	A	T	2547	2559	7.62	synonymous_variant	M1 H1N1	p.Val180Val	6 dpi	H1N1	195
17	Nonvaccinated	6dpi	BALF	M_H1N1	555	T	A	3977	2359	10.68	synonymous_variant	M1 H1N1	p.Thr185Thr	6 dpi	H1N1	252
17	Nonvaccinated	6dpi	BALF	M_H1N1	561	G	A	5175	2314	12.58	synonymous_variant	M1 H1N1	p.Lys187Lys	6 dpi	H1N1	291
17	Nonvaccinated	6dpi	BALF	M_H1N1	591	G	A	2248	2173	7.46	synonymous_variant	M1 H1N1	p.Glu197Glu	6 dpi	H1N1	162
17	Nonvaccinated	6dpi	BALF	M_H1N1	603	A	G	2544	2272	8.23	synonymous_variant	M1 H1N1	p.Glu201Glu	6 dpi	H1N1	187
17	Nonvaccinated	6dpi	BALF	M_H1N1	639	G	A	2045	2279	6.23	synonymous_variant	M1 H1N1	p.Val213Val	6 dpi	H1N1	142
17	Nonvaccinated	6dpi	BALF	M_H1N1	660	G	A	1000	2187	4.21	synonymous_variant	M1 H1N1	p.Gly220Gly	6 dpi	H1N1	92
17	Nonvaccinated	6dpi	BALF	M_H1N1	666	T	C	2856	2185	9.29	synonymous_variant	M1 H1N1	p.His222His	6 dpi	H1N1	203
17	Nonvaccinated	6dpi	BALF	M_H1N1	669	C	T	2967	2190	8.95	synonymous_variant	M1 H1N1	p.Pro223Pro	6 dpi	H1N1	196
17	Nonvaccinated	6dpi	BALF	M_H1N1	679	G	A	1708	2038	5.79	missense_variant	M1 H1N1	p.Ala227Thr	6 dpi	H1N1	118
17	Nonvaccinated	6dpi	BALF	M_H1N1	744	A	G	1708	1723	6.79	missense_variant	M1 H1N1	p.Ile248Met	6 dpi	H1N1	117
17	Nonvaccinated	6dpi	BALF	M_H1N1	711	G	A	1793	1903	6.25	splice_region_variant&intron_variant	M2 H1N1		6 dpi	H1N1	119
17	Nonvaccinated	6dpi	BALF	M_H1N1	741	A	G	2179	1741	7.35	missense_variant	M2 H1N1	p.Lys18Arg	6 dpi	H1N1	128
17	Nonvaccinated	6dpi	BALF	M_H1N1	750	G	A	837	1549	3.94	missense_variant	M2 H1N1	p.Gly21Asp	6 dpi	H1N1	61
17	Nonvaccinated	6dpi	BALF	M_H1N1	781	C	T	500	1599	2.69	synonymous_variant	M2 H1N1	p.Asn31Asn	6 dpi	H1N1	43
17	Nonvaccinated	6dpi	BALF	M_H1N1	829	T	C	763	1576	5.52	synonymous_variant	M2 H1N1	p.Phe47Phe	6 dpi	H1N1	87
17	Nonvaccinated	6dpi	BALF	M_H1N1	841	C	T	3410	1642	11.88	synonymous_variant	M2 H1N1	p.Ile51Ile	6 dpi	H1N1	195
17	Nonvaccinated	6dpi	BALF	M_H1N1	850	C	T	372	1416	2.75	synonymous_variant	M2 H1N1	p.Arg54Arg	6 dpi	H1N1	39
17	Nonvaccinated	6dpi	BALF	M_H1N1	874	G	A	524	1451	3.31	synonymous_variant	M2 H1N1	p.Gly62Gly	6 dpi	H1N1	48
17	Nonvaccinated	6dpi	BALF	M_H1N1	889	A	G	895	1360	5.29	synonymous_variant	M2 H1N1	p.Gly67Gly	6 dpi	H1N1	72
17	Nonvaccinated	6dpi	BALF	M_H1N1	931	A	G	1897	933	12.11	synonymous_variant	M2 H1N1	p.Gln81Gln	6 dpi	H1N1	113
17	Nonvaccinated	6dpi	BALF	M_H1N1	933	G	A	2028	902	12.42	missense_variant	M2 H1N1	p.Ser82Asn	6 dpi	H1N1	112
17	Nonvaccinated	6dpi	BALF	NP_H1N1	195	G	A	845	584	12.84	synonymous_variant	NP H1N1	p.Arg65Arg	6 dpi	H1N1	75
17	Nonvaccinated	6dpi	BALF	NP_H1N1	222	G	A	685	615	11.06	synonymous_variant	NP H1N1	p.Arg74Arg	6 dpi	H1N1	68
17	Nonvaccinated	6dpi	BALF	NP_H1N1	351	G	A	355	632	5.54	synonymous_variant	NP H1N1	p.Arg117Arg	6 dpi	H1N1	35
17	Nonvaccinated	6dpi	BALF	NP_H1N1	354	G	A	348	631	5.86	synonymous_variant	NP H1N1	p.Arg118Arg	6 dpi	H1N1	37
17	Nonvaccinated	6dpi	BALF	NP_H1N1	441	A	G	1096	726	11.43	synonymous_variant	NP H1N1	p.Thr147Thr	6 dpi	H1N1	83
17	Nonvaccinated	6dpi	BALF	NP_H1N1	576	G	A	352	644	6.83	synonymous_variant	NP H1N1	p.Glu192Glu	6 dpi	H1N1	44
17	Nonvaccinated	6dpi	BALF	NP_H1N1	642	G	A	707	585	10.43	synonymous_variant	NP H1N1	p.Arg214Arg	6 dpi	H1N1	61
17	Nonvaccinated	6dpi	BALF	NP_H1N1	647	A	G	1049	602	12.13	missense_variant	NP H1N1	p.Lys216Arg	6 dpi	H1N1	73
17	Nonvaccinated	6dpi	BALF	NP_H1N1	693	A	G	914	640	10.31	synonymous_variant	NP H1N1	p.Gln231Gln	6 dpi	H1N1	66
17	Nonvaccinated	6dpi	BALF	NP_H1N1	720	C	T	725	696	9.91	synonymous_variant	NP H1N1	p.Asp240Asp	6 dpi	H1N1	69
17	Nonvaccinated	6dpi	BALF	NP_H1N1	825	C	T	615	657	10.05	synonymous_variant	NP H1N1	p.Cys275Cys	6 dpi	H1N1	66
17	Nonvaccinated	6dpi	BALF	NP_H1N1	897	C	T	1921	768	15.62	synonymous_variant	NP H1N1	p.Val299Val	6 dpi	H1N1	120
17	Nonvaccinated	6dpi	BALF	NP_H1N1	912	T	C	1161	755	10.99	synonymous_variant	NP H1N1	p.Phe304Phe	6 dpi	H1N1	83
17	Nonvaccinated	6dpi	BALF	NP_H1N1	978	T	C	589	743	6.86	synonymous_variant	NP H1N1	p.Ser326Ser	6 dpi	H1N1	51
17	Nonvaccinated	6dpi	BALF	NP_H1N1	985	G	A	1204	779	9.88	missense_variant	NP H1N1	p.Val329Ile	6 dpi	H1N1	77
17	Nonvaccinated	6dpi	BALF	NP_H1N1	1032	A	G	1049	722	8.31	synonymous_variant	NP H1N1	p.Ser344Ser	6 dpi	H1N1	60
17	Nonvaccinated	6dpi	BALF	NP_H1N1	1041	A	C	578	674	5.93	synonymous_variant	NP H1N1	p.Ile347Ile	6 dpi	H1N1	40
17	Nonvaccinated	6dpi	BALF	NP_H1N1	1047	G	A	761	651	8.14	synonymous_variant	NP H1N1	p.Gly349Gly	6 dpi	H1N1	53
17	Nonvaccinated	6dpi	BALF	NP_H1N1	1068	G	A	390	734	6.68	synonymous_variant	NP H1N1	p.Gly356Gly	6 dpi	H1N1	49
17	Nonvaccinated	6dpi	BALF	NP_H1N1	1069	A	C	430	750	7.2	missense_variant	NP H1N1	p.Lys357Gln	6 dpi	H1N1	54
17	Nonvaccinated	6dpi	BALF	NP_H1N1	1149	T	C	1028	755	11.52	synonymous_variant	NP H1N1	p.Ser383Ser	6 dpi	H1N1	87
17	Nonvaccinated	6dpi	BALF	NP_H1N1	1191	C	T	994	731	9.71	synonymous_variant	NP H1N1	p.Asn397Asn	6 dpi	H1N1	71
17	Nonvaccinated	6dpi	BALF	NP_H1N1	1197	G	A	961	712	8.99	synonymous_variant	NP H1N1	p.Gln399Gln	6 dpi	H1N1	64
17	Nonvaccinated	6dpi	BALF	NP_H1N1	1212	A	G	276	640	3.59	synonymous_variant	NP H1N1	p.Gly404Gly	6 dpi	H1N1	23
17	Nonvaccinated	6dpi	BALF	NP_H1N1	1222	G	A	729	621	7.73	missense_variant	NP H1N1	p.Val408Ile	6 dpi	H1N1	48
17	Nonvaccinated	6dpi	BALF	NP_H1N1	1260	T	C	1179	640	11.56	synonymous_variant	NP H1N1	p.Phe420Phe	6 dpi	H1N1	74
17	Nonvaccinated	6dpi	BALF	NP_H1N1	1332	C	T	1224	547	14.08	missense_variant	NP H1N1	p.???444Ile	6 dpi	H1N1	77
17	Nonvaccinated	6dpi	BALF	NP_H1N1	1371	A	C	268	540	5.56	missense_variant	NP H1N1	p.???457Ser	6 dpi	H1N1	30
17	Nonvaccinated	6dpi	BALF	NP_H1N1	1485	G	T	408	247	11.34	missense_variant	NP H1N1	p.???495Asp	6 dpi	H1N1	28
17	Nonvaccinated	6dpi	BALF	HA_H1N1	454	G	T	6126	245	76.33	missense_variant	HA H1N1	p.Ala152Ser	6 dpi	H1N1	187
17	Nonvaccinated	6dpi	BALF	HA_H1N1	611	T	A	8232	343	77.55	missense_variant	HA H1N1	p.Val204Asp	6 dpi	H1N1	266
17	Nonvaccinated	6dpi	BALF	HA_H1N1	1539	C	T	5691	204	81.86	synonymous_variant	HA H1N1	p.Asn513Asn	6 dpi	H1N1	167
17	Nonvaccinated	6dpi	BALF	PA_H1N1	835	C	A	434	531	6.59	synonymous_variant	PA H1N1	p.Arg279Arg	6 dpi	H1N1	35
17	Nonvaccinated	6dpi	BALF	PA_H1N1	861	C	T	486	537	8.19	synonymous_variant	PA H1N1	p.Ala287Ala	6 dpi	H1N1	44
17	Nonvaccinated	6dpi	BALF	PA_H1N1	900	G	A	1364	605	15.21	synonymous_variant	PA H1N1	p.Glu300Glu	6 dpi	H1N1	92
17	Nonvaccinated	6dpi	BALF	PA_H1N1	967	A	G	742	550	11.45	missense_variant	PA H1N1	p.Ile323Val	6 dpi	H1N1	63
17	Nonvaccinated	6dpi	BALF	PA_H1N1	1025	T	A	825	513	11.89	missense_variant	PA H1N1	p.Leu342Gln	6 dpi	H1N1	61
17	Nonvaccinated	6dpi	BALF	PA_H1N1	1041	C	T	395	523	5.35	synonymous_variant	PA H1N1	p.Asp347Asp	6 dpi	H1N1	28
17	Nonvaccinated	6dpi	BALF	PA_H1N1	1050	T	C	344	485	4.74	synonymous_variant	PA H1N1	p.Asn350Asn	6 dpi	H1N1	23
17	Nonvaccinated	6dpi	BALF	PA_H1N1	1056	A	G	235	488	4.51	synonymous_variant	PA H1N1	p.Glu352Glu	6 dpi	H1N1	22
17	Nonvaccinated	6dpi	BALF	PA_H1N1	1137	A	G	526	481	7.28	synonymous_variant	PA H1N1	p.Val379Val	6 dpi	H1N1	35
17	Nonvaccinated	6dpi	BALF	PA_H1N1	1146	A	G	176	471	3.4	synonymous_variant	PA H1N1	p.Glu382Glu	6 dpi	H1N1	16
17	Nonvaccinated	6dpi	BALF	PA_H1N1	1162	G	A	393	511	6.07	missense_variant	PA H1N1	p.Gly388Ser	6 dpi	H1N1	31
17	Nonvaccinated	6dpi	BALF	PA_H1N1	1195	G	A	1046	538	11.71	missense_variant	PA H1N1	p.Glu399Lys	6 dpi	H1N1	63
17	Nonvaccinated	6dpi	BALF	PA_H1N1	1219	A	G	5773	579	39.72	missense_variant	PA H1N1	p.Ile407Val	6 dpi	H1N1	230
17	Nonvaccinated	6dpi	BALF	PA_H1N1	1224	A	G	855	623	8.99	synonymous_variant	PA H1N1	p.Gln408Gln	6 dpi	H1N1	56
17	Nonvaccinated	6dpi	BALF	PA_H1N1	1254	G	A	523	630	6.51	synonymous_variant	PA H1N1	p.Thr418Thr	6 dpi	H1N1	41
17	Nonvaccinated	6dpi	BALF	PA_H1N1	1260	C	A	801	666	8.86	synonymous_variant	PA H1N1	p.Ser420Ser	6 dpi	H1N1	59
17	Nonvaccinated	6dpi	BALF	PA_H1N1	1305	C	A	1445	703	11.95	synonymous_variant	PA H1N1	p.Ile435Ile	6 dpi	H1N1	84
17	Nonvaccinated	6dpi	BALF	PA_H1N1	1312	A	G	848	670	8.51	missense_variant	PA H1N1	p.Ile438Val	6 dpi	H1N1	57
17	Nonvaccinated	6dpi	BALF	PA_H1N1	1329	A	G	483	593	7.25	synonymous_variant	PA H1N1	p.Arg443Arg	6 dpi	H1N1	43
17	Nonvaccinated	6dpi	BALF	PA_H1N1	1359	T	C	748	629	10.02	synonymous_variant	PA H1N1	p.Cys453Cys	6 dpi	H1N1	63
17	Nonvaccinated	6dpi	BALF	PA_H1N1	1368	A	G	1274	640	13.12	synonymous_variant	PA H1N1	p.Thr456Thr	6 dpi	H1N1	84
17	Nonvaccinated	6dpi	BALF	PA_H1N1	1498	T	C	1335	725	12.28	synonymous_variant	PA H1N1	p.Leu500Leu	6 dpi	H1N1	89
17	Nonvaccinated	6dpi	BALF	PA_H1N1	1548	C	T	251	553	3.44	synonymous_variant	PA H1N1	p.Asp516Asp	6 dpi	H1N1	19
17	Nonvaccinated	6dpi	BALF	PA_H1N1	1572	A	G	387	479	5.64	synonymous_variant	PA H1N1	p.Glu524Glu	6 dpi	H1N1	27
17	Nonvaccinated	6dpi	BALF	PA_H1N1	1590	G	T	1226	559	11.63	synonymous_variant	PA H1N1	p.Pro530Pro	6 dpi	H1N1	65
17	Nonvaccinated	6dpi	BALF	PA_H1N1	1599	A	G	291	531	5.08	synonymous_variant	PA H1N1	p.Glu533Glu	6 dpi	H1N1	27
17	Nonvaccinated	6dpi	BALF	PA_H1N1	1653	A	G	90	590	2.03	synonymous_variant	PA H1N1	p.Arg551Arg	6 dpi	H1N1	12
17	Nonvaccinated	6dpi	BALF	PA_H1N1	1674	G	A	1005	647	9.12	synonymous_variant	PA H1N1	p.Ser558Ser	6 dpi	H1N1	59
17	Nonvaccinated	6dpi	BALF	PA_H1N1	1677	G	A	939	653	9.04	synonymous_variant	PA H1N1	p.Arg559Arg	6 dpi	H1N1	59
17	Nonvaccinated	6dpi	BALF	PA_H1N1	1689	G	A	921	623	8.83	synonymous_variant	PA H1N1	p.Leu563Leu	6 dpi	H1N1	55
17	Nonvaccinated	6dpi	BALF	PA_H1N1	1794	A	G	626	605	7.77	synonymous_variant	PA H1N1	p.Ala598Ala	6 dpi	H1N1	47
17	Nonvaccinated	6dpi	BALF	PA_H1N1	1806	T	C	927	615	9.11	synonymous_variant	PA H1N1	p.Val602Val	6 dpi	H1N1	56
17	Nonvaccinated	6dpi	BALF	PA_H1N1	1808	A	G	801	616	8.44	missense_variant	PA H1N1	p.Lys603Arg	6 dpi	H1N1	52
17	Nonvaccinated	6dpi	BALF	PA_H1N1	1815	A	G	661	636	8.18	synonymous_variant	PA H1N1	p.Lys605Lys	6 dpi	H1N1	52
17	Nonvaccinated	6dpi	BALF	PA_H1N1	1878	A	G	335	589	6.62	synonymous_variant	PA H1N1	p.Lys626Lys	6 dpi	H1N1	39
17	Nonvaccinated	6dpi	BALF	PA_H1N1	1893	C	A	275	557	5.03	synonymous_variant	PA H1N1	p.Gly631Gly	6 dpi	H1N1	28
17	Nonvaccinated	6dpi	BALF	PA_H1N1	1896	A	C	242	553	4.7	synonymous_variant	PA H1N1	p.Ser632Ser	6 dpi	H1N1	26
17	Nonvaccinated	6dpi	BALF	PA_H1N1	1902	G	A	222	556	5.04	synonymous_variant	PA H1N1	p.Gly634Gly	6 dpi	H1N1	28
17	Nonvaccinated	6dpi	BALF	PA_H1N1	2025	C	T	742	721	11.93	synonymous_variant	PA H1N1	p.Asn675Asn	6 dpi	H1N1	86
17	Nonvaccinated	6dpi	BALF	PA_H1N1	2131	A	C	79	528	3.98	missense_variant	PA H1N1	p.Ile711Leu	6 dpi	H1N1	21
17	Nonvaccinated	6dpi	BALF	PA_H1N1	2134	G	A	83	507	4.14	missense_variant	PA H1N1	p.Val712Met	6 dpi	H1N1	21
17	Nonvaccinated	6dpi	BALF	PA_H1N1	162	A	C	381	419	9.31	synonymous_variant	PA X H1N1	p.Ile54Ile	6 dpi	H1N1	39
17	Nonvaccinated	6dpi	BALF	PA_H1N1	169	A	C	641	393	12.47	synonymous_variant	PA X H1N1	p.Arg57Arg	6 dpi	H1N1	49
17	Nonvaccinated	6dpi	BALF	PA_H1N1	249	C	T	143	501	4.99	synonymous_variant	PA X H1N1	p.Asp83Asp	6 dpi	H1N1	25
17	Nonvaccinated	6dpi	BALF	PA_H1N1	261	T	C	616	553	9.95	synonymous_variant	PA X H1N1	p.Ala87Ala	6 dpi	H1N1	55
17	Nonvaccinated	6dpi	BALF	PA_H1N1	321	G	T	573	508	8.46	synonymous_variant	PA X H1N1	p.Pro107Pro	6 dpi	H1N1	43
17	Nonvaccinated	6dpi	BALF	PA_H1N1	346	C	A	487	491	7.54	synonymous_variant	PA X H1N1	p.Arg116Arg	6 dpi	H1N1	37
17	Nonvaccinated	6dpi	BALF	PA_H1N1	372	A	G	408	506	7.11	synonymous_variant	PA X H1N1	p.Arg124Arg	6 dpi	H1N1	36
17	Nonvaccinated	6dpi	BALF	PA_H1N1	384	C	T	718	631	9.35	synonymous_variant	PA X H1N1	p.His128His	6 dpi	H1N1	59
17	Nonvaccinated	6dpi	BALF	PA_H1N1	537	G	A	438	438	7.76	synonymous_variant	PA X H1N1	p.Arg179Arg	6 dpi	H1N1	34
17	Nonvaccinated	6dpi	BALF	PA_H1N1	587	G	A	448	466	7.73	missense_variant	PA X H1N1	p.Glu196Lys	6 dpi	H1N1	36
17	Nonvaccinated	6dpi	BALF	PA_H1N1	597	G	A	373	465	6.45	missense_variant	PA X H1N1	p.Arg199Lys	6 dpi	H1N1	30
17	Nonvaccinated	6dpi	BALF	PA_H1N1	711	A	G	368	513	6.63	missense_variant	PA X H1N1	p.Asn237Ser	6 dpi	H1N1	34
17	Nonvaccinated	6dpi	BALF	PB1_H1N1	281	T	A	549	404	8.91	missense_variant	PB1 H1N1	p.Phe94Tyr	6 dpi	H1N1	36
17	Nonvaccinated	6dpi	BALF	PB1_H1N1	333	T	G	312	434	7.14	missense_variant	PB1 H1N1	p.Ile111Met	6 dpi	H1N1	31
17	Nonvaccinated	6dpi	BALF	PB1_H1N1	513	A	G	640	384	13.54	missense_variant	PB1 H1N1	p.Ile171Met	6 dpi	H1N1	52
17	Nonvaccinated	6dpi	BALF	PB1_H1N1	561	G	A	77	349	4.3	synonymous_variant	PB1 H1N1	p.Arg187Arg	6 dpi	H1N1	15
17	Nonvaccinated	6dpi	BALF	PB1_H1N1	571	G	A	404	386	9.33	missense_variant	PB1 H1N1	p.Val191Ile	6 dpi	H1N1	36
17	Nonvaccinated	6dpi	BALF	PB1_H1N1	618	A	G	277	343	6.41	synonymous_variant	PB1 H1N1	p.Gly206Gly	6 dpi	H1N1	22
17	Nonvaccinated	6dpi	BALF	PB1_H1N1	651	C	T	302	358	6.42	synonymous_variant	PB1 H1N1	p.Tyr217Tyr	6 dpi	H1N1	23
17	Nonvaccinated	6dpi	BALF	PB1_H1N1	702	A	C	253	344	6.4	synonymous_variant	PB1 H1N1	p.Gly234Gly	6 dpi	H1N1	22
17	Nonvaccinated	6dpi	BALF	PB1_H1N1	705	A	G	290	351	7.12	synonymous_variant	PB1 H1N1	p.Lys235Lys	6 dpi	H1N1	25
17	Nonvaccinated	6dpi	BALF	PB1_H1N1	885	C	T	557	396	11.87	synonymous_variant	PB1 H1N1	p.Asp295Asp	6 dpi	H1N1	47
17	Nonvaccinated	6dpi	BALF	PB1_H1N1	960	A	G	83	337	4.15	synonymous_variant	PB1 H1N1	p.Ala320Ala	6 dpi	H1N1	14
17	Nonvaccinated	6dpi	BALF	PB1_H1N1	969	A	G	197	372	5.38	synonymous_variant	PB1 H1N1	p.Thr323Thr	6 dpi	H1N1	20
17	Nonvaccinated	6dpi	BALF	PB1_H1N1	981	A	G	405	430	8.6	synonymous_variant	PB1 H1N1	p.Arg327Arg	6 dpi	H1N1	37
17	Nonvaccinated	6dpi	BALF	PB1_H1N1	984	C	T	471	431	8.82	synonymous_variant	PB1 H1N1	p.Asn328Asn	6 dpi	H1N1	38
17	Nonvaccinated	6dpi	BALF	PB1_H1N1	1149	A	G	499	502	8.76	synonymous_variant	PB1 H1N1	p.Glu383Glu	6 dpi	H1N1	44
17	Nonvaccinated	6dpi	BALF	PB1_H1N1	1200	G	A	362	517	6.38	synonymous_variant	PB1 H1N1	p.Thr400Thr	6 dpi	H1N1	33
17	Nonvaccinated	6dpi	BALF	PB1_H1N1	1212	T	C	125	525	4.76	synonymous_variant	PB1 H1N1	p.Ser404Ser	6 dpi	H1N1	25
17	Nonvaccinated	6dpi	BALF	PB1_H1N1	1215	C	T	192	531	5.27	synonymous_variant	PB1 H1N1	p.Pro405Pro	6 dpi	H1N1	28
17	Nonvaccinated	6dpi	BALF	PB1_H1N1	1326	G	A	408	651	7.68	synonymous_variant	PB1 H1N1	p.Gln442Gln	6 dpi	H1N1	50
17	Nonvaccinated	6dpi	BALF	PB1_H1N1	1362	T	C	753	581	9.47	synonymous_variant	PB1 H1N1	p.Pro454Pro	6 dpi	H1N1	55
17	Nonvaccinated	6dpi	BALF	PB1_H1N1	1380	A	G	983	561	9.8	synonymous_variant	PB1 H1N1	p.Gln460Gln	6 dpi	H1N1	55
17	Nonvaccinated	6dpi	BALF	PB1_H1N1	1398	T	C	1416	602	12.96	synonymous_variant	PB1 H1N1	p.Phe466Phe	6 dpi	H1N1	78
17	Nonvaccinated	6dpi	BALF	PB1_H1N1	1422	G	A	121	483	2.9	synonymous_variant	PB1 H1N1	p.Gly474Gly	6 dpi	H1N1	14
17	Nonvaccinated	6dpi	BALF	PB1_H1N1	1437	A	G	353	492	4.88	synonymous_variant	PB1 H1N1	p.Lys479Lys	6 dpi	H1N1	24
17	Nonvaccinated	6dpi	BALF	PB1_H1N1	1482	C	T	286	499	4.81	synonymous_variant	PB1 H1N1	p.Ser494Ser	6 dpi	H1N1	24
17	Nonvaccinated	6dpi	BALF	PB1_H1N1	1497	C	T	762	539	9.28	synonymous_variant	PB1 H1N1	p.Tyr499Tyr	6 dpi	H1N1	50
17	Nonvaccinated	6dpi	BALF	PB1_H1N1	1551	C	T	691	567	9.17	synonymous_variant	PB1 H1N1	p.Val517Val	6 dpi	H1N1	52
17	Nonvaccinated	6dpi	BALF	PB1_H1N1	1605	A	C	832	530	9.06	synonymous_variant	PB1 H1N1	p.Ile535Ile	6 dpi	H1N1	48
17	Nonvaccinated	6dpi	BALF	PB1_H1N1	1620	G	C	270	517	4.84	synonymous_variant	PB1 H1N1	p.Gly540Gly	6 dpi	H1N1	25
17	Nonvaccinated	6dpi	BALF	PB1_H1N1	1647	A	G	506	485	6.6	synonymous_variant	PB1 H1N1	p.Gln549Gln	6 dpi	H1N1	32
17	Nonvaccinated	6dpi	BALF	PB1_H1N1	1686	T	C	344	549	4.92	synonymous_variant	PB1 H1N1	p.His562His	6 dpi	H1N1	27
17	Nonvaccinated	6dpi	BALF	PB1_H1N1	1692	T	C	384	511	7.04	synonymous_variant	PB1 H1N1	p.Gly564Gly	6 dpi	H1N1	36
17	Nonvaccinated	6dpi	BALF	PB1_H1N1	1702	G	A	64	502	2.19	missense_variant	PB1 H1N1	p.Val568Ile	6 dpi	H1N1	11
17	Nonvaccinated	6dpi	BALF	PB1_H1N1	1737	T	A	218	554	4.15	synonymous_variant	PB1 H1N1	p.Leu579Leu	6 dpi	H1N1	23
17	Nonvaccinated	6dpi	BALF	PB1_H1N1	1758	G	A	269	514	4.86	synonymous_variant	PB1 H1N1	p.Lys586Lys	6 dpi	H1N1	25
17	Nonvaccinated	6dpi	BALF	PB1_H1N1	1800	C	T	318	527	4.74	synonymous_variant	PB1 H1N1	p.Asn600Asn	6 dpi	H1N1	25
17	Nonvaccinated	6dpi	BALF	PB1_H1N1	1821	G	A	1026	520	12.31	synonymous_variant	PB1 H1N1	p.Pro607Pro	6 dpi	H1N1	64
17	Nonvaccinated	6dpi	BALF	PB1_H1N1	1875	T	C	496	500	9.8	synonymous_variant	PB1 H1N1	p.Cys625Cys	6 dpi	H1N1	49
17	Nonvaccinated	6dpi	BALF	PB1_H1N1	1902	C	T	512	499	9.22	synonymous_variant	PB1 H1N1	p.His634His	6 dpi	H1N1	46
17	Nonvaccinated	6dpi	BALF	PB1_H1N1	1942	A	G	356	423	9.46	missense_variant	PB1 H1N1	p.Thr648Ala	6 dpi	H1N1	40
17	Nonvaccinated	6dpi	BALF	PB1_H1N1	1986	T	C	253	371	10.51	synonymous_variant	PB1 H1N1	p.Thr662Thr	6 dpi	H1N1	39
17	Nonvaccinated	6dpi	BALF	PB1_H1N1	2073	G	A	77	411	7.79	synonymous_variant	PB1 H1N1	p.Lys691Lys	6 dpi	H1N1	32
17	Nonvaccinated	6dpi	BALF	PB1_H1N1	141	C	T	148	466	6.87	missense_variant	PB1 F2 H1N1	p.Thr16Ile	6 dpi	H1N1	32
17	Nonvaccinated	6dpi	BALF	PB1_H1N1	162	A	G	253	437	6.18	missense_variant	PB1 F2 H1N1	p.Asp23Gly	6 dpi	H1N1	27
17	Nonvaccinated	6dpi	BALF	PB1_H1N1	174	C	T	202	405	5.19	missense_variant	PB1 F2 H1N1	p.Thr27Ile	6 dpi	H1N1	21
17	Nonvaccinated	6dpi	BALF	PB1_H1N1	222	C	T	553	423	10.87	missense_variant	PB1 F2 H1N1	p.Pro43Leu	6 dpi	H1N1	46
17	Nonvaccinated	6dpi	BALF	PB1_H1N1	282	T	C	534	405	8.64	missense_variant	PB1 F2 H1N1	p.Phe63Ser	6 dpi	H1N1	35
17	Nonvaccinated	6dpi	BALF	PB1_H1N1	321	C	T	97	388	2.84	missense_variant	PB1 F2 H1N1	p.Ala76Val	6 dpi	H1N1	11
17	Nonvaccinated	6dpi	BALF	PB2_H1N1	165	C	T	117	342	3.8	synonymous_variant	PB2 H1N1	p.Tyr55Tyr	6 dpi	H1N1	13
17	Nonvaccinated	6dpi	BALF	PB2_H1N1	228	A	G	145	372	5.38	missense_variant	PB2 H1N1	p.Ile76Met	6 dpi	H1N1	20
17	Nonvaccinated	6dpi	BALF	PB2_H1N1	264	G	A	626	418	11.24	synonymous_variant	PB2 H1N1	p.Arg88Arg	6 dpi	H1N1	47
17	Nonvaccinated	6dpi	BALF	PB2_H1N1	372	G	A	212	420	5.71	synonymous_variant	PB2 H1N1	p.Arg124Arg	6 dpi	H1N1	24
17	Nonvaccinated	6dpi	BALF	PB2_H1N1	384	A	G	183	435	4.83	synonymous_variant	PB2 H1N1	p.Gly128Gly	6 dpi	H1N1	21
17	Nonvaccinated	6dpi	BALF	PB2_H1N1	417	T	C	285	423	6.86	synonymous_variant	PB2 H1N1	p.Val139Val	6 dpi	H1N1	29
17	Nonvaccinated	6dpi	BALF	PB2_H1N1	426	T	C	220	425	6.59	synonymous_variant	PB2 H1N1	p.Arg142Arg	6 dpi	H1N1	28
17	Nonvaccinated	6dpi	BALF	PB2_H1N1	576	G	A	310	393	8.65	synonymous_variant	PB2 H1N1	p.Glu192Glu	6 dpi	H1N1	34
17	Nonvaccinated	6dpi	BALF	PB2_H1N1	658	G	A	781	464	14.01	missense_variant	PB2 H1N1	p.Val220Ile	6 dpi	H1N1	65
17	Nonvaccinated	6dpi	BALF	PB2_H1N1	744	A	G	174	421	8.08	synonymous_variant	PB2 H1N1	p.Gly248Gly	6 dpi	H1N1	34
17	Nonvaccinated	6dpi	BALF	PB2_H1N1	753	A	G	180	383	4.44	synonymous_variant	PB2 H1N1	p.Lys251Lys	6 dpi	H1N1	17
17	Nonvaccinated	6dpi	BALF	PB2_H1N1	765	G	A	961	429	13.29	synonymous_variant	PB2 H1N1	p.Val255Val	6 dpi	H1N1	57
17	Nonvaccinated	6dpi	BALF	PB2_H1N1	777	A	G	464	469	7.89	synonymous_variant	PB2 H1N1	p.Leu259Leu	6 dpi	H1N1	37
17	Nonvaccinated	6dpi	BALF	PB2_H1N1	838	T	C	803	558	10.93	synonymous_variant	PB2 H1N1	p.Leu280Leu	6 dpi	H1N1	61
17	Nonvaccinated	6dpi	BALF	PB2_H1N1	921	A	C	474	513	9.36	synonymous_variant	PB2 H1N1	p.Ala307Ala	6 dpi	H1N1	48
17	Nonvaccinated	6dpi	BALF	PB2_H1N1	966	C	T	836	558	12.9	synonymous_variant	PB2 H1N1	p.Ser322Ser	6 dpi	H1N1	72
17	Nonvaccinated	6dpi	BALF	PB2_H1N1	993	A	G	611	514	10.12	synonymous_variant	PB2 H1N1	p.Lys331Lys	6 dpi	H1N1	52
17	Nonvaccinated	6dpi	BALF	PB2_H1N1	1059	G	A	701	581	9.29	synonymous_variant	PB2 H1N1	p.Lys353Lys	6 dpi	H1N1	54
17	Nonvaccinated	6dpi	BALF	PB2_H1N1	1077	G	A	354	505	5.54	synonymous_variant	PB2 H1N1	p.Gly359Gly	6 dpi	H1N1	28
17	Nonvaccinated	6dpi	BALF	PB2_H1N1	1101	A	G	528	543	6.63	synonymous_variant	PB2 H1N1	p.Gly367Gly	6 dpi	H1N1	36
17	Nonvaccinated	6dpi	BALF	PB2_H1N1	1119	T	A	441	536	5.6	synonymous_variant	PB2 H1N1	p.Ile373Ile	6 dpi	H1N1	30
17	Nonvaccinated	6dpi	BALF	PB2_H1N1	1144	A	G	277	527	4.74	missense_variant	PB2 H1N1	p.Ile382Val	6 dpi	H1N1	25
17	Nonvaccinated	6dpi	BALF	PB2_H1N1	1166	G	A	594	545	9.17	missense_variant	PB2 H1N1	p.Arg389Lys	6 dpi	H1N1	50
17	Nonvaccinated	6dpi	BALF	PB2_H1N1	1336	T	C	303	523	6.31	missense_variant	PB2 H1N1	p.Phe446Leu	6 dpi	H1N1	33
17	Nonvaccinated	6dpi	BALF	PB2_H1N1	1377	G	A	558	556	8.99	synonymous_variant	PB2 H1N1	p.Gly459Gly	6 dpi	H1N1	50
17	Nonvaccinated	6dpi	BALF	PB2_H1N1	1473	C	T	1057	528	13.64	synonymous_variant	PB2 H1N1	p.Thr491Thr	6 dpi	H1N1	72
17	Nonvaccinated	6dpi	BALF	PB2_H1N1	1491	T	C	73	484	3.31	synonymous_variant	PB2 H1N1	p.Ser497Ser	6 dpi	H1N1	16
17	Nonvaccinated	6dpi	BALF	PB2_H1N1	1500	C	T	471	556	8.45	synonymous_variant	PB2 H1N1	p.Arg500Arg	6 dpi	H1N1	47
17	Nonvaccinated	6dpi	BALF	PB2_H1N1	1504	C	T	597	578	9.34	synonymous_variant	PB2 H1N1	p.Leu502Leu	6 dpi	H1N1	54
17	Nonvaccinated	6dpi	BALF	PB2_H1N1	1734	A	G	204	474	5.27	synonymous_variant	PB2 H1N1	p.Glu578Glu	6 dpi	H1N1	25
17	Nonvaccinated	6dpi	BALF	PB2_H1N1	1782	A	G	244	544	5.88	synonymous_variant	PB2 H1N1	p.Gly594Gly	6 dpi	H1N1	32
17	Nonvaccinated	6dpi	BALF	PB2_H1N1	1854	A	G	432	624	7.05	synonymous_variant	PB2 H1N1	p.Leu618Leu	6 dpi	H1N1	44
17	Nonvaccinated	6dpi	BALF	PB2_H1N1	1926	G	A	243	500	6.4	synonymous_variant	PB2 H1N1	p.Gly642Gly	6 dpi	H1N1	32
17	Nonvaccinated	6dpi	BALF	PB2_H1N1	1968	T	C	625	456	10.31	synonymous_variant	PB2 H1N1	p.Phe656Phe	6 dpi	H1N1	47
17	Nonvaccinated	6dpi	BALF	PB2_H1N1	1979	G	A	453	391	7.93	missense_variant	PB2 H1N1	p.Arg660Lys	6 dpi	H1N1	31
17	Nonvaccinated	6dpi	BALF	PB2_H1N1	1992	A	G	85	389	2.57	synonymous_variant	PB2 H1N1	p.Arg664Arg	6 dpi	H1N1	10
17	Nonvaccinated	6dpi	BALF	PB2_H1N1	1998	G	A	125	385	3.12	synonymous_variant	PB2 H1N1	p.Thr666Thr	6 dpi	H1N1	12
17	Nonvaccinated	6dpi	BALF	PB2_H1N1	2010	G	A	156	390	3.85	synonymous_variant	PB2 H1N1	p.Lys670Lys	6 dpi	H1N1	15
17	Nonvaccinated	6dpi	BALF	PB2_H1N1	2097	A	G	316	346	6.65	synonymous_variant	PB2 H1N1	p.Lys699Lys	6 dpi	H1N1	23
17	Nonvaccinated	6dpi	BALF	PB2_H1N1	2139	A	G	161	420	6.9	synonymous_variant	PB2 H1N1	p.Leu713Leu	6 dpi	H1N1	29
17	Nonvaccinated	6dpi	BALF	NS_H3N2	131	G	A	832	1163	11.44	missense_variant	NS1 H3N2	p.Arg44Lys	6 dpi	H3N2	133
17	Nonvaccinated	6dpi	BALF	NS_H3N2	135	G	A	1075	1168	12.5	synonymous_variant	NS1 H3N2	p.Gly45Gly	6 dpi	H3N2	146
17	Nonvaccinated	6dpi	BALF	NS_H3N2	176	G	A	1385	1133	10.94	missense_variant	NS1 H3N2	p.Arg59His	6 dpi	H3N2	124
17	Nonvaccinated	6dpi	BALF	NS_H3N2	205	A	C	2677	1260	15.63	missense_variant	NS1 H3N2	p.Ile69Leu	6 dpi	H3N2	197
17	Nonvaccinated	6dpi	BALF	NS_H3N2	215	G	A	2608	1237	16.49	missense_variant	NS1 H3N2	p.Gly72Glu	6 dpi	H3N2	204
17	Nonvaccinated	6dpi	BALF	NS_H3N2	309	A	C	3966	1266	18.72	missense_variant	NS1 H3N2	p.Leu103Phe	6 dpi	H3N2	237
17	Nonvaccinated	6dpi	BALF	NS_H3N2	330	G	A	980	1175	8.77	synonymous_variant	NS1 H3N2	p.Lys110Lys	6 dpi	H3N2	103
17	Nonvaccinated	6dpi	BALF	NS_H3N2	331	G	A	875	1187	8.59	missense_variant	NS1 H3N2	p.Val111Met	6 dpi	H3N2	102
17	Nonvaccinated	6dpi	BALF	NS_H3N2	396	G	A	2095	1318	14.19	synonymous_variant	NS1 H3N2	p.Ala132Ala	6 dpi	H3N2	187
17	Nonvaccinated	6dpi	BALF	NS_H3N2	409	G	A	2105	1320	14.02	missense_variant	NS1 H3N2	p.Val137Ile	6 dpi	H3N2	185
17	Nonvaccinated	6dpi	BALF	NS_H3N2	511	A	G	5948	1460	24.45	missense_variant	NS1 H3N2	p.Asn171Asp	6 dpi	H3N2	357
17	Nonvaccinated	6dpi	BALF	NS_H3N2	553	C	T	2158	1120	15.62	missense_variant	NS1 H3N2	p.Leu185Phe	6 dpi	H3N2	175
17	Nonvaccinated	6dpi	BALF	NS_H3N2	589	G	A	3370	1211	16.76	missense_variant	NS1 H3N2	p.Ala197Thr	6 dpi	H3N2	203
17	Nonvaccinated	6dpi	BALF	NS_H3N2	635	C	A	3830	1519	16.92	missense_variant	NS1 H3N2	p.Pro212His	6 dpi	H3N2	257
17	Nonvaccinated	6dpi	BALF	NS_H3N2	570	C	T	549	1107	6.68	missense_variant	NS2 H3N2	p.Thr33Ile	6 dpi	H3N2	74
17	Nonvaccinated	6dpi	BALF	NS_H3N2	733	G	A	2422	1216	14.47	synonymous_variant	NS2 H3N2	p.Leu87Leu	6 dpi	H3N2	176
17	Nonvaccinated	6dpi	BALF	NS_H3N2	738	T	C	1430	942	13.06	missense_variant	NS2 H3N2	p.Leu89Ser	6 dpi	H3N2	123
17	Nonvaccinated	6dpi	BALF	NS_H3N2	760	G	A	800	685	11.82	synonymous_variant	NS2 H3N2	p.Gln96Gln	6 dpi	H3N2	81
17	Nonvaccinated	6dpi	BALF	NS_H3N2	781	A	G	1404	521	19.58	synonymous_variant	NS2 H3N2	p.Leu103Leu	6 dpi	H3N2	102
17	Nonvaccinated	6dpi	BALF	M_H3N2	150	A	G	1288	1342	7.75	synonymous_variant	M1 H3N2	p.Pro50Pro	6 dpi	H3N2	104
17	Nonvaccinated	6dpi	BALF	M_H3N2	178	T	C	548	1407	3.91	synonymous_variant	M1 H3N2	p.Leu60Leu	6 dpi	H3N2	55
17	Nonvaccinated	6dpi	BALF	M_H3N2	183	A	G	226	1441	2.91	synonymous_variant	M1 H3N2	p.Gly61Gly	6 dpi	H3N2	42
17	Nonvaccinated	6dpi	BALF	M_H3N2	186	C	T	334	1406	2.49	synonymous_variant	M1 H3N2	p.Phe62Phe	6 dpi	H3N2	35
17	Nonvaccinated	6dpi	BALF	M_H3N2	189	A	G	208	1418	1.9	synonymous_variant	M1 H3N2	p.Val63Val	6 dpi	H3N2	27
17	Nonvaccinated	6dpi	BALF	M_H3N2	240	C	T	587	1360	3.97	synonymous_variant	M1 H3N2	p.Val80Val	6 dpi	H3N2	54
17	Nonvaccinated	6dpi	BALF	M_H3N2	249	C	T	1243	1456	6.25	synonymous_variant	M1 H3N2	p.Ala83Ala	6 dpi	H3N2	91
17	Nonvaccinated	6dpi	BALF	M_H3N2	255	T	C	1210	1522	5.91	synonymous_variant	M1 H3N2	p.Asn85Asn	6 dpi	H3N2	90
17	Nonvaccinated	6dpi	BALF	M_H3N2	270	G	T	3235	1634	11.44	synonymous_variant	M1 H3N2	p.Pro90Pro	6 dpi	H3N2	187
17	Nonvaccinated	6dpi	BALF	M_H3N2	297	G	A	2265	1463	9.09	synonymous_variant	M1 H3N2	p.Leu99Leu	6 dpi	H3N2	133
17	Nonvaccinated	6dpi	BALF	M_H3N2	324	G	A	3065	1545	11.26	synonymous_variant	M1 H3N2	p.Thr108Thr	6 dpi	H3N2	174
17	Nonvaccinated	6dpi	BALF	M_H3N2	333	A	G	1296	1490	7.32	synonymous_variant	M1 H3N2	p.Gly111Gly	6 dpi	H3N2	109
17	Nonvaccinated	6dpi	BALF	M_H3N2	342	G	A	2594	1628	9.89	synonymous_variant	M1 H3N2	p.Glu114Glu	6 dpi	H3N2	161
17	Nonvaccinated	6dpi	BALF	M_H3N2	369	A	T	1552	1768	7.35	synonymous_variant	M1 H3N2	p.Ala123Ala	6 dpi	H3N2	130
17	Nonvaccinated	6dpi	BALF	M_H3N2	399	C	T	5436	2048	14.45	synonymous_variant	M1 H3N2	p.Asn133Asn	6 dpi	H3N2	296
17	Nonvaccinated	6dpi	BALF	M_H3N2	450	T	A	3193	2027	10.06	synonymous_variant	M1 H3N2	p.Thr150Thr	6 dpi	H3N2	204
17	Nonvaccinated	6dpi	BALF	M_H3N2	462	T	C	2044	2001	6.85	synonymous_variant	M1 H3N2	p.Ile154Ile	6 dpi	H3N2	137
17	Nonvaccinated	6dpi	BALF	M_H3N2	483	T	A	2465	1958	8.32	synonymous_variant	M1 H3N2	p.Ser161Ser	6 dpi	H3N2	163
17	Nonvaccinated	6dpi	BALF	M_H3N2	489	A	G	1721	1872	6.36	synonymous_variant	M1 H3N2	p.Arg163Arg	6 dpi	H3N2	119
17	Nonvaccinated	6dpi	BALF	M_H3N2	514	T	C	5751	2090	15.65	synonymous_variant	M1 H3N2	p.Leu172Leu	6 dpi	H3N2	327
17	Nonvaccinated	6dpi	BALF	M_H3N2	540	T	A	2734	2017	10.31	synonymous_variant	M1 H3N2	p.Val180Val	6 dpi	H3N2	208
17	Nonvaccinated	6dpi	BALF	M_H3N2	555	A	T	6544	1869	17.55	synonymous_variant	M1 H3N2	p.Thr185Thr	6 dpi	H3N2	328
17	Nonvaccinated	6dpi	BALF	M_H3N2	561	A	G	3710	1820	12.69	synonymous_variant	M1 H3N2	p.Lys187Lys	6 dpi	H3N2	231
17	Nonvaccinated	6dpi	BALF	M_H3N2	591	A	G	3060	1709	10.77	synonymous_variant	M1 H3N2	p.Glu197Glu	6 dpi	H3N2	184
17	Nonvaccinated	6dpi	BALF	M_H3N2	603	G	A	3171	1803	10.93	synonymous_variant	M1 H3N2	p.Glu201Glu	6 dpi	H3N2	197
17	Nonvaccinated	6dpi	BALF	M_H3N2	639	A	G	3704	1755	12.25	synonymous_variant	M1 H3N2	p.Val213Val	6 dpi	H3N2	215
17	Nonvaccinated	6dpi	BALF	M_H3N2	660	A	G	4967	1655	15.29	synonymous_variant	M1 H3N2	p.Gly220Gly	6 dpi	H3N2	253
17	Nonvaccinated	6dpi	BALF	M_H3N2	666	C	T	1531	1594	8.78	synonymous_variant	M1 H3N2	p.His222His	6 dpi	H3N2	140
17	Nonvaccinated	6dpi	BALF	M_H3N2	669	T	C	2060	1545	8.74	synonymous_variant	M1 H3N2	p.Pro223Pro	6 dpi	H3N2	135
17	Nonvaccinated	6dpi	BALF	M_H3N2	679	A	G	914	1488	5.78	missense_variant	M1 H3N2	p.Thr227Ala	6 dpi	H3N2	86
17	Nonvaccinated	6dpi	BALF	M_H3N2	744	G	A	2123	1283	9.59	missense_variant	M1 H3N2	p.Met248Ile	6 dpi	H3N2	123
17	Nonvaccinated	6dpi	BALF	M_H3N2	711	A	G	1869	1396	8.17	splice_region_variant&intron_variant	M2 H3N2		6 dpi	H3N2	114
17	Nonvaccinated	6dpi	BALF	M_H3N2	741	G	A	2246	1288	9.78	missense_variant	M2 H3N2	p.Arg18Lys	6 dpi	H3N2	126
17	Nonvaccinated	6dpi	BALF	M_H3N2	750	A	G	573	1067	4.59	missense_variant	M2 H3N2	p.Asp21Gly	6 dpi	H3N2	49
17	Nonvaccinated	6dpi	BALF	M_H3N2	761	C	G	912	1071	6.54	missense_variant	M2 H3N2	p.Pro25Ala	6 dpi	H3N2	70
17	Nonvaccinated	6dpi	BALF	M_H3N2	764	C	A	926	1076	6.41	missense_variant	M2 H3N2	p.Leu26Ile	6 dpi	H3N2	69
17	Nonvaccinated	6dpi	BALF	M_H3N2	768	T	C	64	1017	1.18	missense_variant	M2 H3N2	p.Val27Ala	6 dpi	H3N2	12
17	Nonvaccinated	6dpi	BALF	M_H3N2	781	T	C	1215	1018	6.97	synonymous_variant	M2 H3N2	p.Asn31Asn	6 dpi	H3N2	71
17	Nonvaccinated	6dpi	BALF	M_H3N2	829	C	T	1179	1043	7.57	synonymous_variant	M2 H3N2	p.Phe47Phe	6 dpi	H3N2	79
17	Nonvaccinated	6dpi	BALF	M_H3N2	841	T	C	1800	1068	10.21	synonymous_variant	M2 H3N2	p.Ile51Ile	6 dpi	H3N2	109
17	Nonvaccinated	6dpi	BALF	M_H3N2	850	T	C	277	862	3.6	synonymous_variant	M2 H3N2	p.Arg54Arg	6 dpi	H3N2	31
17	Nonvaccinated	6dpi	BALF	M_H3N2	874	A	G	571	885	6.21	synonymous_variant	M2 H3N2	p.Gly62Gly	6 dpi	H3N2	55
17	Nonvaccinated	6dpi	BALF	M_H3N2	889	G	A	884	839	8.58	synonymous_variant	M2 H3N2	p.Gly67Gly	6 dpi	H3N2	72
17	Nonvaccinated	6dpi	BALF	M_H3N2	896	G	A	254	808	3.96	missense_variant	M2 H3N2	p.Glu70Lys	6 dpi	H3N2	32
17	Nonvaccinated	6dpi	BALF	M_H3N2	931	G	A	1965	601	18.47	synonymous_variant	M2 H3N2	p.Gln81Gln	6 dpi	H3N2	111
17	Nonvaccinated	6dpi	BALF	M_H3N2	933	A	G	1847	585	18.29	missense_variant	M2 H3N2	p.Asn82Ser	6 dpi	H3N2	107
17	Nonvaccinated	6dpi	BALF	NP_H3N2	195	A	G	1283	421	20.19	synonymous_variant	NP H3N2	p.Arg65Arg	6 dpi	H3N2	85
17	Nonvaccinated	6dpi	BALF	NP_H3N2	222	A	G	483	452	11.5	synonymous_variant	NP H3N2	p.Arg74Arg	6 dpi	H3N2	52
17	Nonvaccinated	6dpi	BALF	NP_H3N2	441	G	A	1358	470	20	synonymous_variant	NP H3N2	p.Thr147Thr	6 dpi	H3N2	94
17	Nonvaccinated	6dpi	BALF	NP_H3N2	576	A	G	672	454	12.56	synonymous_variant	NP H3N2	p.Glu192Glu	6 dpi	H3N2	57
17	Nonvaccinated	6dpi	BALF	NP_H3N2	642	A	G	565	398	12.81	synonymous_variant	NP H3N2	p.Arg214Arg	6 dpi	H3N2	51
17	Nonvaccinated	6dpi	BALF	NP_H3N2	647	G	A	808	396	13.64	missense_variant	NP H3N2	p.Arg216Lys	6 dpi	H3N2	54
17	Nonvaccinated	6dpi	BALF	NP_H3N2	693	G	A	1040	412	16.75	synonymous_variant	NP H3N2	p.Gln231Gln	6 dpi	H3N2	69
17	Nonvaccinated	6dpi	BALF	NP_H3N2	720	T	C	1135	427	20.37	synonymous_variant	NP H3N2	p.Asp240Asp	6 dpi	H3N2	87
17	Nonvaccinated	6dpi	BALF	NP_H3N2	825	T	C	504	468	11.75	synonymous_variant	NP H3N2	p.Cys275Cys	6 dpi	H3N2	55
17	Nonvaccinated	6dpi	BALF	NP_H3N2	897	T	C	1430	550	18.36	synonymous_variant	NP H3N2	p.Val299Val	6 dpi	H3N2	101
17	Nonvaccinated	6dpi	BALF	NP_H3N2	912	C	T	518	532	10.53	synonymous_variant	NP H3N2	p.Phe304Phe	6 dpi	H3N2	56
17	Nonvaccinated	6dpi	BALF	NP_H3N2	978	C	T	775	559	11.81	synonymous_variant	NP H3N2	p.Ser326Ser	6 dpi	H3N2	66
17	Nonvaccinated	6dpi	BALF	NP_H3N2	985	A	G	816	622	11.9	missense_variant	NP H3N2	p.Ile329Val	6 dpi	H3N2	74
17	Nonvaccinated	6dpi	BALF	NP_H3N2	1032	G	A	783	573	10.3	synonymous_variant	NP H3N2	p.Ser344Ser	6 dpi	H3N2	59
17	Nonvaccinated	6dpi	BALF	NP_H3N2	1041	C	A	1249	524	13.55	synonymous_variant	NP H3N2	p.Ile347Ile	6 dpi	H3N2	71
17	Nonvaccinated	6dpi	BALF	NP_H3N2	1047	A	G	357	500	7.4	synonymous_variant	NP H3N2	p.Gly349Gly	6 dpi	H3N2	37
17	Nonvaccinated	6dpi	BALF	NP_H3N2	1068	A	G	552	551	8.71	synonymous_variant	NP H3N2	p.Gly356Gly	6 dpi	H3N2	48
17	Nonvaccinated	6dpi	BALF	NP_H3N2	1069	C	A	533	545	8.81	missense_variant	NP H3N2	p.Gln357Lys	6 dpi	H3N2	48
17	Nonvaccinated	6dpi	BALF	NP_H3N2	1149	C	T	1100	501	14.77	synonymous_variant	NP H3N2	p.Ser383Ser	6 dpi	H3N2	74
17	Nonvaccinated	6dpi	BALF	NP_H3N2	1191	T	C	1563	476	17.65	synonymous_variant	NP H3N2	p.Asn397Asn	6 dpi	H3N2	84
17	Nonvaccinated	6dpi	BALF	NP_H3N2	1197	A	G	1996	502	19.12	synonymous_variant	NP H3N2	p.Gln399Gln	6 dpi	H3N2	96
17	Nonvaccinated	6dpi	BALF	NP_H3N2	1212	G	A	334	456	6.36	synonymous_variant	NP H3N2	p.Gly404Gly	6 dpi	H3N2	29
17	Nonvaccinated	6dpi	BALF	NP_H3N2	1222	A	G	598	433	10.62	missense_variant	NP H3N2	p.Ile408Val	6 dpi	H3N2	46
17	Nonvaccinated	6dpi	BALF	NP_H3N2	1260	C	T	1104	478	16.74	synonymous_variant	NP H3N2	p.Phe420Phe	6 dpi	H3N2	80
17	Nonvaccinated	6dpi	BALF	NP_H3N2	1332	T	C	625	420	15.48	synonymous_variant	NP H3N2	p.Ile444Ile	6 dpi	H3N2	65
17	Nonvaccinated	6dpi	BALF	NP_H3N2	1371	C	A	832	464	15.3	synonymous_variant	NP H3N2	p.Ser457Ser	6 dpi	H3N2	71
17	Nonvaccinated	6dpi	BALF	NP_H3N2	1485	T	G	2957	207	54.59	missense_variant	NP H3N2	p.Asp495Glu	6 dpi	H3N2	113
17	Nonvaccinated	6dpi	BALF	HA_H3N2	684	C	A	173	169	7.1	synonymous_variant	HA H3N2	p.Thr228Thr	6 dpi	H3N2	12
17	Nonvaccinated	6dpi	BALF	PA_H3N2	162	C	A	176	350	9.71	synonymous_variant	PA H3N2	p.Ile54Ile	6 dpi	H3N2	34
17	Nonvaccinated	6dpi	BALF	PA_H3N2	249	T	C	353	265	13.21	synonymous_variant	PA H3N2	p.Asp83Asp	6 dpi	H3N2	35
17	Nonvaccinated	6dpi	BALF	PA_H3N2	261	C	T	552	310	14.84	synonymous_variant	PA H3N2	p.Ala87Ala	6 dpi	H3N2	46
17	Nonvaccinated	6dpi	BALF	PA_H3N2	321	T	G	234	244	8.61	synonymous_variant	PA H3N2	p.Pro107Pro	6 dpi	H3N2	21
17	Nonvaccinated	6dpi	BALF	PA_H3N2	346	A	C	323	246	9.35	synonymous_variant	PA H3N2	p.Arg116Arg	6 dpi	H3N2	23
17	Nonvaccinated	6dpi	BALF	PA_H3N2	372	G	A	200	248	8.47	synonymous_variant	PA H3N2	p.Arg124Arg	6 dpi	H3N2	21
17	Nonvaccinated	6dpi	BALF	PA_H3N2	384	T	C	828	306	17.65	synonymous_variant	PA H3N2	p.His128His	6 dpi	H3N2	54
17	Nonvaccinated	6dpi	BALF	PA_H3N2	537	A	G	562	233	18.45	synonymous_variant	PA H3N2	p.Arg179Arg	6 dpi	H3N2	43
17	Nonvaccinated	6dpi	BALF	PA_H3N2	587	A	G	527	258	18.22	missense_variant	PA H3N2	p.Lys196Arg	6 dpi	H3N2	47
17	Nonvaccinated	6dpi	BALF	PA_H3N2	597	A	G	323	231	13.42	synonymous_variant	PA H3N2	p.Glu199Glu	6 dpi	H3N2	31
17	Nonvaccinated	6dpi	BALF	PA_H3N2	711	G	A	256	210	11.9	synonymous_variant	PA H3N2	p.Glu237Glu	6 dpi	H3N2	25
17	Nonvaccinated	6dpi	BALF	PA_H3N2	799	C	T	448	242	14.05	missense_variant	PA H3N2	p.Leu267Phe	6 dpi	H3N2	34
17	Nonvaccinated	6dpi	BALF	PA_H3N2	800	T	C	458	244	14.34	missense_variant	PA H3N2	p.Leu267Pro	6 dpi	H3N2	35
17	Nonvaccinated	6dpi	BALF	PA_H3N2	835	A	C	363	267	11.24	synonymous_variant	PA H3N2	p.Arg279Arg	6 dpi	H3N2	30
17	Nonvaccinated	6dpi	BALF	PA_H3N2	861	T	C	421	265	13.58	synonymous_variant	PA H3N2	p.Ala287Ala	6 dpi	H3N2	36
17	Nonvaccinated	6dpi	BALF	PA_H3N2	900	A	G	1202	353	22.95	synonymous_variant	PA H3N2	p.Glu300Glu	6 dpi	H3N2	81
17	Nonvaccinated	6dpi	BALF	PA_H3N2	947	G	A	394	286	13.99	missense_variant	PA H3N2	p.Gly316Glu	6 dpi	H3N2	40
17	Nonvaccinated	6dpi	BALF	PA_H3N2	967	G	A	1118	327	22.63	missense_variant	PA H3N2	p.Val323Ile	6 dpi	H3N2	74
17	Nonvaccinated	6dpi	BALF	PA_H3N2	1025	A	T	762	357	14.57	missense_variant	PA H3N2	p.Gln342Leu	6 dpi	H3N2	52
17	Nonvaccinated	6dpi	BALF	PA_H3N2	1041	T	C	433	349	8.31	synonymous_variant	PA H3N2	p.Asp347Asp	6 dpi	H3N2	29
17	Nonvaccinated	6dpi	BALF	PA_H3N2	1050	C	T	145	291	4.12	synonymous_variant	PA H3N2	p.Asn350Asn	6 dpi	H3N2	12
17	Nonvaccinated	6dpi	BALF	PA_H3N2	1056	G	A	340	296	8.45	synonymous_variant	PA H3N2	p.Glu352Glu	6 dpi	H3N2	25
17	Nonvaccinated	6dpi	BALF	PA_H3N2	1137	G	A	471	307	8.79	synonymous_variant	PA H3N2	p.Val379Val	6 dpi	H3N2	27
17	Nonvaccinated	6dpi	BALF	PA_H3N2	1146	G	A	561	285	9.82	synonymous_variant	PA H3N2	p.Glu382Glu	6 dpi	H3N2	28
17	Nonvaccinated	6dpi	BALF	PA_H3N2	1162	A	G	685	333	10.81	missense_variant	PA H3N2	p.Ser388Gly	6 dpi	H3N2	36
17	Nonvaccinated	6dpi	BALF	PA_H3N2	1178	A	G	394	333	7.81	missense_variant	PA H3N2	p.Tyr393Cys	6 dpi	H3N2	26
17	Nonvaccinated	6dpi	BALF	PA_H3N2	1195	A	G	404	333	8.71	missense_variant	PA H3N2	p.Lys399Glu	6 dpi	H3N2	29
17	Nonvaccinated	6dpi	BALF	PA_H3N2	1219	A	G	369	352	8.24	missense_variant	PA H3N2	p.Ile407Val	6 dpi	H3N2	29
17	Nonvaccinated	6dpi	BALF	PA_H3N2	1224	G	A	1155	367	15.53	synonymous_variant	PA H3N2	p.Gln408Gln	6 dpi	H3N2	57
17	Nonvaccinated	6dpi	BALF	PA_H3N2	1254	A	G	750	417	10.79	synonymous_variant	PA H3N2	p.Thr418Thr	6 dpi	H3N2	45
17	Nonvaccinated	6dpi	BALF	PA_H3N2	1260	A	C	1004	462	12.99	synonymous_variant	PA H3N2	p.Ser420Ser	6 dpi	H3N2	60
17	Nonvaccinated	6dpi	BALF	PA_H3N2	1305	A	C	1120	444	13.96	synonymous_variant	PA H3N2	p.Ile435Ile	6 dpi	H3N2	62
17	Nonvaccinated	6dpi	BALF	PA_H3N2	1312	G	A	1526	401	18.2	missense_variant	PA H3N2	p.Val438Ile	6 dpi	H3N2	73
17	Nonvaccinated	6dpi	BALF	PA_H3N2	1329	G	A	324	355	8.17	synonymous_variant	PA H3N2	p.Arg443Arg	6 dpi	H3N2	29
17	Nonvaccinated	6dpi	BALF	PA_H3N2	1359	C	T	583	380	9.47	synonymous_variant	PA H3N2	p.Cys453Cys	6 dpi	H3N2	36
17	Nonvaccinated	6dpi	BALF	PA_H3N2	1368	G	A	1106	403	15.38	synonymous_variant	PA H3N2	p.Thr456Thr	6 dpi	H3N2	62
17	Nonvaccinated	6dpi	BALF	PA_H3N2	1498	C	T	1521	398	21.61	synonymous_variant	PA H3N2	p.Leu500Leu	6 dpi	H3N2	86
17	Nonvaccinated	6dpi	BALF	PA_H3N2	1548	T	C	497	310	9.03	synonymous_variant	PA H3N2	p.Asp516Asp	6 dpi	H3N2	28
17	Nonvaccinated	6dpi	BALF	PA_H3N2	1572	G	A	654	298	11.07	synonymous_variant	PA H3N2	p.Glu524Glu	6 dpi	H3N2	33
17	Nonvaccinated	6dpi	BALF	PA_H3N2	1590	T	G	1193	381	16.27	synonymous_variant	PA H3N2	p.Pro530Pro	6 dpi	H3N2	62
17	Nonvaccinated	6dpi	BALF	PA_H3N2	1599	G	A	608	348	10.34	synonymous_variant	PA H3N2	p.Glu533Glu	6 dpi	H3N2	36
17	Nonvaccinated	6dpi	BALF	PA_H3N2	1653	G	A	354	361	6.93	synonymous_variant	PA H3N2	p.Arg551Arg	6 dpi	H3N2	25
17	Nonvaccinated	6dpi	BALF	PA_H3N2	1674	A	G	449	385	7.53	synonymous_variant	PA H3N2	p.Ser558Ser	6 dpi	H3N2	29
17	Nonvaccinated	6dpi	BALF	PA_H3N2	1677	A	G	410	387	8.01	synonymous_variant	PA H3N2	p.Arg559Arg	6 dpi	H3N2	31
17	Nonvaccinated	6dpi	BALF	PA_H3N2	1681	A	G	104	331	3.32	missense_variant	PA H3N2	p.Met561Val	6 dpi	H3N2	11
17	Nonvaccinated	6dpi	BALF	PA_H3N2	1689	A	G	664	375	12.8	synonymous_variant	PA H3N2	p.Leu563Leu	6 dpi	H3N2	48
17	Nonvaccinated	6dpi	BALF	PA_H3N2	1794	G	A	447	354	10.17	synonymous_variant	PA H3N2	p.Ala598Ala	6 dpi	H3N2	36
17	Nonvaccinated	6dpi	BALF	PA_H3N2	1806	C	T	160	328	3.66	synonymous_variant	PA H3N2	p.Val602Val	6 dpi	H3N2	12
17	Nonvaccinated	6dpi	BALF	PA_H3N2	1808	G	A	162	330	3.64	missense_variant	PA H3N2	p.Arg603Lys	6 dpi	H3N2	12
17	Nonvaccinated	6dpi	BALF	PA_H3N2	1815	G	A	561	351	9.69	synonymous_variant	PA H3N2	p.Lys605Lys	6 dpi	H3N2	34
17	Nonvaccinated	6dpi	BALF	PA_H3N2	1878	G	A	655	332	12.95	synonymous_variant	PA H3N2	p.Lys626Lys	6 dpi	H3N2	43
17	Nonvaccinated	6dpi	BALF	PA_H3N2	1893	A	C	686	312	11.86	synonymous_variant	PA H3N2	p.Gly631Gly	6 dpi	H3N2	37
17	Nonvaccinated	6dpi	BALF	PA_H3N2	1896	C	A	696	313	11.82	synonymous_variant	PA H3N2	p.Ser632Ser	6 dpi	H3N2	37
17	Nonvaccinated	6dpi	BALF	PA_H3N2	1902	A	G	732	328	13.11	synonymous_variant	PA H3N2	p.Gly634Gly	6 dpi	H3N2	43
17	Nonvaccinated	6dpi	BALF	PA_H3N2	2025	T	C	162	725	9.38	synonymous_variant	PA H3N2	p.Asn675Asn	6 dpi	H3N2	68
17	Nonvaccinated	6dpi	BALF	PB1_H3N2	281	A	T	421	296	12.84	missense_variant	PB1 H3N2	p.Tyr94Phe	6 dpi	H3N2	38
17	Nonvaccinated	6dpi	BALF	PB1_H3N2	333	G	T	523	283	14.13	missense_variant	PB1 H3N2	p.Met111Ile	6 dpi	H3N2	40
17	Nonvaccinated	6dpi	BALF	PB1_H3N2	513	G	A	643	232	18.1	missense_variant	PB1 H3N2	p.Met171Ile	6 dpi	H3N2	42
17	Nonvaccinated	6dpi	BALF	PB1_H3N2	561	A	G	227	207	9.18	synonymous_variant	PB1 H3N2	p.Arg187Arg	6 dpi	H3N2	19
17	Nonvaccinated	6dpi	BALF	PB1_H3N2	571	A	G	431	227	11.45	missense_variant	PB1 H3N2	p.Ile191Val	6 dpi	H3N2	26
17	Nonvaccinated	6dpi	BALF	PB1_H3N2	618	G	A	134	176	6.82	synonymous_variant	PB1 H3N2	p.Gly206Gly	6 dpi	H3N2	12
17	Nonvaccinated	6dpi	BALF	PB1_H3N2	651	T	C	390	177	15.25	synonymous_variant	PB1 H3N2	p.Tyr217Tyr	6 dpi	H3N2	27
17	Nonvaccinated	6dpi	BALF	PB1_H3N2	702	C	A	78	164	6.1	synonymous_variant	PB1 H3N2	p.Gly234Gly	6 dpi	H3N2	10
17	Nonvaccinated	6dpi	BALF	PB1_H3N2	705	G	A	70	162	6.17	synonymous_variant	PB1 H3N2	p.Lys235Lys	6 dpi	H3N2	10
17	Nonvaccinated	6dpi	BALF	PB1_H3N2	885	T	C	1333	293	26.96	synonymous_variant	PB1 H3N2	p.Asp295Asp	6 dpi	H3N2	79
17	Nonvaccinated	6dpi	BALF	PB1_H3N2	969	G	A	198	243	7	synonymous_variant	PB1 H3N2	p.Thr323Thr	6 dpi	H3N2	17
17	Nonvaccinated	6dpi	BALF	PB1_H3N2	981	G	A	734	261	16.48	synonymous_variant	PB1 H3N2	p.Arg327Arg	6 dpi	H3N2	43
17	Nonvaccinated	6dpi	BALF	PB1_H3N2	1149	G	A	433	272	12.87	synonymous_variant	PB1 H3N2	p.Glu383Glu	6 dpi	H3N2	35
17	Nonvaccinated	6dpi	BALF	PB1_H3N2	1185	C	T	67	279	5.02	synonymous_variant	PB1 H3N2	p.Leu395Leu	6 dpi	H3N2	14
17	Nonvaccinated	6dpi	BALF	PB1_H3N2	1200	A	G	301	278	9.71	synonymous_variant	PB1 H3N2	p.Thr400Thr	6 dpi	H3N2	27
17	Nonvaccinated	6dpi	BALF	PB1_H3N2	1212	C	T	116	291	5.15	synonymous_variant	PB1 H3N2	p.Ser404Ser	6 dpi	H3N2	15
17	Nonvaccinated	6dpi	BALF	PB1_H3N2	1215	T	C	159	290	6.21	synonymous_variant	PB1 H3N2	p.Pro405Pro	6 dpi	H3N2	18
17	Nonvaccinated	6dpi	BALF	PB1_H3N2	1254	T	C	164	457	7	synonymous_variant	PB1 H3N2	p.Val418Val	6 dpi	H3N2	32
17	Nonvaccinated	6dpi	BALF	PB1_H3N2	1326	A	G	1256	410	19.51	synonymous_variant	PB1 H3N2	p.Gln442Gln	6 dpi	H3N2	80
17	Nonvaccinated	6dpi	BALF	PB1_H3N2	1362	C	T	976	346	15.03	synonymous_variant	PB1 H3N2	p.Pro454Pro	6 dpi	H3N2	52
17	Nonvaccinated	6dpi	BALF	PB1_H3N2	1380	G	A	668	325	11.38	synonymous_variant	PB1 H3N2	p.Gln460Gln	6 dpi	H3N2	37
17	Nonvaccinated	6dpi	BALF	PB1_H3N2	1398	C	T	1158	343	16.04	synonymous_variant	PB1 H3N2	p.Phe466Phe	6 dpi	H3N2	55
17	Nonvaccinated	6dpi	BALF	PB1_H3N2	1422	A	G	139	278	3.6	synonymous_variant	PB1 H3N2	p.Gly474Gly	6 dpi	H3N2	10
17	Nonvaccinated	6dpi	BALF	PB1_H3N2	1437	G	A	327	295	6.44	synonymous_variant	PB1 H3N2	p.Lys479Lys	6 dpi	H3N2	19
17	Nonvaccinated	6dpi	BALF	PB1_H3N2	1482	T	C	183	321	5.3	synonymous_variant	PB1 H3N2	p.Ser494Ser	6 dpi	H3N2	17
17	Nonvaccinated	6dpi	BALF	PB1_H3N2	1497	T	C	1077	380	15.26	synonymous_variant	PB1 H3N2	p.Tyr499Tyr	6 dpi	H3N2	58
17	Nonvaccinated	6dpi	BALF	PB1_H3N2	1551	T	C	941	389	14.65	synonymous_variant	PB1 H3N2	p.Val517Val	6 dpi	H3N2	57
17	Nonvaccinated	6dpi	BALF	PB1_H3N2	1605	C	A	439	340	8.82	synonymous_variant	PB1 H3N2	p.Ile535Ile	6 dpi	H3N2	30
17	Nonvaccinated	6dpi	BALF	PB1_H3N2	1620	C	G	270	317	7.26	synonymous_variant	PB1 H3N2	p.Gly540Gly	6 dpi	H3N2	23
17	Nonvaccinated	6dpi	BALF	PB1_H3N2	1647	G	A	632	276	12.32	synonymous_variant	PB1 H3N2	p.Gln549Gln	6 dpi	H3N2	34
17	Nonvaccinated	6dpi	BALF	PB1_H3N2	1686	C	T	1354	325	19.08	synonymous_variant	PB1 H3N2	p.His562His	6 dpi	H3N2	62
17	Nonvaccinated	6dpi	BALF	PB1_H3N2	1692	C	T	351	305	8.2	synonymous_variant	PB1 H3N2	p.Gly564Gly	6 dpi	H3N2	25
17	Nonvaccinated	6dpi	BALF	PB1_H3N2	1702	A	G	133	279	3.94	missense_variant	PB1 H3N2	p.Ile568Val	6 dpi	H3N2	11
17	Nonvaccinated	6dpi	BALF	PB1_H3N2	1737	A	T	545	299	9.7	synonymous_variant	PB1 H3N2	p.Leu579Leu	6 dpi	H3N2	29
17	Nonvaccinated	6dpi	BALF	PB1_H3N2	1758	A	G	457	313	8.95	synonymous_variant	PB1 H3N2	p.Lys586Lys	6 dpi	H3N2	28
17	Nonvaccinated	6dpi	BALF	PB1_H3N2	1800	T	C	498	313	9.9	synonymous_variant	PB1 H3N2	p.Asn600Asn	6 dpi	H3N2	31
17	Nonvaccinated	6dpi	BALF	PB1_H3N2	1821	A	G	1521	336	22.32	synonymous_variant	PB1 H3N2	p.Pro607Pro	6 dpi	H3N2	75
17	Nonvaccinated	6dpi	BALF	PB1_H3N2	1875	C	T	486	291	12.03	synonymous_variant	PB1 H3N2	p.Cys625Cys	6 dpi	H3N2	35
17	Nonvaccinated	6dpi	BALF	PB1_H3N2	1902	T	C	327	285	11.58	synonymous_variant	PB1 H3N2	p.His634His	6 dpi	H3N2	33
17	Nonvaccinated	6dpi	BALF	PB1_H3N2	1942	G	A	184	245	11.84	missense_variant	PB1 H3N2	p.Ala648Thr	6 dpi	H3N2	29
17	Nonvaccinated	6dpi	BALF	PB1_H3N2	1986	C	T	213	221	14.03	synonymous_variant	PB1 H3N2	p.Thr662Thr	6 dpi	H3N2	31
17	Nonvaccinated	6dpi	BALF	PB1_H3N2	2073	A	G	127	252	12.3	synonymous_variant	PB1 H3N2	p.Lys691Lys	6 dpi	H3N2	31
17	Nonvaccinated	6dpi	BALF	PB1_H3N2	162	G	A	183	241	6.22	missense_variant	PB1 F2 H3N2	p.Gly23Asp	6 dpi	H3N2	15
17	Nonvaccinated	6dpi	BALF	PB1_H3N2	183	T	C	709	269	16.36	missense_variant	PB1 F2 H3N2	p.Leu30Pro	6 dpi	H3N2	44
17	Nonvaccinated	6dpi	BALF	PB1_H3N2	186	G	A	646	270	16.67	missense_variant	PB1 F2 H3N2	p.Gly31Glu	6 dpi	H3N2	45
17	Nonvaccinated	6dpi	BALF	PB1_H3N2	222	T	C	855	284	19.37	missense_variant	PB1 F2 H3N2	p.Leu43Pro	6 dpi	H3N2	55
17	Nonvaccinated	6dpi	BALF	PB1_H3N2	282	C	T	439	298	12.75	missense_variant	PB1 F2 H3N2	p.Thr63Ile	6 dpi	H3N2	38
17	Nonvaccinated	6dpi	BALF	PB1_H3N2	303	G	A	81	255	3.92	missense_variant	PB1 F2 H3N2	p.Gly70Glu	6 dpi	H3N2	10
17	Nonvaccinated	6dpi	BALF	PB1_H3N2	321	T	C	101	251	4.38	missense_variant	PB1 F2 H3N2	p.Val76Ala	6 dpi	H3N2	11
17	Nonvaccinated	6dpi	BALF	PB2_H3N2	165	T	C	241	251	11.16	synonymous_variant	PB2 H3N2	p.Tyr55Tyr	6 dpi	H3N2	28
17	Nonvaccinated	6dpi	BALF	PB2_H3N2	216	A	G	118	221	5.43	synonymous_variant	PB2 H3N2	p.Glu72Glu	6 dpi	H3N2	12
17	Nonvaccinated	6dpi	BALF	PB2_H3N2	228	G	A	68	229	4.8	missense_variant	PB2 H3N2	p.Met76Ile	6 dpi	H3N2	11
17	Nonvaccinated	6dpi	BALF	PB2_H3N2	264	A	G	732	294	16.33	synonymous_variant	PB2 H3N2	p.Arg88Arg	6 dpi	H3N2	48
17	Nonvaccinated	6dpi	BALF	PB2_H3N2	384	G	A	357	269	10.78	synonymous_variant	PB2 H3N2	p.Gly128Gly	6 dpi	H3N2	29
17	Nonvaccinated	6dpi	BALF	PB2_H3N2	417	C	T	412	274	10.95	synonymous_variant	PB2 H3N2	p.Val139Val	6 dpi	H3N2	30
17	Nonvaccinated	6dpi	BALF	PB2_H3N2	426	C	T	212	273	7.69	synonymous_variant	PB2 H3N2	p.Arg142Arg	6 dpi	H3N2	21
17	Nonvaccinated	6dpi	BALF	PB2_H3N2	576	A	G	295	232	13.79	synonymous_variant	PB2 H3N2	p.Glu192Glu	6 dpi	H3N2	32
17	Nonvaccinated	6dpi	BALF	PB2_H3N2	658	A	G	614	343	13.99	missense_variant	PB2 H3N2	p.Ile220Val	6 dpi	H3N2	48
17	Nonvaccinated	6dpi	BALF	PB2_H3N2	744	G	A	167	292	6.85	synonymous_variant	PB2 H3N2	p.Gly248Gly	6 dpi	H3N2	20
17	Nonvaccinated	6dpi	BALF	PB2_H3N2	753	G	A	386	275	9.82	synonymous_variant	PB2 H3N2	p.Lys251Lys	6 dpi	H3N2	27
17	Nonvaccinated	6dpi	BALF	PB2_H3N2	765	A	G	1054	310	17.74	synonymous_variant	PB2 H3N2	p.Val255Val	6 dpi	H3N2	55
17	Nonvaccinated	6dpi	BALF	PB2_H3N2	777	G	A	748	340	15	synonymous_variant	PB2 H3N2	p.Leu259Leu	6 dpi	H3N2	51
17	Nonvaccinated	6dpi	BALF	PB2_H3N2	838	C	T	875	383	16.71	synonymous_variant	PB2 H3N2	p.Leu280Leu	6 dpi	H3N2	64
17	Nonvaccinated	6dpi	BALF	PB2_H3N2	921	C	A	840	375	16.53	synonymous_variant	PB2 H3N2	p.Ala307Ala	6 dpi	H3N2	62
17	Nonvaccinated	6dpi	BALF	PB2_H3N2	966	T	C	425	379	12.93	synonymous_variant	PB2 H3N2	p.Ser322Ser	6 dpi	H3N2	49
17	Nonvaccinated	6dpi	BALF	PB2_H3N2	993	G	A	269	345	9.28	synonymous_variant	PB2 H3N2	p.Lys331Lys	6 dpi	H3N2	32
17	Nonvaccinated	6dpi	BALF	PB2_H3N2	1054	C	T	1156	322	20.5	synonymous_variant	PB2 H3N2	p.Leu352Leu	6 dpi	H3N2	66
17	Nonvaccinated	6dpi	BALF	PB2_H3N2	1059	A	G	1315	350	20	synonymous_variant	PB2 H3N2	p.Lys353Lys	6 dpi	H3N2	70
17	Nonvaccinated	6dpi	BALF	PB2_H3N2	1077	A	G	195	284	6.34	synonymous_variant	PB2 H3N2	p.Gly359Gly	6 dpi	H3N2	18
17	Nonvaccinated	6dpi	BALF	PB2_H3N2	1101	G	A	505	309	10.03	synonymous_variant	PB2 H3N2	p.Gly367Gly	6 dpi	H3N2	31
17	Nonvaccinated	6dpi	BALF	PB2_H3N2	1119	A	T	798	330	13.64	synonymous_variant	PB2 H3N2	p.Ile373Ile	6 dpi	H3N2	45
17	Nonvaccinated	6dpi	BALF	PB2_H3N2	1144	G	A	311	319	7.84	missense_variant	PB2 H3N2	p.Val382Ile	6 dpi	H3N2	25
17	Nonvaccinated	6dpi	BALF	PB2_H3N2	1166	A	G	615	348	11.49	missense_variant	PB2 H3N2	p.Lys389Arg	6 dpi	H3N2	40
17	Nonvaccinated	6dpi	BALF	PB2_H3N2	1336	C	T	224	350	7.71	missense_variant	PB2 H3N2	p.Leu446Phe	6 dpi	H3N2	27
17	Nonvaccinated	6dpi	BALF	PB2_H3N2	1377	A	G	776	379	13.19	synonymous_variant	PB2 H3N2	p.Gly459Gly	6 dpi	H3N2	50
17	Nonvaccinated	6dpi	BALF	PB2_H3N2	1473	T	C	480	342	9.65	synonymous_variant	PB2 H3N2	p.Thr491Thr	6 dpi	H3N2	33
17	Nonvaccinated	6dpi	BALF	PB2_H3N2	1491	C	T	252	276	6.88	synonymous_variant	PB2 H3N2	p.Ser497Ser	6 dpi	H3N2	19
17	Nonvaccinated	6dpi	BALF	PB2_H3N2	1500	T	C	240	305	5.9	synonymous_variant	PB2 H3N2	p.Arg500Arg	6 dpi	H3N2	18
17	Nonvaccinated	6dpi	BALF	PB2_H3N2	1504	T	C	313	319	8.15	synonymous_variant	PB2 H3N2	p.Leu502Leu	6 dpi	H3N2	26
17	Nonvaccinated	6dpi	BALF	PB2_H3N2	1734	G	A	290	285	10.18	synonymous_variant	PB2 H3N2	p.Glu578Glu	6 dpi	H3N2	29
17	Nonvaccinated	6dpi	BALF	PB2_H3N2	1782	G	A	469	304	10.86	synonymous_variant	PB2 H3N2	p.Gly594Gly	6 dpi	H3N2	33
17	Nonvaccinated	6dpi	BALF	PB2_H3N2	1854	G	A	785	346	14.16	synonymous_variant	PB2 H3N2	p.Leu618Leu	6 dpi	H3N2	49
17	Nonvaccinated	6dpi	BALF	PB2_H3N2	1926	A	G	247	295	9.15	synonymous_variant	PB2 H3N2	p.Gly642Gly	6 dpi	H3N2	27
17	Nonvaccinated	6dpi	BALF	PB2_H3N2	1968	C	T	976	286	19.23	synonymous_variant	PB2 H3N2	p.Phe656Phe	6 dpi	H3N2	55
17	Nonvaccinated	6dpi	BALF	PB2_H3N2	1979	A	G	518	251	11.55	missense_variant	PB2 H3N2	p.Lys660Arg	6 dpi	H3N2	29
17	Nonvaccinated	6dpi	BALF	PB2_H3N2	2034	C	T	220	293	6.83	synonymous_variant	PB2 H3N2	p.Asp678Asp	6 dpi	H3N2	20
17	Nonvaccinated	6dpi	BALF	PB2_H3N2	2097	G	A	209	265	6.04	synonymous_variant	PB2 H3N2	p.Lys699Lys	6 dpi	H3N2	16
17	Nonvaccinated	6dpi	BALF	PB2_H3N2	2139	G	A	119	327	5.5	synonymous_variant	PB2 H3N2	p.Leu713Leu	6 dpi	H3N2	18
18	Nonvaccinated	8dpi	Nasal swab	NS_H1N1	131	A	G	182	171	14.62	missense_variant	NS1 H1N1	p.Lys44Arg	5 dpi	H1N1	25
18	Nonvaccinated	8dpi	Nasal swab	NS_H1N1	135	A	G	166	172	13.95	synonymous_variant	NS1 H1N1	p.Gly45Gly	5 dpi	H1N1	24
18	Nonvaccinated	8dpi	Nasal swab	NS_H1N1	176	A	G	553	180	21.67	missense_variant	NS1 H1N1	p.His59Arg	5 dpi	H1N1	39
18	Nonvaccinated	8dpi	Nasal swab	NS_H1N1	205	C	A	1073	185	29.19	missense_variant	NS1 H1N1	p.Leu69Ile	5 dpi	H1N1	54
18	Nonvaccinated	8dpi	Nasal swab	NS_H1N1	215	A	G	502	176	20.45	missense_variant	NS1 H1N1	p.Glu72Gly	5 dpi	H1N1	36
18	Nonvaccinated	8dpi	Nasal swab	NS_H1N1	309	C	A	872	170	28.82	missense_variant	NS1 H1N1	p.Phe103Leu	5 dpi	H1N1	49
18	Nonvaccinated	8dpi	Nasal swab	NS_H1N1	396	A	G	246	164	15.24	synonymous_variant	NS1 H1N1	p.Ala132Ala	5 dpi	H1N1	25
18	Nonvaccinated	8dpi	Nasal swab	NS_H1N1	409	A	G	294	172	14.53	missense_variant	NS1 H1N1	p.Ile137Val	5 dpi	H1N1	25
18	Nonvaccinated	8dpi	Nasal swab	NS_H1N1	511	G	A	1034	232	30.17	missense_variant	NS1 H1N1	p.Asp171Asn	5 dpi	H1N1	70
18	Nonvaccinated	8dpi	Nasal swab	NS_H1N1	553	T	C	81	182	16.48	missense_variant	NS1 H1N1	p.Phe185Leu	5 dpi	H1N1	30
18	Nonvaccinated	8dpi	Nasal swab	NS_H1N1	589	A	G	203	170	15.88	missense_variant	NS1 H1N1	p.Thr197Ala	5 dpi	H1N1	27
18	Nonvaccinated	8dpi	Nasal swab	NS_H1N1	635	A	C	236	157	19.11	missense_variant	NS1 H1N1	p.His212Pro	5 dpi	H1N1	30
18	Nonvaccinated	8dpi	Nasal swab	NS_H1N1	733	A	G	116	148	15.54	synonymous_variant	NS2 H1N1	p.Leu87Leu	5 dpi	H1N1	23
18	Nonvaccinated	8dpi	Nasal swab	NS_H1N1	760	A	G	346	100	25	synonymous_variant	NS2 H1N1	p.Gln96Gln	5 dpi	H1N1	25
18	Nonvaccinated	8dpi	Nasal swab	NS_H1N1	781	G	A	185	80	23.75	synonymous_variant	NS2 H1N1	p.Leu103Leu	5 dpi	H1N1	19
18	Nonvaccinated	8dpi	Nasal swab	M_H1N1	93	T	C	337	131	33.59	synonymous_variant	M1 H1N1	p.Val31Val	5 dpi	H1N1	44
18	Nonvaccinated	8dpi	Nasal swab	M_H1N1	150	G	A	1071	163	34.36	synonymous_variant	M1 H1N1	p.Pro50Pro	5 dpi	H1N1	56
18	Nonvaccinated	8dpi	Nasal swab	M_H1N1	178	C	T	85	178	6.74	synonymous_variant	M1 H1N1	p.Leu60Leu	5 dpi	H1N1	12
18	Nonvaccinated	8dpi	Nasal swab	M_H1N1	249	T	C	261	145	17.24	synonymous_variant	M1 H1N1	p.Ala83Ala	5 dpi	H1N1	25
18	Nonvaccinated	8dpi	Nasal swab	M_H1N1	255	C	T	251	149	16.11	synonymous_variant	M1 H1N1	p.Asn85Asn	5 dpi	H1N1	24
18	Nonvaccinated	8dpi	Nasal swab	M_H1N1	270	T	G	1260	172	38.37	synonymous_variant	M1 H1N1	p.Pro90Pro	5 dpi	H1N1	66
18	Nonvaccinated	8dpi	Nasal swab	M_H1N1	297	A	G	424	145	23.45	synonymous_variant	M1 H1N1	p.Leu99Leu	5 dpi	H1N1	34
18	Nonvaccinated	8dpi	Nasal swab	M_H1N1	324	A	G	99	138	10.87	synonymous_variant	M1 H1N1	p.Thr108Thr	5 dpi	H1N1	15
18	Nonvaccinated	8dpi	Nasal swab	M_H1N1	333	G	A	94	134	11.19	synonymous_variant	M1 H1N1	p.Gly111Gly	5 dpi	H1N1	15
18	Nonvaccinated	8dpi	Nasal swab	M_H1N1	342	A	G	333	148	15.54	synonymous_variant	M1 H1N1	p.Glu114Glu	5 dpi	H1N1	23
18	Nonvaccinated	8dpi	Nasal swab	M_H1N1	369	T	A	137	147	8.16	synonymous_variant	M1 H1N1	p.Ala123Ala	5 dpi	H1N1	12
18	Nonvaccinated	8dpi	Nasal swab	M_H1N1	399	T	C	1374	226	35.84	synonymous_variant	M1 H1N1	p.Asn133Asn	5 dpi	H1N1	81
18	Nonvaccinated	8dpi	Nasal swab	M_H1N1	450	A	T	675	222	22.07	synonymous_variant	M1 H1N1	p.Thr150Thr	5 dpi	H1N1	49
18	Nonvaccinated	8dpi	Nasal swab	M_H1N1	462	C	T	437	195	12.31	synonymous_variant	M1 H1N1	p.Ile154Ile	5 dpi	H1N1	24
18	Nonvaccinated	8dpi	Nasal swab	M_H1N1	483	A	T	92	179	5.59	synonymous_variant	M1 H1N1	p.Ser161Ser	5 dpi	H1N1	10
18	Nonvaccinated	8dpi	Nasal swab	M_H1N1	489	G	A	218	167	9.58	synonymous_variant	M1 H1N1	p.Arg163Arg	5 dpi	H1N1	16
18	Nonvaccinated	8dpi	Nasal swab	M_H1N1	514	C	T	965	190	26.84	synonymous_variant	M1 H1N1	p.Leu172Leu	5 dpi	H1N1	51
18	Nonvaccinated	8dpi	Nasal swab	M_H1N1	540	A	T	336	161	15.53	synonymous_variant	M1 H1N1	p.Val180Val	5 dpi	H1N1	25
18	Nonvaccinated	8dpi	Nasal swab	M_H1N1	555	T	A	964	171	28.66	synonymous_variant	M1 H1N1	p.Thr185Thr	5 dpi	H1N1	49
18	Nonvaccinated	8dpi	Nasal swab	M_H1N1	561	G	A	1283	169	33.73	synonymous_variant	M1 H1N1	p.Lys187Lys	5 dpi	H1N1	57
18	Nonvaccinated	8dpi	Nasal swab	M_H1N1	591	G	A	455	172	16.28	synonymous_variant	M1 H1N1	p.Glu197Glu	5 dpi	H1N1	28
18	Nonvaccinated	8dpi	Nasal swab	M_H1N1	603	A	G	563	190	19.47	synonymous_variant	M1 H1N1	p.Glu201Glu	5 dpi	H1N1	37
18	Nonvaccinated	8dpi	Nasal swab	M_H1N1	639	G	A	630	203	18.72	synonymous_variant	M1 H1N1	p.Val213Val	5 dpi	H1N1	38
18	Nonvaccinated	8dpi	Nasal swab	M_H1N1	660	G	A	239	179	11.17	synonymous_variant	M1 H1N1	p.Gly220Gly	5 dpi	H1N1	20
18	Nonvaccinated	8dpi	Nasal swab	M_H1N1	666	T	C	784	186	24.73	synonymous_variant	M1 H1N1	p.His222His	5 dpi	H1N1	46
18	Nonvaccinated	8dpi	Nasal swab	M_H1N1	669	C	T	300	218	19.27	synonymous_variant	M1 H1N1	p.Pro223Pro	5 dpi	H1N1	42
18	Nonvaccinated	8dpi	Nasal swab	M_H1N1	679	G	A	676	164	20.12	missense_variant	M1 H1N1	p.Ala227Thr	5 dpi	H1N1	33
18	Nonvaccinated	8dpi	Nasal swab	M_H1N1	744	A	G	334	135	14.81	missense_variant	M1 H1N1	p.Ile248Met	5 dpi	H1N1	20
18	Nonvaccinated	8dpi	Nasal swab	M_H1N1	711	G	A	571	162	19.75	splice_region_variant&intron_variant	M2 H1N1		5 dpi	H1N1	32
18	Nonvaccinated	8dpi	Nasal swab	M_H1N1	741	A	G	349	136	15.44	missense_variant	M2 H1N1	p.Lys18Arg	5 dpi	H1N1	21
18	Nonvaccinated	8dpi	Nasal swab	M_H1N1	781	C	T	75	126	8.73	synonymous_variant	M2 H1N1	p.Asn31Asn	5 dpi	H1N1	11
18	Nonvaccinated	8dpi	Nasal swab	M_H1N1	829	T	C	342	135	19.26	synonymous_variant	M2 H1N1	p.Phe47Phe	5 dpi	H1N1	26
18	Nonvaccinated	8dpi	Nasal swab	M_H1N1	841	C	T	930	155	29.68	synonymous_variant	M2 H1N1	p.Ile51Ile	5 dpi	H1N1	46
18	Nonvaccinated	8dpi	Nasal swab	M_H1N1	850	C	T	164	114	8.77	synonymous_variant	M2 H1N1	p.Arg54Arg	5 dpi	H1N1	10
18	Nonvaccinated	8dpi	Nasal swab	M_H1N1	889	A	G	338	91	17.58	synonymous_variant	M2 H1N1	p.Gly67Gly	5 dpi	H1N1	16
18	Nonvaccinated	8dpi	Nasal swab	M_H1N1	931	A	G	122	69	15.94	synonymous_variant	M2 H1N1	p.Gln81Gln	5 dpi	H1N1	11
18	Nonvaccinated	8dpi	Nasal swab	M_H1N1	933	G	A	130	69	15.94	missense_variant	M2 H1N1	p.Ser82Asn	5 dpi	H1N1	11
18	Nonvaccinated	8dpi	Nasal swab	NS_H3N2	176	G	A	170	1469	2.04	missense_variant	NS1 H3N2	p.Arg59His	5 dpi	H3N2	30
18	Nonvaccinated	8dpi	Nasal swab	NS_H3N2	205	A	C	170	1511	2.12	missense_variant	NS1 H3N2	p.Ile69Leu	5 dpi	H3N2	32
18	Nonvaccinated	8dpi	Nasal swab	NS_H3N2	215	G	A	61	1532	1.63	missense_variant	NS1 H3N2	p.Gly72Glu	5 dpi	H3N2	25
18	Nonvaccinated	8dpi	Nasal swab	NS_H3N2	309	A	C	420	1552	3.09	missense_variant	NS1 H3N2	p.Leu103Phe	5 dpi	H3N2	48
18	Nonvaccinated	8dpi	Nasal swab	NS_H3N2	330	G	A	87	1483	1.35	synonymous_variant	NS1 H3N2	p.Lys110Lys	5 dpi	H3N2	20
18	Nonvaccinated	8dpi	Nasal swab	NS_H3N2	331	G	A	73	1484	1.35	missense_variant	NS1 H3N2	p.Val111Met	5 dpi	H3N2	20
18	Nonvaccinated	8dpi	Nasal swab	NS_H3N2	396	G	A	188	1427	2.03	synonymous_variant	NS1 H3N2	p.Ala132Ala	5 dpi	H3N2	29
18	Nonvaccinated	8dpi	Nasal swab	NS_H3N2	511	A	G	644	1655	3.81	missense_variant	NS1 H3N2	p.Asn171Asp	5 dpi	H3N2	63
18	Nonvaccinated	8dpi	Nasal swab	NS_H3N2	553	C	T	170	1469	2.04	missense_variant	NS1 H3N2	p.Leu185Phe	5 dpi	H3N2	30
18	Nonvaccinated	8dpi	Nasal swab	NS_H3N2	589	G	A	299	1474	2.51	missense_variant	NS1 H3N2	p.Ala197Thr	5 dpi	H3N2	37
18	Nonvaccinated	8dpi	Nasal swab	NS_H3N2	635	C	A	591	1555	4.18	missense_variant	NS1 H3N2	p.Pro212His	5 dpi	H3N2	65
18	Nonvaccinated	8dpi	Nasal swab	NS_H3N2	733	G	A	335	1336	2.84	synonymous_variant	NS2 H3N2	p.Leu87Leu	5 dpi	H3N2	38
18	Nonvaccinated	8dpi	Nasal swab	NS_H3N2	738	T	C	178	1235	1.78	missense_variant	NS2 H3N2	p.Leu89Ser	5 dpi	H3N2	22
18	Nonvaccinated	8dpi	Nasal swab	NS_H3N2	760	G	A	93	1061	1.88	synonymous_variant	NS2 H3N2	p.Gln96Gln	5 dpi	H3N2	20
18	Nonvaccinated	8dpi	Nasal swab	NS_H3N2	781	A	G	123	917	2.94	synonymous_variant	NS2 H3N2	p.Leu103Leu	5 dpi	H3N2	27
18	Nonvaccinated	8dpi	Nasal swab	M_H3N2	150	A	G	203	1373	2.11	synonymous_variant	M1 H3N2	p.Pro50Pro	5 dpi	H3N2	29
18	Nonvaccinated	8dpi	Nasal swab	M_H3N2	240	C	T	222	1455	2.54	synonymous_variant	M1 H3N2	p.Val80Val	5 dpi	H3N2	37
18	Nonvaccinated	8dpi	Nasal swab	M_H3N2	249	C	T	158	1494	1.87	synonymous_variant	M1 H3N2	p.Ala83Ala	5 dpi	H3N2	28
18	Nonvaccinated	8dpi	Nasal swab	M_H3N2	255	T	C	123	1514	1.52	synonymous_variant	M1 H3N2	p.Asn85Asn	5 dpi	H3N2	23
18	Nonvaccinated	8dpi	Nasal swab	M_H3N2	270	G	T	546	1571	3.37	synonymous_variant	M1 H3N2	p.Pro90Pro	5 dpi	H3N2	53
18	Nonvaccinated	8dpi	Nasal swab	M_H3N2	297	G	A	410	1575	2.41	synonymous_variant	M1 H3N2	p.Leu99Leu	5 dpi	H3N2	38
18	Nonvaccinated	8dpi	Nasal swab	M_H3N2	333	A	G	148	1671	1.62	synonymous_variant	M1 H3N2	p.Gly111Gly	5 dpi	H3N2	27
18	Nonvaccinated	8dpi	Nasal swab	M_H3N2	342	G	A	214	1692	1.77	synonymous_variant	M1 H3N2	p.Glu114Glu	5 dpi	H3N2	30
18	Nonvaccinated	8dpi	Nasal swab	M_H3N2	369	A	T	110	1741	1.32	synonymous_variant	M1 H3N2	p.Ala123Ala	5 dpi	H3N2	23
18	Nonvaccinated	8dpi	Nasal swab	M_H3N2	399	C	T	450	1967	3	synonymous_variant	M1 H3N2	p.Asn133Asn	5 dpi	H3N2	59
18	Nonvaccinated	8dpi	Nasal swab	M_H3N2	450	T	A	133	1958	1.58	synonymous_variant	M1 H3N2	p.Thr150Thr	5 dpi	H3N2	31
18	Nonvaccinated	8dpi	Nasal swab	M_H3N2	483	T	A	223	1942	1.54	synonymous_variant	M1 H3N2	p.Ser161Ser	5 dpi	H3N2	30
18	Nonvaccinated	8dpi	Nasal swab	M_H3N2	489	A	G	247	1900	1.47	synonymous_variant	M1 H3N2	p.Arg163Arg	5 dpi	H3N2	28
18	Nonvaccinated	8dpi	Nasal swab	M_H3N2	514	T	C	459	1916	2.71	synonymous_variant	M1 H3N2	p.Leu172Leu	5 dpi	H3N2	52
18	Nonvaccinated	8dpi	Nasal swab	M_H3N2	540	T	A	420	1876	2.77	synonymous_variant	M1 H3N2	p.Val180Val	5 dpi	H3N2	52
18	Nonvaccinated	8dpi	Nasal swab	M_H3N2	555	A	T	726	1785	3.53	synonymous_variant	M1 H3N2	p.Thr185Thr	5 dpi	H3N2	63
18	Nonvaccinated	8dpi	Nasal swab	M_H3N2	561	A	G	340	1730	2.37	synonymous_variant	M1 H3N2	p.Lys187Lys	5 dpi	H3N2	41
18	Nonvaccinated	8dpi	Nasal swab	M_H3N2	591	A	G	215	1591	1.76	synonymous_variant	M1 H3N2	p.Glu197Glu	5 dpi	H3N2	28
18	Nonvaccinated	8dpi	Nasal swab	M_H3N2	603	G	A	322	1640	2.44	synonymous_variant	M1 H3N2	p.Glu201Glu	5 dpi	H3N2	40
18	Nonvaccinated	8dpi	Nasal swab	M_H3N2	639	A	G	453	1618	2.84	synonymous_variant	M1 H3N2	p.Val213Val	5 dpi	H3N2	46
18	Nonvaccinated	8dpi	Nasal swab	M_H3N2	660	A	G	269	1525	2.23	synonymous_variant	M1 H3N2	p.Gly220Gly	5 dpi	H3N2	34
18	Nonvaccinated	8dpi	Nasal swab	M_H3N2	666	C	T	101	1530	1.31	synonymous_variant	M1 H3N2	p.His222His	5 dpi	H3N2	20
18	Nonvaccinated	8dpi	Nasal swab	M_H3N2	669	T	C	169	1518	1.52	synonymous_variant	M1 H3N2	p.Pro223Pro	5 dpi	H3N2	23
18	Nonvaccinated	8dpi	Nasal swab	M_H3N2	679	A	G	99	1582	1.39	missense_variant	M1 H3N2	p.Thr227Ala	5 dpi	H3N2	22
18	Nonvaccinated	8dpi	Nasal swab	M_H3N2	744	G	A	308	1361	2.35	missense_variant	M1 H3N2	p.Met248Ile	5 dpi	H3N2	32
18	Nonvaccinated	8dpi	Nasal swab	M_H3N2	711	A	G	167	1398	1.65	splice_region_variant&intron_variant	M2 H3N2		5 dpi	H3N2	23
18	Nonvaccinated	8dpi	Nasal swab	M_H3N2	741	G	A	232	1386	2.02	missense_variant	M2 H3N2	p.Arg18Lys	5 dpi	H3N2	28
18	Nonvaccinated	8dpi	Nasal swab	M_H3N2	781	T	C	203	1309	1.76	synonymous_variant	M2 H3N2	p.Asn31Asn	5 dpi	H3N2	23
18	Nonvaccinated	8dpi	Nasal swab	M_H3N2	829	C	T	123	1211	1.4	synonymous_variant	M2 H3N2	p.Phe47Phe	5 dpi	H3N2	17
18	Nonvaccinated	8dpi	Nasal swab	M_H3N2	841	T	C	273	1228	2.61	synonymous_variant	M2 H3N2	p.Ile51Ile	5 dpi	H3N2	32
18	Nonvaccinated	8dpi	Nasal swab	M_H3N2	850	T	C	72	1157	1.3	synonymous_variant	M2 H3N2	p.Arg54Arg	5 dpi	H3N2	15
18	Nonvaccinated	8dpi	Nasal swab	M_H3N2	874	A	G	73	1146	1.4	synonymous_variant	M2 H3N2	p.Gly62Gly	5 dpi	H3N2	16
18	Nonvaccinated	8dpi	Nasal swab	M_H3N2	896	G	A	212	1078	1.86	missense_variant	M2 H3N2	p.Glu70Lys	5 dpi	H3N2	20
18	Nonvaccinated	8dpi	Nasal swab	NP_H3N2	1191	T	C	129	366	3.83	synonymous_variant	NP H3N2	p.Asn397Asn	5 dpi	H3N2	14
18	Nonvaccinated	8dpi	Nasal swab	NP_H3N2	1197	A	G	170	381	4.2	synonymous_variant	NP H3N2	p.Gln399Gln	5 dpi	H3N2	16
18	Nonvaccinated	8dpi	Nasal swab	NP_H3N2	1332	T	C	84	340	2.94	synonymous_variant	NP H3N2	p.Ile444Ile	5 dpi	H3N2	10
18	Nonvaccinated	8dpi	Nasal swab	HA_H3N2	1068	G	A	686	162	17.9	synonymous_variant	HA H3N2	p.Glu356Glu	5 dpi	H3N2	29
18	Nonvaccinated	8dpi	Nasal swab	PA_H3N2	1689	A	G	359	51	27.45	synonymous_variant	PA H3N2	p.Leu563Leu	5 dpi	H3N2	14
18	Nonvaccinated	8dpi	Nasal swab	PA_H3N2	1815	G	A	348	51	25.49	synonymous_variant	PA H3N2	p.Lys605Lys	5 dpi	H3N2	13
18	Nonvaccinated	8dpi	Nasal swab	NS_H1N1	235	C	A	1231	428	14.49	missense_variant	NS1 H1N1	p.Leu79Ile	6 dpi	H1N1	62
18	Nonvaccinated	8dpi	Nasal swab	NS_H1N1	250	G	A	82	406	2.71	missense_variant	NS1 H1N1	p.Val84Met	6 dpi	H1N1	11
18	Nonvaccinated	8dpi	Nasal swab	NS_H1N1	679	G	A	695	398	11.31	synonymous_variant	NS2 H1N1	p.Leu69Leu	6 dpi	H1N1	45
18	Nonvaccinated	8dpi	Nasal swab	M_H1N1	514	C	T	129	460	2.61	synonymous_variant	M1 H1N1	p.Leu172Leu	6 dpi	H1N1	12
18	Nonvaccinated	8dpi	Nasal swab	M_H1N1	594	G	A	122	376	2.66	synonymous_variant	M1 H1N1	p.Gln198Gln	6 dpi	H1N1	10
18	Nonvaccinated	8dpi	Nasal swab	M_H1N1	611	A	T	429	373	7.51	missense_variant	M1 H1N1	p.Glu204Val	6 dpi	H1N1	28
18	Nonvaccinated	8dpi	Nasal swab	PB1_H1N1	1522	G	T	412	61	45.9	stop_gained	PB1 H1N1	p.Glu508*	6 dpi	H1N1	28
18	Nonvaccinated	8dpi	Nasal swab	PB2_H1N1	254	G	C	351	126	34.13	missense_variant	PB2 H1N1	p.Gly85Ala	6 dpi	H1N1	43
18	Nonvaccinated	8dpi	BALF	NS_H1N1	176	A	G	1380	2396	4.97	missense_variant	NS1 H1N1	p.His59Arg	8 dpi	H1N1	119
18	Nonvaccinated	8dpi	BALF	NS_H1N1	205	C	A	1645	2563	5.54	missense_variant	NS1 H1N1	p.Leu69Ile	8 dpi	H1N1	142
18	Nonvaccinated	8dpi	BALF	NS_H1N1	215	A	G	1121	2658	4.78	missense_variant	NS1 H1N1	p.Glu72Gly	8 dpi	H1N1	127
18	Nonvaccinated	8dpi	BALF	NS_H1N1	309	C	A	1454	2904	4.41	missense_variant	NS1 H1N1	p.Phe103Leu	8 dpi	H1N1	128
18	Nonvaccinated	8dpi	BALF	NS_H1N1	330	A	G	353	2833	1.84	synonymous_variant	NS1 H1N1	p.Lys110Lys	8 dpi	H1N1	52
18	Nonvaccinated	8dpi	BALF	NS_H1N1	331	A	G	294	2837	1.83	missense_variant	NS1 H1N1	p.Met111Val	8 dpi	H1N1	52
18	Nonvaccinated	8dpi	BALF	NS_H1N1	396	A	G	864	2757	3.48	synonymous_variant	NS1 H1N1	p.Ala132Ala	8 dpi	H1N1	96
18	Nonvaccinated	8dpi	BALF	NS_H1N1	409	A	G	669	2775	3.6	missense_variant	NS1 H1N1	p.Ile137Val	8 dpi	H1N1	100
18	Nonvaccinated	8dpi	BALF	NS_H1N1	511	G	A	2470	3067	6.55	missense_variant	NS1 H1N1	p.Asp171Asn	8 dpi	H1N1	201
18	Nonvaccinated	8dpi	BALF	NS_H1N1	553	T	C	388	2618	2.86	missense_variant	NS1 H1N1	p.Phe185Leu	8 dpi	H1N1	75
18	Nonvaccinated	8dpi	BALF	NS_H1N1	589	A	G	476	2581	3.18	missense_variant	NS1 H1N1	p.Thr197Ala	8 dpi	H1N1	82
18	Nonvaccinated	8dpi	BALF	NS_H1N1	635	A	C	89	2545	2.44	missense_variant	NS1 H1N1	p.His212Pro	8 dpi	H1N1	62
18	Nonvaccinated	8dpi	BALF	NS_H1N1	738	C	T	366	2285	2.49	missense_variant	NS2 H1N1	p.Ser89Leu	8 dpi	H1N1	57
18	Nonvaccinated	8dpi	BALF	NS_H1N1	760	A	G	702	1931	3.68	synonymous_variant	NS2 H1N1	p.Gln96Gln	8 dpi	H1N1	71
18	Nonvaccinated	8dpi	BALF	NS_H1N1	781	G	A	336	1585	2.9	synonymous_variant	NS2 H1N1	p.Leu103Leu	8 dpi	H1N1	46
18	Nonvaccinated	8dpi	BALF	M_H1N1	150	G	A	2129	1981	7.52	synonymous_variant	M1 H1N1	p.Pro50Pro	8 dpi	H1N1	149
18	Nonvaccinated	8dpi	BALF	M_H1N1	178	C	T	243	2065	1.74	synonymous_variant	M1 H1N1	p.Leu60Leu	8 dpi	H1N1	36
18	Nonvaccinated	8dpi	BALF	M_H1N1	183	G	A	82	2071	1.06	synonymous_variant	M1 H1N1	p.Gly61Gly	8 dpi	H1N1	22
18	Nonvaccinated	8dpi	BALF	M_H1N1	249	T	C	734	2298	3.13	synonymous_variant	M1 H1N1	p.Ala83Ala	8 dpi	H1N1	72
18	Nonvaccinated	8dpi	BALF	M_H1N1	255	C	T	675	2363	2.75	synonymous_variant	M1 H1N1	p.Asn85Asn	8 dpi	H1N1	65
18	Nonvaccinated	8dpi	BALF	M_H1N1	270	T	G	1988	2515	5.57	synonymous_variant	M1 H1N1	p.Pro90Pro	8 dpi	H1N1	140
18	Nonvaccinated	8dpi	BALF	M_H1N1	297	A	G	828	2344	3.2	synonymous_variant	M1 H1N1	p.Leu99Leu	8 dpi	H1N1	75
18	Nonvaccinated	8dpi	BALF	M_H1N1	324	A	G	334	2448	1.76	synonymous_variant	M1 H1N1	p.Thr108Thr	8 dpi	H1N1	43
18	Nonvaccinated	8dpi	BALF	M_H1N1	333	G	A	298	2469	1.9	synonymous_variant	M1 H1N1	p.Gly111Gly	8 dpi	H1N1	47
18	Nonvaccinated	8dpi	BALF	M_H1N1	342	A	G	1186	2513	4.14	synonymous_variant	M1 H1N1	p.Glu114Glu	8 dpi	H1N1	104
18	Nonvaccinated	8dpi	BALF	M_H1N1	369	T	A	1068	2674	3.89	synonymous_variant	M1 H1N1	p.Ala123Ala	8 dpi	H1N1	104
18	Nonvaccinated	8dpi	BALF	M_H1N1	399	T	C	3260	3083	7.3	synonymous_variant	M1 H1N1	p.Asn133Asn	8 dpi	H1N1	225
18	Nonvaccinated	8dpi	BALF	M_H1N1	450	A	T	1873	3109	4.7	synonymous_variant	M1 H1N1	p.Thr150Thr	8 dpi	H1N1	146
18	Nonvaccinated	8dpi	BALF	M_H1N1	462	C	T	1095	3021	3.05	synonymous_variant	M1 H1N1	p.Ile154Ile	8 dpi	H1N1	92
18	Nonvaccinated	8dpi	BALF	M_H1N1	483	A	T	644	3030	2.41	synonymous_variant	M1 H1N1	p.Ser161Ser	8 dpi	H1N1	73
18	Nonvaccinated	8dpi	BALF	M_H1N1	489	G	A	708	2961	2.47	synonymous_variant	M1 H1N1	p.Arg163Arg	8 dpi	H1N1	73
18	Nonvaccinated	8dpi	BALF	M_H1N1	514	C	T	2840	3085	6.32	synonymous_variant	M1 H1N1	p.Leu172Leu	8 dpi	H1N1	195
18	Nonvaccinated	8dpi	BALF	M_H1N1	540	A	T	1193	2952	3.86	synonymous_variant	M1 H1N1	p.Val180Val	8 dpi	H1N1	114
18	Nonvaccinated	8dpi	BALF	M_H1N1	555	T	A	1701	2681	5.22	synonymous_variant	M1 H1N1	p.Thr185Thr	8 dpi	H1N1	140
18	Nonvaccinated	8dpi	BALF	M_H1N1	561	G	A	2584	2652	6.56	synonymous_variant	M1 H1N1	p.Lys187Lys	8 dpi	H1N1	174
18	Nonvaccinated	8dpi	BALF	M_H1N1	591	G	A	1124	2412	4.23	synonymous_variant	M1 H1N1	p.Glu197Glu	8 dpi	H1N1	102
18	Nonvaccinated	8dpi	BALF	M_H1N1	603	A	G	1374	2441	4.92	synonymous_variant	M1 H1N1	p.Glu201Glu	8 dpi	H1N1	120
18	Nonvaccinated	8dpi	BALF	M_H1N1	639	G	A	1175	2368	4.1	synonymous_variant	M1 H1N1	p.Val213Val	8 dpi	H1N1	97
18	Nonvaccinated	8dpi	BALF	M_H1N1	660	G	A	622	2326	2.92	synonymous_variant	M1 H1N1	p.Gly220Gly	8 dpi	H1N1	68
18	Nonvaccinated	8dpi	BALF	M_H1N1	666	T	C	1800	2344	6.48	synonymous_variant	M1 H1N1	p.His222His	8 dpi	H1N1	152
18	Nonvaccinated	8dpi	BALF	M_H1N1	669	C	T	1991	2359	6.27	synonymous_variant	M1 H1N1	p.Pro223Pro	8 dpi	H1N1	148
18	Nonvaccinated	8dpi	BALF	M_H1N1	679	G	A	1085	2249	4.22	missense_variant	M1 H1N1	p.Ala227Thr	8 dpi	H1N1	95
18	Nonvaccinated	8dpi	BALF	M_H1N1	744	A	G	630	1954	3.28	missense_variant	M1 H1N1	p.Ile248Met	8 dpi	H1N1	64
18	Nonvaccinated	8dpi	BALF	M_H1N1	711	G	A	791	2032	3.79	splice_region_variant&intron_variant	M2 H1N1		8 dpi	H1N1	77
18	Nonvaccinated	8dpi	BALF	M_H1N1	741	A	G	723	1975	3.34	missense_variant	M2 H1N1	p.Lys18Arg	8 dpi	H1N1	66
18	Nonvaccinated	8dpi	BALF	M_H1N1	750	G	A	289	1818	1.71	missense_variant	M2 H1N1	p.Gly21Asp	8 dpi	H1N1	31
18	Nonvaccinated	8dpi	BALF	M_H1N1	781	C	T	200	1965	1.48	synonymous_variant	M2 H1N1	p.Asn31Asn	8 dpi	H1N1	29
18	Nonvaccinated	8dpi	BALF	M_H1N1	829	T	C	119	1891	1.9	synonymous_variant	M2 H1N1	p.Phe47Phe	8 dpi	H1N1	36
18	Nonvaccinated	8dpi	BALF	M_H1N1	841	C	T	1185	1991	5.37	synonymous_variant	M2 H1N1	p.Ile51Ile	8 dpi	H1N1	107
18	Nonvaccinated	8dpi	BALF	M_H1N1	850	C	T	134	1849	1.78	synonymous_variant	M2 H1N1	p.Arg54Arg	8 dpi	H1N1	33
18	Nonvaccinated	8dpi	BALF	M_H1N1	874	G	A	206	1878	2.13	synonymous_variant	M2 H1N1	p.Gly62Gly	8 dpi	H1N1	40
18	Nonvaccinated	8dpi	BALF	M_H1N1	889	A	G	594	1758	3.87	synonymous_variant	M2 H1N1	p.Gly67Gly	8 dpi	H1N1	68
18	Nonvaccinated	8dpi	BALF	M_H1N1	931	A	G	664	1110	5.14	synonymous_variant	M2 H1N1	p.Gln81Gln	8 dpi	H1N1	57
18	Nonvaccinated	8dpi	BALF	M_H1N1	933	G	A	557	1062	4.99	missense_variant	M2 H1N1	p.Ser82Asn	8 dpi	H1N1	53
18	Nonvaccinated	8dpi	BALF	NA_H1N1	633	T	C	1082	1247	5.37	synonymous_variant	NA H1N1	p.Ile211Ile	8 dpi	H1N1	67
18	Nonvaccinated	8dpi	BALF	NP_H1N1	195	G	A	294	774	5.3	synonymous_variant	NP H1N1	p.Arg65Arg	8 dpi	H1N1	41
18	Nonvaccinated	8dpi	BALF	NP_H1N1	222	G	A	132	754	3.58	synonymous_variant	NP H1N1	p.Arg74Arg	8 dpi	H1N1	27
18	Nonvaccinated	8dpi	BALF	NP_H1N1	351	G	A	117	725	2.9	synonymous_variant	NP H1N1	p.Arg117Arg	8 dpi	H1N1	21
18	Nonvaccinated	8dpi	BALF	NP_H1N1	354	G	A	114	727	3.16	synonymous_variant	NP H1N1	p.Arg118Arg	8 dpi	H1N1	23
18	Nonvaccinated	8dpi	BALF	NP_H1N1	441	A	G	497	926	6.37	synonymous_variant	NP H1N1	p.Thr147Thr	8 dpi	H1N1	59
18	Nonvaccinated	8dpi	BALF	NP_H1N1	576	G	A	238	911	3.73	synonymous_variant	NP H1N1	p.Glu192Glu	8 dpi	H1N1	34
18	Nonvaccinated	8dpi	BALF	NP_H1N1	642	G	A	161	819	3.66	synonymous_variant	NP H1N1	p.Arg214Arg	8 dpi	H1N1	30
18	Nonvaccinated	8dpi	BALF	NP_H1N1	647	A	G	277	819	4.52	missense_variant	NP H1N1	p.Lys216Arg	8 dpi	H1N1	37
18	Nonvaccinated	8dpi	BALF	NP_H1N1	666	G	A	124	831	2.65	missense_variant	NP H1N1	p.Met222Ile	8 dpi	H1N1	22
18	Nonvaccinated	8dpi	BALF	NP_H1N1	693	A	G	596	847	6.38	synonymous_variant	NP H1N1	p.Gln231Gln	8 dpi	H1N1	54
18	Nonvaccinated	8dpi	BALF	NP_H1N1	720	C	T	493	822	6.08	synonymous_variant	NP H1N1	p.Asp240Asp	8 dpi	H1N1	50
18	Nonvaccinated	8dpi	BALF	NP_H1N1	825	C	T	218	774	3.75	synonymous_variant	NP H1N1	p.Cys275Cys	8 dpi	H1N1	29
18	Nonvaccinated	8dpi	BALF	NP_H1N1	897	C	T	570	894	5.59	synonymous_variant	NP H1N1	p.Val299Val	8 dpi	H1N1	50
18	Nonvaccinated	8dpi	BALF	NP_H1N1	912	T	C	661	885	6.55	synonymous_variant	NP H1N1	p.Phe304Phe	8 dpi	H1N1	58
18	Nonvaccinated	8dpi	BALF	NP_H1N1	978	T	C	315	878	4.1	synonymous_variant	NP H1N1	p.Ser326Ser	8 dpi	H1N1	36
18	Nonvaccinated	8dpi	BALF	NP_H1N1	985	G	A	830	938	6.4	missense_variant	NP H1N1	p.Val329Ile	8 dpi	H1N1	60
18	Nonvaccinated	8dpi	BALF	NP_H1N1	1032	A	G	699	831	5.66	synonymous_variant	NP H1N1	p.Ser344Ser	8 dpi	H1N1	47
18	Nonvaccinated	8dpi	BALF	NP_H1N1	1041	A	C	267	800	3.12	synonymous_variant	NP H1N1	p.Ile347Ile	8 dpi	H1N1	25
18	Nonvaccinated	8dpi	BALF	NP_H1N1	1047	G	A	216	783	3.45	synonymous_variant	NP H1N1	p.Gly349Gly	8 dpi	H1N1	27
18	Nonvaccinated	8dpi	BALF	NP_H1N1	1068	G	A	223	811	4.32	synonymous_variant	NP H1N1	p.Gly356Gly	8 dpi	H1N1	35
18	Nonvaccinated	8dpi	BALF	NP_H1N1	1069	A	C	226	815	4.42	missense_variant	NP H1N1	p.Lys357Gln	8 dpi	H1N1	36
18	Nonvaccinated	8dpi	BALF	NP_H1N1	1077	C	T	1333	814	10.81	synonymous_variant	NP H1N1	p.Ser359Ser	8 dpi	H1N1	88
18	Nonvaccinated	8dpi	BALF	NP_H1N1	1149	T	C	882	787	8.89	synonymous_variant	NP H1N1	p.Ser383Ser	8 dpi	H1N1	70
18	Nonvaccinated	8dpi	BALF	NP_H1N1	1188	C	A	321	762	4.46	synonymous_variant	NP H1N1	p.Thr396Thr	8 dpi	H1N1	34
18	Nonvaccinated	8dpi	BALF	NP_H1N1	1191	C	T	554	796	5.9	synonymous_variant	NP H1N1	p.Asn397Asn	8 dpi	H1N1	47
18	Nonvaccinated	8dpi	BALF	NP_H1N1	1197	G	A	962	784	7.78	synonymous_variant	NP H1N1	p.Gln399Gln	8 dpi	H1N1	61
18	Nonvaccinated	8dpi	BALF	NP_H1N1	1222	G	A	355	747	4.02	missense_variant	NP H1N1	p.Val408Ile	8 dpi	H1N1	30
18	Nonvaccinated	8dpi	BALF	NP_H1N1	1260	T	C	197	726	4.13	synonymous_variant	NP H1N1	p.Phe420Phe	8 dpi	H1N1	30
18	Nonvaccinated	8dpi	BALF	NP_H1N1	1332	C	T	713	651	8.91	missense_variant	NP H1N1	p.???444Ile	8 dpi	H1N1	58
18	Nonvaccinated	8dpi	BALF	NP_H1N1	1371	A	C	69	649	2.93	missense_variant	NP H1N1	p.???457Ser	8 dpi	H1N1	19
18	Nonvaccinated	8dpi	BALF	NP_H1N1	1485	G	T	154	265	6.79	missense_variant	NP H1N1	p.???495Asp	8 dpi	H1N1	18
18	Nonvaccinated	8dpi	BALF	HA_H1N1	454	G	T	16524	553	87.7	missense_variant	HA H1N1	p.Ala152Ser	8 dpi	H1N1	485
18	Nonvaccinated	8dpi	BALF	HA_H1N1	611	T	A	15542	558	86.02	missense_variant	HA H1N1	p.Val204Asp	8 dpi	H1N1	480
18	Nonvaccinated	8dpi	BALF	HA_H1N1	710	T	C	73	563	1.78	missense_variant	HA H1N1	p.Val237Ala	8 dpi	H1N1	10
18	Nonvaccinated	8dpi	BALF	HA_H1N1	1539	C	T	13011	448	84.82	synonymous_variant	HA H1N1	p.Asn513Asn	8 dpi	H1N1	380
18	Nonvaccinated	8dpi	BALF	PA_H1N1	861	C	T	101	652	2.3	synonymous_variant	PA H1N1	p.Ala287Ala	8 dpi	H1N1	15
18	Nonvaccinated	8dpi	BALF	PA_H1N1	879	G	A	157	634	2.68	synonymous_variant	PA H1N1	p.Glu293Glu	8 dpi	H1N1	17
18	Nonvaccinated	8dpi	BALF	PA_H1N1	900	G	A	374	679	5.3	synonymous_variant	PA H1N1	p.Glu300Glu	8 dpi	H1N1	36
18	Nonvaccinated	8dpi	BALF	PA_H1N1	967	A	G	84	608	3.12	missense_variant	PA H1N1	p.Ile323Val	8 dpi	H1N1	19
18	Nonvaccinated	8dpi	BALF	PA_H1N1	1025	T	A	198	582	3.78	missense_variant	PA H1N1	p.Leu342Gln	8 dpi	H1N1	22
18	Nonvaccinated	8dpi	BALF	PA_H1N1	1041	C	T	114	633	1.74	synonymous_variant	PA H1N1	p.Asp347Asp	8 dpi	H1N1	11
18	Nonvaccinated	8dpi	BALF	PA_H1N1	1137	A	G	165	529	2.84	synonymous_variant	PA H1N1	p.Val379Val	8 dpi	H1N1	15
18	Nonvaccinated	8dpi	BALF	PA_H1N1	1195	G	A	274	561	3.92	missense_variant	PA H1N1	p.Glu399Lys	8 dpi	H1N1	22
18	Nonvaccinated	8dpi	BALF	PA_H1N1	1224	A	G	341	642	3.89	synonymous_variant	PA H1N1	p.Gln408Gln	8 dpi	H1N1	25
18	Nonvaccinated	8dpi	BALF	PA_H1N1	1254	G	A	96	686	1.75	synonymous_variant	PA H1N1	p.Thr418Thr	8 dpi	H1N1	12
18	Nonvaccinated	8dpi	BALF	PA_H1N1	1260	C	A	220	701	2.85	synonymous_variant	PA H1N1	p.Ser420Ser	8 dpi	H1N1	20
18	Nonvaccinated	8dpi	BALF	PA_H1N1	1305	C	A	481	750	4.67	synonymous_variant	PA H1N1	p.Ile435Ile	8 dpi	H1N1	35
18	Nonvaccinated	8dpi	BALF	PA_H1N1	1312	A	G	101	746	1.74	missense_variant	PA H1N1	p.Ile438Val	8 dpi	H1N1	13
18	Nonvaccinated	8dpi	BALF	PA_H1N1	1329	A	G	64	677	1.62	synonymous_variant	PA H1N1	p.Arg443Arg	8 dpi	H1N1	11
18	Nonvaccinated	8dpi	BALF	PA_H1N1	1359	T	C	176	682	2.79	synonymous_variant	PA H1N1	p.Cys453Cys	8 dpi	H1N1	19
18	Nonvaccinated	8dpi	BALF	PA_H1N1	1368	A	G	238	682	3.67	synonymous_variant	PA H1N1	p.Thr456Thr	8 dpi	H1N1	25
18	Nonvaccinated	8dpi	BALF	PA_H1N1	1498	T	C	315	789	4.69	synonymous_variant	PA H1N1	p.Leu500Leu	8 dpi	H1N1	37
18	Nonvaccinated	8dpi	BALF	PA_H1N1	1513	G	A	913	768	7.68	missense_variant	PA H1N1	p.Val505Ile	8 dpi	H1N1	59
18	Nonvaccinated	8dpi	BALF	PA_H1N1	1590	G	T	479	612	4.58	synonymous_variant	PA H1N1	p.Pro530Pro	8 dpi	H1N1	28
18	Nonvaccinated	8dpi	BALF	PA_H1N1	1653	A	G	89	691	1.59	synonymous_variant	PA H1N1	p.Arg551Arg	8 dpi	H1N1	11
18	Nonvaccinated	8dpi	BALF	PA_H1N1	1674	G	A	129	689	2.18	synonymous_variant	PA H1N1	p.Ser558Ser	8 dpi	H1N1	15
18	Nonvaccinated	8dpi	BALF	PA_H1N1	1677	G	A	181	693	2.74	synonymous_variant	PA H1N1	p.Arg559Arg	8 dpi	H1N1	19
18	Nonvaccinated	8dpi	BALF	PA_H1N1	1689	G	A	289	700	4.29	synonymous_variant	PA H1N1	p.Leu563Leu	8 dpi	H1N1	30
18	Nonvaccinated	8dpi	BALF	PA_H1N1	1794	A	G	97	602	2.49	synonymous_variant	PA H1N1	p.Ala598Ala	8 dpi	H1N1	15
18	Nonvaccinated	8dpi	BALF	PA_H1N1	1815	A	G	112	666	2.25	synonymous_variant	PA H1N1	p.Lys605Lys	8 dpi	H1N1	15
18	Nonvaccinated	8dpi	BALF	PA_H1N1	1878	A	G	118	636	3.3	synonymous_variant	PA H1N1	p.Lys626Lys	8 dpi	H1N1	21
18	Nonvaccinated	8dpi	BALF	PA_H1N1	2025	C	T	189	912	4.71	synonymous_variant	PA H1N1	p.Asn675Asn	8 dpi	H1N1	43
18	Nonvaccinated	8dpi	BALF	PA_H1N1	162	A	C	74	537	3.91	synonymous_variant	PA X H1N1	p.Ile54Ile	8 dpi	H1N1	21
18	Nonvaccinated	8dpi	BALF	PA_H1N1	169	A	C	168	522	4.02	synonymous_variant	PA X H1N1	p.Arg57Arg	8 dpi	H1N1	21
18	Nonvaccinated	8dpi	BALF	PA_H1N1	261	T	C	274	668	4.19	synonymous_variant	PA X H1N1	p.Ala87Ala	8 dpi	H1N1	28
18	Nonvaccinated	8dpi	BALF	PA_H1N1	321	G	T	105	577	2.6	synonymous_variant	PA X H1N1	p.Pro107Pro	8 dpi	H1N1	15
18	Nonvaccinated	8dpi	BALF	PA_H1N1	346	C	A	119	632	2.37	synonymous_variant	PA X H1N1	p.Arg116Arg	8 dpi	H1N1	15
18	Nonvaccinated	8dpi	BALF	PA_H1N1	384	C	T	118	732	2.73	synonymous_variant	PA X H1N1	p.His128His	8 dpi	H1N1	20
18	Nonvaccinated	8dpi	BALF	PA_H1N1	537	G	A	138	569	3.34	synonymous_variant	PA X H1N1	p.Arg179Arg	8 dpi	H1N1	19
18	Nonvaccinated	8dpi	BALF	PA_H1N1	587	G	A	107	594	2.69	missense_variant	PA X H1N1	p.Glu196Lys	8 dpi	H1N1	16
18	Nonvaccinated	8dpi	BALF	PA_H1N1	711	A	G	65	600	1.83	missense_variant	PA X H1N1	p.Asn237Ser	8 dpi	H1N1	11
18	Nonvaccinated	8dpi	BALF	PB1_H1N1	281	T	A	223	497	4.23	missense_variant	PB1 H1N1	p.Phe94Tyr	8 dpi	H1N1	21
18	Nonvaccinated	8dpi	BALF	PB1_H1N1	333	T	G	156	569	3.16	missense_variant	PB1 H1N1	p.Ile111Met	8 dpi	H1N1	18
18	Nonvaccinated	8dpi	BALF	PB1_H1N1	513	A	G	203	530	3.96	missense_variant	PB1 H1N1	p.Ile171Met	8 dpi	H1N1	21
18	Nonvaccinated	8dpi	BALF	PB1_H1N1	561	G	A	76	546	1.83	synonymous_variant	PB1 H1N1	p.Arg187Arg	8 dpi	H1N1	10
18	Nonvaccinated	8dpi	BALF	PB1_H1N1	571	G	A	290	594	4.38	missense_variant	PB1 H1N1	p.Val191Ile	8 dpi	H1N1	26
18	Nonvaccinated	8dpi	BALF	PB1_H1N1	618	A	G	136	525	2.48	synonymous_variant	PB1 H1N1	p.Gly206Gly	8 dpi	H1N1	13
18	Nonvaccinated	8dpi	BALF	PB1_H1N1	651	C	T	151	544	3.68	synonymous_variant	PB1 H1N1	p.Tyr217Tyr	8 dpi	H1N1	20
18	Nonvaccinated	8dpi	BALF	PB1_H1N1	702	A	C	87	473	2.11	synonymous_variant	PB1 H1N1	p.Gly234Gly	8 dpi	H1N1	10
18	Nonvaccinated	8dpi	BALF	PB1_H1N1	705	A	G	98	483	2.28	synonymous_variant	PB1 H1N1	p.Lys235Lys	8 dpi	H1N1	11
18	Nonvaccinated	8dpi	BALF	PB1_H1N1	885	C	T	224	560	4.29	synonymous_variant	PB1 H1N1	p.Asp295Asp	8 dpi	H1N1	24
18	Nonvaccinated	8dpi	BALF	PB1_H1N1	981	A	G	92	562	2.14	synonymous_variant	PB1 H1N1	p.Arg327Arg	8 dpi	H1N1	12
18	Nonvaccinated	8dpi	BALF	PB1_H1N1	984	C	T	108	564	2.13	synonymous_variant	PB1 H1N1	p.Asn328Asn	8 dpi	H1N1	12
18	Nonvaccinated	8dpi	BALF	PB1_H1N1	1149	A	G	113	682	2.2	synonymous_variant	PB1 H1N1	p.Glu383Glu	8 dpi	H1N1	15
18	Nonvaccinated	8dpi	BALF	PB1_H1N1	1212	T	C	100	662	2.27	synonymous_variant	PB1 H1N1	p.Ser404Ser	8 dpi	H1N1	15
18	Nonvaccinated	8dpi	BALF	PB1_H1N1	1215	C	T	157	655	2.29	synonymous_variant	PB1 H1N1	p.Pro405Pro	8 dpi	H1N1	15
18	Nonvaccinated	8dpi	BALF	PB1_H1N1	1326	G	A	142	795	3.4	synonymous_variant	PB1 H1N1	p.Gln442Gln	8 dpi	H1N1	27
18	Nonvaccinated	8dpi	BALF	PB1_H1N1	1362	T	C	214	695	3.88	synonymous_variant	PB1 H1N1	p.Pro454Pro	8 dpi	H1N1	27
18	Nonvaccinated	8dpi	BALF	PB1_H1N1	1380	A	G	409	701	4.99	synonymous_variant	PB1 H1N1	p.Gln460Gln	8 dpi	H1N1	35
18	Nonvaccinated	8dpi	BALF	PB1_H1N1	1398	T	C	481	709	5.36	synonymous_variant	PB1 H1N1	p.Phe466Phe	8 dpi	H1N1	38
18	Nonvaccinated	8dpi	BALF	PB1_H1N1	1422	G	A	108	563	2.31	synonymous_variant	PB1 H1N1	p.Gly474Gly	8 dpi	H1N1	13
18	Nonvaccinated	8dpi	BALF	PB1_H1N1	1437	A	G	278	584	4.11	synonymous_variant	PB1 H1N1	p.Lys479Lys	8 dpi	H1N1	24
18	Nonvaccinated	8dpi	BALF	PB1_H1N1	1482	C	T	235	618	3.88	synonymous_variant	PB1 H1N1	p.Ser494Ser	8 dpi	H1N1	24
18	Nonvaccinated	8dpi	BALF	PB1_H1N1	1497	C	T	415	640	5.47	synonymous_variant	PB1 H1N1	p.Tyr499Tyr	8 dpi	H1N1	35
18	Nonvaccinated	8dpi	BALF	PB1_H1N1	1551	C	T	249	729	3.43	synonymous_variant	PB1 H1N1	p.Val517Val	8 dpi	H1N1	25
18	Nonvaccinated	8dpi	BALF	PB1_H1N1	1605	A	C	125	643	2.18	synonymous_variant	PB1 H1N1	p.Ile535Ile	8 dpi	H1N1	14
18	Nonvaccinated	8dpi	BALF	PB1_H1N1	1620	G	C	95	631	2.22	synonymous_variant	PB1 H1N1	p.Gly540Gly	8 dpi	H1N1	14
18	Nonvaccinated	8dpi	BALF	PB1_H1N1	1647	A	G	326	633	4.27	synonymous_variant	PB1 H1N1	p.Gln549Gln	8 dpi	H1N1	27
18	Nonvaccinated	8dpi	BALF	PB1_H1N1	1686	T	C	116	629	2.07	synonymous_variant	PB1 H1N1	p.His562His	8 dpi	H1N1	13
18	Nonvaccinated	8dpi	BALF	PB1_H1N1	1692	T	C	124	590	3.05	synonymous_variant	PB1 H1N1	p.Gly564Gly	8 dpi	H1N1	18
18	Nonvaccinated	8dpi	BALF	PB1_H1N1	1737	T	A	203	610	3.44	synonymous_variant	PB1 H1N1	p.Leu579Leu	8 dpi	H1N1	21
18	Nonvaccinated	8dpi	BALF	PB1_H1N1	1758	G	A	139	621	2.74	synonymous_variant	PB1 H1N1	p.Lys586Lys	8 dpi	H1N1	17
18	Nonvaccinated	8dpi	BALF	PB1_H1N1	1800	C	T	148	636	3.3	synonymous_variant	PB1 H1N1	p.Asn600Asn	8 dpi	H1N1	21
18	Nonvaccinated	8dpi	BALF	PB1_H1N1	1821	G	A	303	597	4.69	synonymous_variant	PB1 H1N1	p.Pro607Pro	8 dpi	H1N1	28
18	Nonvaccinated	8dpi	BALF	PB1_H1N1	1902	C	T	333	517	4.26	synonymous_variant	PB1 H1N1	p.His634His	8 dpi	H1N1	22
18	Nonvaccinated	8dpi	BALF	PB1_H1N1	1942	A	G	121	490	3.06	missense_variant	PB1 H1N1	p.Thr648Ala	8 dpi	H1N1	15
18	Nonvaccinated	8dpi	BALF	PB1_H1N1	1986	T	C	118	494	3.64	synonymous_variant	PB1 H1N1	p.Thr662Thr	8 dpi	H1N1	18
18	Nonvaccinated	8dpi	BALF	PB1_H1N1	183	C	T	116	622	2.41	missense_variant	PB1 F2 H1N1	p.Pro30Leu	8 dpi	H1N1	15
18	Nonvaccinated	8dpi	BALF	PB1_H1N1	186	A	G	74	618	2.27	missense_variant	PB1 F2 H1N1	p.Glu31Gly	8 dpi	H1N1	14
18	Nonvaccinated	8dpi	BALF	PB1_H1N1	222	C	T	421	576	6.6	missense_variant	PB1 F2 H1N1	p.Pro43Leu	8 dpi	H1N1	38
18	Nonvaccinated	8dpi	BALF	PB1_H1N1	264	T	A	299	545	5.5	missense_variant	PB1 F2 H1N1	p.Phe57Tyr	8 dpi	H1N1	30
18	Nonvaccinated	8dpi	BALF	PB1_H1N1	282	T	C	241	499	4.21	missense_variant	PB1 F2 H1N1	p.Phe63Ser	8 dpi	H1N1	21
18	Nonvaccinated	8dpi	BALF	PB1_H1N1	303	A	G	64	519	1.93	missense_variant	PB1 F2 H1N1	p.Glu70Gly	8 dpi	H1N1	10
18	Nonvaccinated	8dpi	BALF	PB2_H1N1	264	G	A	205	560	4.64	synonymous_variant	PB2 H1N1	p.Arg88Arg	8 dpi	H1N1	26
18	Nonvaccinated	8dpi	BALF	PB2_H1N1	384	A	G	85	617	2.11	synonymous_variant	PB2 H1N1	p.Gly128Gly	8 dpi	H1N1	13
18	Nonvaccinated	8dpi	BALF	PB2_H1N1	417	T	C	80	579	1.9	synonymous_variant	PB2 H1N1	p.Val139Val	8 dpi	H1N1	11
18	Nonvaccinated	8dpi	BALF	PB2_H1N1	576	G	A	73	585	2.05	synonymous_variant	PB2 H1N1	p.Glu192Glu	8 dpi	H1N1	12
18	Nonvaccinated	8dpi	BALF	PB2_H1N1	744	A	G	294	712	5.34	synonymous_variant	PB2 H1N1	p.Gly248Gly	8 dpi	H1N1	38
18	Nonvaccinated	8dpi	BALF	PB2_H1N1	753	A	G	118	689	1.89	synonymous_variant	PB2 H1N1	p.Lys251Lys	8 dpi	H1N1	13
18	Nonvaccinated	8dpi	BALF	PB2_H1N1	765	G	A	428	673	5.05	synonymous_variant	PB2 H1N1	p.Val255Val	8 dpi	H1N1	34
18	Nonvaccinated	8dpi	BALF	PB2_H1N1	777	A	G	388	695	5.18	synonymous_variant	PB2 H1N1	p.Leu259Leu	8 dpi	H1N1	36
18	Nonvaccinated	8dpi	BALF	PB2_H1N1	838	T	C	340	770	4.94	synonymous_variant	PB2 H1N1	p.Leu280Leu	8 dpi	H1N1	38
18	Nonvaccinated	8dpi	BALF	PB2_H1N1	921	A	C	190	672	3.42	synonymous_variant	PB2 H1N1	p.Ala307Ala	8 dpi	H1N1	23
18	Nonvaccinated	8dpi	BALF	PB2_H1N1	966	C	T	495	752	5.59	synonymous_variant	PB2 H1N1	p.Ser322Ser	8 dpi	H1N1	42
18	Nonvaccinated	8dpi	BALF	PB2_H1N1	993	A	G	85	722	2.35	synonymous_variant	PB2 H1N1	p.Lys331Lys	8 dpi	H1N1	17
18	Nonvaccinated	8dpi	BALF	PB2_H1N1	1059	G	A	416	787	4.7	synonymous_variant	PB2 H1N1	p.Lys353Lys	8 dpi	H1N1	37
18	Nonvaccinated	8dpi	BALF	PB2_H1N1	1077	G	A	148	740	2.16	synonymous_variant	PB2 H1N1	p.Gly359Gly	8 dpi	H1N1	16
18	Nonvaccinated	8dpi	BALF	PB2_H1N1	1101	A	G	264	794	3.15	synonymous_variant	PB2 H1N1	p.Gly367Gly	8 dpi	H1N1	25
18	Nonvaccinated	8dpi	BALF	PB2_H1N1	1119	T	A	121	729	2.33	synonymous_variant	PB2 H1N1	p.Ile373Ile	8 dpi	H1N1	17
18	Nonvaccinated	8dpi	BALF	PB2_H1N1	1166	G	A	212	728	3.02	missense_variant	PB2 H1N1	p.Arg389Lys	8 dpi	H1N1	22
18	Nonvaccinated	8dpi	BALF	PB2_H1N1	1473	C	T	171	739	2.84	synonymous_variant	PB2 H1N1	p.Thr491Thr	8 dpi	H1N1	21
18	Nonvaccinated	8dpi	BALF	PB2_H1N1	1500	C	T	117	769	2.34	synonymous_variant	PB2 H1N1	p.Arg500Arg	8 dpi	H1N1	18
18	Nonvaccinated	8dpi	BALF	PB2_H1N1	1504	C	T	110	797	2.26	synonymous_variant	PB2 H1N1	p.Leu502Leu	8 dpi	H1N1	18
18	Nonvaccinated	8dpi	BALF	PB2_H1N1	1734	A	G	83	692	2.6	synonymous_variant	PB2 H1N1	p.Glu578Glu	8 dpi	H1N1	18
18	Nonvaccinated	8dpi	BALF	PB2_H1N1	1782	A	G	150	711	2.95	synonymous_variant	PB2 H1N1	p.Gly594Gly	8 dpi	H1N1	21
18	Nonvaccinated	8dpi	BALF	PB2_H1N1	1926	G	A	152	712	3.51	synonymous_variant	PB2 H1N1	p.Gly642Gly	8 dpi	H1N1	25
18	Nonvaccinated	8dpi	BALF	PB2_H1N1	1968	T	C	101	698	2.44	synonymous_variant	PB2 H1N1	p.Phe656Phe	8 dpi	H1N1	17
18	Nonvaccinated	8dpi	BALF	PB2_H1N1	1972	T	G	113	695	2.01	missense_variant	PB2 H1N1	p.Tyr658Asp	8 dpi	H1N1	14
18	Nonvaccinated	8dpi	BALF	PB2_H1N1	1979	G	A	95	741	1.89	missense_variant	PB2 H1N1	p.Arg660Lys	8 dpi	H1N1	14
18	Nonvaccinated	8dpi	BALF	PB2_H1N1	1998	G	A	82	778	1.54	synonymous_variant	PB2 H1N1	p.Thr666Thr	8 dpi	H1N1	12
18	Nonvaccinated	8dpi	BALF	PB2_H1N1	2010	G	A	133	790	2.15	synonymous_variant	PB2 H1N1	p.Lys670Lys	8 dpi	H1N1	17
18	Nonvaccinated	8dpi	BALF	PB2_H1N1	2034	T	C	68	782	1.66	synonymous_variant	PB2 H1N1	p.Asp678Asp	8 dpi	H1N1	13
18	Nonvaccinated	8dpi	BALF	PB2_H1N1	2097	A	G	91	722	1.66	synonymous_variant	PB2 H1N1	p.Lys699Lys	8 dpi	H1N1	12
18	Nonvaccinated	8dpi	BALF	NS_H3N2	131	G	A	586	590	12.2	missense_variant	NS1 H3N2	p.Arg44Lys	8 dpi	H3N2	72
18	Nonvaccinated	8dpi	BALF	NS_H3N2	135	G	A	854	610	15.25	synonymous_variant	NS1 H3N2	p.Gly45Gly	8 dpi	H3N2	93
18	Nonvaccinated	8dpi	BALF	NS_H3N2	176	G	A	1360	588	17.52	missense_variant	NS1 H3N2	p.Arg59His	8 dpi	H3N2	103
18	Nonvaccinated	8dpi	BALF	NS_H3N2	205	A	C	2086	635	23.46	missense_variant	NS1 H3N2	p.Ile69Leu	8 dpi	H3N2	149
18	Nonvaccinated	8dpi	BALF	NS_H3N2	215	G	A	1728	650	22.62	missense_variant	NS1 H3N2	p.Gly72Glu	8 dpi	H3N2	147
18	Nonvaccinated	8dpi	BALF	NS_H3N2	309	A	C	2629	600	24.83	missense_variant	NS1 H3N2	p.Leu103Phe	8 dpi	H3N2	149
18	Nonvaccinated	8dpi	BALF	NS_H3N2	330	G	A	551	531	11.3	synonymous_variant	NS1 H3N2	p.Lys110Lys	8 dpi	H3N2	60
18	Nonvaccinated	8dpi	BALF	NS_H3N2	331	G	A	536	534	11.24	missense_variant	NS1 H3N2	p.Val111Met	8 dpi	H3N2	60
18	Nonvaccinated	8dpi	BALF	NS_H3N2	396	G	A	1412	652	19.17	synonymous_variant	NS1 H3N2	p.Ala132Ala	8 dpi	H3N2	125
18	Nonvaccinated	8dpi	BALF	NS_H3N2	409	G	A	970	665	15.79	missense_variant	NS1 H3N2	p.Val137Ile	8 dpi	H3N2	105
18	Nonvaccinated	8dpi	BALF	NS_H3N2	511	A	G	3751	727	30.67	missense_variant	NS1 H3N2	p.Asn171Asp	8 dpi	H3N2	223
18	Nonvaccinated	8dpi	BALF	NS_H3N2	553	C	T	846	515	18.06	missense_variant	NS1 H3N2	p.Leu185Phe	8 dpi	H3N2	93
18	Nonvaccinated	8dpi	BALF	NS_H3N2	589	G	A	1513	591	18.27	missense_variant	NS1 H3N2	p.Ala197Thr	8 dpi	H3N2	108
18	Nonvaccinated	8dpi	BALF	NS_H3N2	635	C	A	2699	768	23.83	missense_variant	NS1 H3N2	p.Pro212His	8 dpi	H3N2	183
18	Nonvaccinated	8dpi	BALF	NS_H3N2	733	G	A	1530	632	16.3	synonymous_variant	NS2 H3N2	p.Leu87Leu	8 dpi	H3N2	103
18	Nonvaccinated	8dpi	BALF	NS_H3N2	738	T	C	838	435	14.71	missense_variant	NS2 H3N2	p.Leu89Ser	8 dpi	H3N2	64
18	Nonvaccinated	8dpi	BALF	NS_H3N2	760	G	A	390	324	15.74	synonymous_variant	NS2 H3N2	p.Gln96Gln	8 dpi	H3N2	51
18	Nonvaccinated	8dpi	BALF	NS_H3N2	781	A	G	636	253	24.51	synonymous_variant	NS2 H3N2	p.Leu103Leu	8 dpi	H3N2	62
18	Nonvaccinated	8dpi	BALF	M_H3N2	150	A	G	1456	679	12.52	synonymous_variant	M1 H3N2	p.Pro50Pro	8 dpi	H3N2	85
18	Nonvaccinated	8dpi	BALF	M_H3N2	178	T	C	499	730	6.16	synonymous_variant	M1 H3N2	p.Leu60Leu	8 dpi	H3N2	45
18	Nonvaccinated	8dpi	BALF	M_H3N2	183	A	G	179	734	3.95	synonymous_variant	M1 H3N2	p.Gly61Gly	8 dpi	H3N2	29
18	Nonvaccinated	8dpi	BALF	M_H3N2	186	C	T	179	709	2.4	synonymous_variant	M1 H3N2	p.Phe62Phe	8 dpi	H3N2	17
18	Nonvaccinated	8dpi	BALF	M_H3N2	189	A	G	124	706	1.84	synonymous_variant	M1 H3N2	p.Val63Val	8 dpi	H3N2	13
18	Nonvaccinated	8dpi	BALF	M_H3N2	240	C	T	1110	669	9.42	synonymous_variant	M1 H3N2	p.Val80Val	8 dpi	H3N2	63
18	Nonvaccinated	8dpi	BALF	M_H3N2	249	C	T	1070	703	8.68	synonymous_variant	M1 H3N2	p.Ala83Ala	8 dpi	H3N2	61
18	Nonvaccinated	8dpi	BALF	M_H3N2	255	T	C	887	735	7.89	synonymous_variant	M1 H3N2	p.Asn85Asn	8 dpi	H3N2	58
18	Nonvaccinated	8dpi	BALF	M_H3N2	270	G	T	2523	815	15.21	synonymous_variant	M1 H3N2	p.Pro90Pro	8 dpi	H3N2	124
18	Nonvaccinated	8dpi	BALF	M_H3N2	297	G	A	2039	727	14.31	synonymous_variant	M1 H3N2	p.Leu99Leu	8 dpi	H3N2	104
18	Nonvaccinated	8dpi	BALF	M_H3N2	324	G	A	1760	748	12.97	synonymous_variant	M1 H3N2	p.Thr108Thr	8 dpi	H3N2	97
18	Nonvaccinated	8dpi	BALF	M_H3N2	333	A	G	816	707	8.77	synonymous_variant	M1 H3N2	p.Gly111Gly	8 dpi	H3N2	62
18	Nonvaccinated	8dpi	BALF	M_H3N2	342	G	A	1647	801	13.98	synonymous_variant	M1 H3N2	p.Glu114Glu	8 dpi	H3N2	112
18	Nonvaccinated	8dpi	BALF	M_H3N2	369	A	T	845	867	10.03	synonymous_variant	M1 H3N2	p.Ala123Ala	8 dpi	H3N2	87
18	Nonvaccinated	8dpi	BALF	M_H3N2	399	C	T	3157	1006	18.29	synonymous_variant	M1 H3N2	p.Asn133Asn	8 dpi	H3N2	184
18	Nonvaccinated	8dpi	BALF	M_H3N2	450	T	A	1888	957	13.17	synonymous_variant	M1 H3N2	p.Thr150Thr	8 dpi	H3N2	126
18	Nonvaccinated	8dpi	BALF	M_H3N2	462	T	C	952	939	7.99	synonymous_variant	M1 H3N2	p.Ile154Ile	8 dpi	H3N2	75
18	Nonvaccinated	8dpi	BALF	M_H3N2	483	T	A	1923	919	12.4	synonymous_variant	M1 H3N2	p.Ser161Ser	8 dpi	H3N2	114
18	Nonvaccinated	8dpi	BALF	M_H3N2	489	A	G	1189	839	9.3	synonymous_variant	M1 H3N2	p.Arg163Arg	8 dpi	H3N2	78
18	Nonvaccinated	8dpi	BALF	M_H3N2	514	T	C	3647	934	20.98	synonymous_variant	M1 H3N2	p.Leu172Leu	8 dpi	H3N2	196
18	Nonvaccinated	8dpi	BALF	M_H3N2	540	T	A	1864	834	15.23	synonymous_variant	M1 H3N2	p.Val180Val	8 dpi	H3N2	127
18	Nonvaccinated	8dpi	BALF	M_H3N2	555	A	T	3932	822	23.72	synonymous_variant	M1 H3N2	p.Thr185Thr	8 dpi	H3N2	195
18	Nonvaccinated	8dpi	BALF	M_H3N2	561	A	G	2451	792	18.56	synonymous_variant	M1 H3N2	p.Lys187Lys	8 dpi	H3N2	147
18	Nonvaccinated	8dpi	BALF	M_H3N2	591	A	G	1739	768	14.06	synonymous_variant	M1 H3N2	p.Glu197Glu	8 dpi	H3N2	108
18	Nonvaccinated	8dpi	BALF	M_H3N2	603	G	A	2361	847	16.17	synonymous_variant	M1 H3N2	p.Glu201Glu	8 dpi	H3N2	137
18	Nonvaccinated	8dpi	BALF	M_H3N2	639	A	G	2135	823	14.95	synonymous_variant	M1 H3N2	p.Val213Val	8 dpi	H3N2	123
18	Nonvaccinated	8dpi	BALF	M_H3N2	660	A	G	2702	766	18.15	synonymous_variant	M1 H3N2	p.Gly220Gly	8 dpi	H3N2	139
18	Nonvaccinated	8dpi	BALF	M_H3N2	666	C	T	991	740	10.81	synonymous_variant	M1 H3N2	p.His222His	8 dpi	H3N2	80
18	Nonvaccinated	8dpi	BALF	M_H3N2	669	T	C	1230	723	11.2	synonymous_variant	M1 H3N2	p.Pro223Pro	8 dpi	H3N2	81
18	Nonvaccinated	8dpi	BALF	M_H3N2	679	A	G	537	688	6.83	missense_variant	M1 H3N2	p.Thr227Ala	8 dpi	H3N2	47
18	Nonvaccinated	8dpi	BALF	M_H3N2	744	G	A	1253	598	12.21	missense_variant	M1 H3N2	p.Met248Ile	8 dpi	H3N2	73
18	Nonvaccinated	8dpi	BALF	M_H3N2	711	A	G	1357	646	11.76	splice_region_variant&intron_variant	M2 H3N2		8 dpi	H3N2	76
18	Nonvaccinated	8dpi	BALF	M_H3N2	741	G	A	1297	612	11.93	missense_variant	M2 H3N2	p.Arg18Lys	8 dpi	H3N2	73
18	Nonvaccinated	8dpi	BALF	M_H3N2	750	A	G	165	463	3.46	missense_variant	M2 H3N2	p.Asp21Gly	8 dpi	H3N2	16
18	Nonvaccinated	8dpi	BALF	M_H3N2	761	C	G	516	470	7.23	missense_variant	M2 H3N2	p.Pro25Ala	8 dpi	H3N2	34
18	Nonvaccinated	8dpi	BALF	M_H3N2	764	C	A	475	469	7.04	missense_variant	M2 H3N2	p.Leu26Ile	8 dpi	H3N2	33
18	Nonvaccinated	8dpi	BALF	M_H3N2	781	T	C	834	452	9.07	synonymous_variant	M2 H3N2	p.Asn31Asn	8 dpi	H3N2	41
18	Nonvaccinated	8dpi	BALF	M_H3N2	829	C	T	1109	464	11.21	synonymous_variant	M2 H3N2	p.Phe47Phe	8 dpi	H3N2	52
18	Nonvaccinated	8dpi	BALF	M_H3N2	841	T	C	1530	501	15.17	synonymous_variant	M2 H3N2	p.Ile51Ile	8 dpi	H3N2	76
18	Nonvaccinated	8dpi	BALF	M_H3N2	850	T	C	454	395	7.34	synonymous_variant	M2 H3N2	p.Arg54Arg	8 dpi	H3N2	29
18	Nonvaccinated	8dpi	BALF	M_H3N2	874	A	G	511	427	8.67	synonymous_variant	M2 H3N2	p.Gly62Gly	8 dpi	H3N2	37
18	Nonvaccinated	8dpi	BALF	M_H3N2	889	G	A	827	408	12.5	synonymous_variant	M2 H3N2	p.Gly67Gly	8 dpi	H3N2	51
18	Nonvaccinated	8dpi	BALF	M_H3N2	896	G	A	647	406	9.61	missense_variant	M2 H3N2	p.Glu70Lys	8 dpi	H3N2	39
18	Nonvaccinated	8dpi	BALF	M_H3N2	931	G	A	1490	290	26.21	synonymous_variant	M2 H3N2	p.Gln81Gln	8 dpi	H3N2	76
18	Nonvaccinated	8dpi	BALF	M_H3N2	933	A	G	1325	282	25.18	missense_variant	M2 H3N2	p.Asn82Ser	8 dpi	H3N2	71
18	Nonvaccinated	8dpi	BALF	NA_H3N2	318	T	C	816	91	32.97	synonymous_variant	NA H3N2	p.Ile106Ile	8 dpi	H3N2	30
18	Nonvaccinated	8dpi	BALF	NP_H3N2	195	A	G	476	188	19.68	synonymous_variant	NP H3N2	p.Arg65Arg	8 dpi	H3N2	37
18	Nonvaccinated	8dpi	BALF	NP_H3N2	222	A	G	412	207	16.43	synonymous_variant	NP H3N2	p.Arg74Arg	8 dpi	H3N2	34
18	Nonvaccinated	8dpi	BALF	NP_H3N2	441	G	A	711	235	20.43	synonymous_variant	NP H3N2	p.Thr147Thr	8 dpi	H3N2	48
18	Nonvaccinated	8dpi	BALF	NP_H3N2	576	A	G	305	204	15.69	synonymous_variant	NP H3N2	p.Glu192Glu	8 dpi	H3N2	32
18	Nonvaccinated	8dpi	BALF	NP_H3N2	642	A	G	475	186	19.35	synonymous_variant	NP H3N2	p.Arg214Arg	8 dpi	H3N2	36
18	Nonvaccinated	8dpi	BALF	NP_H3N2	647	G	A	744	195	23.59	missense_variant	NP H3N2	p.Arg216Lys	8 dpi	H3N2	46
18	Nonvaccinated	8dpi	BALF	NP_H3N2	693	G	A	685	206	21.36	synonymous_variant	NP H3N2	p.Gln231Gln	8 dpi	H3N2	44
18	Nonvaccinated	8dpi	BALF	NP_H3N2	720	T	C	444	205	18.54	synonymous_variant	NP H3N2	p.Asp240Asp	8 dpi	H3N2	38
18	Nonvaccinated	8dpi	BALF	NP_H3N2	825	T	C	310	205	15.61	synonymous_variant	NP H3N2	p.Cys275Cys	8 dpi	H3N2	32
18	Nonvaccinated	8dpi	BALF	NP_H3N2	897	T	C	892	238	24.79	synonymous_variant	NP H3N2	p.Val299Val	8 dpi	H3N2	59
18	Nonvaccinated	8dpi	BALF	NP_H3N2	912	C	T	502	224	17.41	synonymous_variant	NP H3N2	p.Phe304Phe	8 dpi	H3N2	39
18	Nonvaccinated	8dpi	BALF	NP_H3N2	978	C	T	573	225	15.56	synonymous_variant	NP H3N2	p.Ser326Ser	8 dpi	H3N2	35
18	Nonvaccinated	8dpi	BALF	NP_H3N2	985	A	G	683	256	16.8	missense_variant	NP H3N2	p.Ile329Val	8 dpi	H3N2	43
18	Nonvaccinated	8dpi	BALF	NP_H3N2	1032	G	A	390	229	12.23	synonymous_variant	NP H3N2	p.Ser344Ser	8 dpi	H3N2	28
18	Nonvaccinated	8dpi	BALF	NP_H3N2	1041	C	A	812	218	18.81	synonymous_variant	NP H3N2	p.Ile347Ile	8 dpi	H3N2	41
18	Nonvaccinated	8dpi	BALF	NP_H3N2	1047	A	G	103	203	6.4	synonymous_variant	NP H3N2	p.Gly349Gly	8 dpi	H3N2	13
18	Nonvaccinated	8dpi	BALF	NP_H3N2	1068	A	G	132	261	8.81	synonymous_variant	NP H3N2	p.Gly356Gly	8 dpi	H3N2	23
18	Nonvaccinated	8dpi	BALF	NP_H3N2	1069	C	A	138	258	8.53	missense_variant	NP H3N2	p.Gln357Lys	8 dpi	H3N2	22
18	Nonvaccinated	8dpi	BALF	NP_H3N2	1149	C	T	434	256	14.45	synonymous_variant	NP H3N2	p.Ser383Ser	8 dpi	H3N2	37
18	Nonvaccinated	8dpi	BALF	NP_H3N2	1191	T	C	1080	246	23.98	synonymous_variant	NP H3N2	p.Asn397Asn	8 dpi	H3N2	59
18	Nonvaccinated	8dpi	BALF	NP_H3N2	1197	A	G	1248	252	25.79	synonymous_variant	NP H3N2	p.Gln399Gln	8 dpi	H3N2	65
18	Nonvaccinated	8dpi	BALF	NP_H3N2	1212	G	A	202	204	7.35	synonymous_variant	NP H3N2	p.Gly404Gly	8 dpi	H3N2	15
18	Nonvaccinated	8dpi	BALF	NP_H3N2	1222	A	G	370	189	13.23	missense_variant	NP H3N2	p.Ile408Val	8 dpi	H3N2	25
18	Nonvaccinated	8dpi	BALF	NP_H3N2	1260	C	T	422	232	13.79	synonymous_variant	NP H3N2	p.Phe420Phe	8 dpi	H3N2	32
18	Nonvaccinated	8dpi	BALF	NP_H3N2	1332	T	C	338	187	15.51	synonymous_variant	NP H3N2	p.Ile444Ile	8 dpi	H3N2	29
18	Nonvaccinated	8dpi	BALF	NP_H3N2	1371	C	A	825	195	24.62	synonymous_variant	NP H3N2	p.Ser457Ser	8 dpi	H3N2	48
18	Nonvaccinated	8dpi	BALF	NP_H3N2	1485	T	G	1567	92	63.04	missense_variant	NP H3N2	p.Asp495Glu	8 dpi	H3N2	58
18	Nonvaccinated	8dpi	BALF	HA_H3N2	684	C	A	546	56	35.71	synonymous_variant	HA H3N2	p.Thr228Thr	8 dpi	H3N2	20
18	Nonvaccinated	8dpi	BALF	HA_H3N2	972	C	T	326	51	25.49	synonymous_variant	HA H3N2	p.Tyr324Tyr	8 dpi	H3N2	13
18	Nonvaccinated	8dpi	BALF	PA_H3N2	249	T	C	146	99	10.1	synonymous_variant	PA H3N2	p.Asp83Asp	8 dpi	H3N2	10
18	Nonvaccinated	8dpi	BALF	PA_H3N2	261	C	T	507	119	19.33	synonymous_variant	PA H3N2	p.Ala87Ala	8 dpi	H3N2	23
18	Nonvaccinated	8dpi	BALF	PA_H3N2	321	T	G	307	106	16.04	synonymous_variant	PA H3N2	p.Pro107Pro	8 dpi	H3N2	17
18	Nonvaccinated	8dpi	BALF	PA_H3N2	346	A	C	198	105	9.52	synonymous_variant	PA H3N2	p.Arg116Arg	8 dpi	H3N2	10
18	Nonvaccinated	8dpi	BALF	PA_H3N2	372	G	A	127	109	9.17	synonymous_variant	PA H3N2	p.Arg124Arg	8 dpi	H3N2	10
18	Nonvaccinated	8dpi	BALF	PA_H3N2	384	T	C	305	131	17.56	synonymous_variant	PA H3N2	p.His128His	8 dpi	H3N2	23
18	Nonvaccinated	8dpi	BALF	PA_H3N2	537	A	G	199	77	22.08	synonymous_variant	PA H3N2	p.Arg179Arg	8 dpi	H3N2	17
18	Nonvaccinated	8dpi	BALF	PA_H3N2	587	A	G	336	90	25.56	missense_variant	PA H3N2	p.Lys196Arg	8 dpi	H3N2	23
18	Nonvaccinated	8dpi	BALF	PA_H3N2	597	A	G	134	71	15.49	synonymous_variant	PA H3N2	p.Glu199Glu	8 dpi	H3N2	11
18	Nonvaccinated	8dpi	BALF	PA_H3N2	799	C	T	195	73	15.07	missense_variant	PA H3N2	p.Leu267Phe	8 dpi	H3N2	11
18	Nonvaccinated	8dpi	BALF	PA_H3N2	800	T	C	194	73	15.07	missense_variant	PA H3N2	p.Leu267Pro	8 dpi	H3N2	11
18	Nonvaccinated	8dpi	BALF	PA_H3N2	861	T	C	218	66	15.15	synonymous_variant	PA H3N2	p.Ala287Ala	8 dpi	H3N2	10
18	Nonvaccinated	8dpi	BALF	PA_H3N2	900	A	G	507	93	27.96	synonymous_variant	PA H3N2	p.Glu300Glu	8 dpi	H3N2	26
18	Nonvaccinated	8dpi	BALF	PA_H3N2	967	G	A	538	108	29.63	missense_variant	PA H3N2	p.Val323Ile	8 dpi	H3N2	32
18	Nonvaccinated	8dpi	BALF	PA_H3N2	1025	A	T	175	112	14.29	missense_variant	PA H3N2	p.Gln342Leu	8 dpi	H3N2	16
18	Nonvaccinated	8dpi	BALF	PA_H3N2	1137	G	A	214	77	14.29	synonymous_variant	PA H3N2	p.Val379Val	8 dpi	H3N2	11
18	Nonvaccinated	8dpi	BALF	PA_H3N2	1162	A	G	262	101	15.84	missense_variant	PA H3N2	p.Ser388Gly	8 dpi	H3N2	16
18	Nonvaccinated	8dpi	BALF	PA_H3N2	1195	A	G	238	75	17.33	missense_variant	PA H3N2	p.Lys399Glu	8 dpi	H3N2	13
18	Nonvaccinated	8dpi	BALF	PA_H3N2	1224	G	A	304	82	18.29	synonymous_variant	PA H3N2	p.Gln408Gln	8 dpi	H3N2	15
18	Nonvaccinated	8dpi	BALF	PA_H3N2	1260	A	C	669	120	24.17	synonymous_variant	PA H3N2	p.Ser420Ser	8 dpi	H3N2	29
18	Nonvaccinated	8dpi	BALF	PA_H3N2	1305	A	C	287	125	12	synonymous_variant	PA H3N2	p.Ile435Ile	8 dpi	H3N2	15
18	Nonvaccinated	8dpi	BALF	PA_H3N2	1312	G	A	634	121	21.49	missense_variant	PA H3N2	p.Val438Ile	8 dpi	H3N2	26
18	Nonvaccinated	8dpi	BALF	PA_H3N2	1359	C	T	275	134	11.94	synonymous_variant	PA H3N2	p.Cys453Cys	8 dpi	H3N2	16
18	Nonvaccinated	8dpi	BALF	PA_H3N2	1368	G	A	307	134	14.93	synonymous_variant	PA H3N2	p.Thr456Thr	8 dpi	H3N2	20
18	Nonvaccinated	8dpi	BALF	PA_H3N2	1498	C	T	601	114	26.32	synonymous_variant	PA H3N2	p.Leu500Leu	8 dpi	H3N2	30
18	Nonvaccinated	8dpi	BALF	PA_H3N2	1590	T	G	536	114	21.05	synonymous_variant	PA H3N2	p.Pro530Pro	8 dpi	H3N2	24
18	Nonvaccinated	8dpi	BALF	PA_H3N2	1653	G	A	153	98	10.2	synonymous_variant	PA H3N2	p.Arg551Arg	8 dpi	H3N2	10
18	Nonvaccinated	8dpi	BALF	PA_H3N2	1674	A	G	210	122	11.48	synonymous_variant	PA H3N2	p.Ser558Ser	8 dpi	H3N2	14
18	Nonvaccinated	8dpi	BALF	PA_H3N2	1677	A	G	257	126	13.49	synonymous_variant	PA H3N2	p.Arg559Arg	8 dpi	H3N2	17
18	Nonvaccinated	8dpi	BALF	PA_H3N2	1689	A	G	242	128	15.62	synonymous_variant	PA H3N2	p.Leu563Leu	8 dpi	H3N2	20
18	Nonvaccinated	8dpi	BALF	PA_H3N2	1794	G	A	180	121	12.4	synonymous_variant	PA H3N2	p.Ala598Ala	8 dpi	H3N2	15
18	Nonvaccinated	8dpi	BALF	PA_H3N2	1806	C	T	123	115	8.7	synonymous_variant	PA H3N2	p.Val602Val	8 dpi	H3N2	10
18	Nonvaccinated	8dpi	BALF	PA_H3N2	1808	G	A	147	115	8.7	missense_variant	PA H3N2	p.Arg603Lys	8 dpi	H3N2	10
18	Nonvaccinated	8dpi	BALF	PA_H3N2	1815	G	A	284	127	14.96	synonymous_variant	PA H3N2	p.Lys605Lys	8 dpi	H3N2	19
18	Nonvaccinated	8dpi	BALF	PA_H3N2	1878	G	A	443	116	22.41	synonymous_variant	PA H3N2	p.Lys626Lys	8 dpi	H3N2	26
18	Nonvaccinated	8dpi	BALF	PA_H3N2	1893	A	C	258	114	14.91	synonymous_variant	PA H3N2	p.Gly631Gly	8 dpi	H3N2	17
18	Nonvaccinated	8dpi	BALF	PA_H3N2	1896	C	A	261	112	13.39	synonymous_variant	PA H3N2	p.Ser632Ser	8 dpi	H3N2	15
18	Nonvaccinated	8dpi	BALF	PA_H3N2	1902	A	G	217	121	12.4	synonymous_variant	PA H3N2	p.Gly634Gly	8 dpi	H3N2	15
18	Nonvaccinated	8dpi	BALF	PB1_H3N2	281	A	T	309	113	18.58	missense_variant	PB1 H3N2	p.Tyr94Phe	8 dpi	H3N2	21
18	Nonvaccinated	8dpi	BALF	PB1_H3N2	333	G	T	305	109	20.18	missense_variant	PB1 H3N2	p.Met111Ile	8 dpi	H3N2	22
18	Nonvaccinated	8dpi	BALF	PB1_H3N2	513	G	A	325	107	22.43	missense_variant	PB1 H3N2	p.Met171Ile	8 dpi	H3N2	24
18	Nonvaccinated	8dpi	BALF	PB1_H3N2	561	A	G	192	87	17.24	synonymous_variant	PB1 H3N2	p.Arg187Arg	8 dpi	H3N2	15
18	Nonvaccinated	8dpi	BALF	PB1_H3N2	571	A	G	440	106	21.7	missense_variant	PB1 H3N2	p.Ile191Val	8 dpi	H3N2	23
18	Nonvaccinated	8dpi	BALF	PB1_H3N2	604	C	A	470	90	26.67	missense_variant	PB1 H3N2	p.Gln202Lys	8 dpi	H3N2	24
18	Nonvaccinated	8dpi	BALF	PB1_H3N2	618	G	A	141	86	11.63	synonymous_variant	PB1 H3N2	p.Gly206Gly	8 dpi	H3N2	10
18	Nonvaccinated	8dpi	BALF	PB1_H3N2	627	A	G	157	90	12.22	synonymous_variant	PB1 H3N2	p.Lys209Lys	8 dpi	H3N2	11
18	Nonvaccinated	8dpi	BALF	PB1_H3N2	651	T	C	167	91	10.99	synonymous_variant	PB1 H3N2	p.Tyr217Tyr	8 dpi	H3N2	10
18	Nonvaccinated	8dpi	BALF	PB1_H3N2	705	G	A	189	87	13.79	synonymous_variant	PB1 H3N2	p.Lys235Lys	8 dpi	H3N2	12
18	Nonvaccinated	8dpi	BALF	PB1_H3N2	885	T	C	483	155	20.65	synonymous_variant	PB1 H3N2	p.Asp295Asp	8 dpi	H3N2	32
18	Nonvaccinated	8dpi	BALF	PB1_H3N2	981	G	A	277	117	18.8	synonymous_variant	PB1 H3N2	p.Arg327Arg	8 dpi	H3N2	22
18	Nonvaccinated	8dpi	BALF	PB1_H3N2	984	T	C	261	114	19.3	synonymous_variant	PB1 H3N2	p.Asn328Asn	8 dpi	H3N2	22
18	Nonvaccinated	8dpi	BALF	PB1_H3N2	1149	G	A	356	117	18.8	synonymous_variant	PB1 H3N2	p.Glu383Glu	8 dpi	H3N2	22
18	Nonvaccinated	8dpi	BALF	PB1_H3N2	1200	A	G	192	127	11.02	synonymous_variant	PB1 H3N2	p.Thr400Thr	8 dpi	H3N2	14
18	Nonvaccinated	8dpi	BALF	PB1_H3N2	1254	T	C	434	222	17.57	synonymous_variant	PB1 H3N2	p.Val418Val	8 dpi	H3N2	39
18	Nonvaccinated	8dpi	BALF	PB1_H3N2	1326	A	G	630	178	23.03	synonymous_variant	PB1 H3N2	p.Gln442Gln	8 dpi	H3N2	41
18	Nonvaccinated	8dpi	BALF	PB1_H3N2	1362	C	T	513	156	20.51	synonymous_variant	PB1 H3N2	p.Pro454Pro	8 dpi	H3N2	32
18	Nonvaccinated	8dpi	BALF	PB1_H3N2	1380	G	A	236	142	13.38	synonymous_variant	PB1 H3N2	p.Gln460Gln	8 dpi	H3N2	19
18	Nonvaccinated	8dpi	BALF	PB1_H3N2	1398	C	T	538	141	20.57	synonymous_variant	PB1 H3N2	p.Phe466Phe	8 dpi	H3N2	29
18	Nonvaccinated	8dpi	BALF	PB1_H3N2	1497	T	C	263	144	11.11	synonymous_variant	PB1 H3N2	p.Tyr499Tyr	8 dpi	H3N2	16
18	Nonvaccinated	8dpi	BALF	PB1_H3N2	1551	T	C	542	131	22.9	synonymous_variant	PB1 H3N2	p.Val517Val	8 dpi	H3N2	30
18	Nonvaccinated	8dpi	BALF	PB1_H3N2	1605	C	A	446	125	19.2	synonymous_variant	PB1 H3N2	p.Ile535Ile	8 dpi	H3N2	24
18	Nonvaccinated	8dpi	BALF	PB1_H3N2	1620	C	G	149	117	11.11	synonymous_variant	PB1 H3N2	p.Gly540Gly	8 dpi	H3N2	13
18	Nonvaccinated	8dpi	BALF	PB1_H3N2	1686	C	T	614	138	26.81	synonymous_variant	PB1 H3N2	p.His562His	8 dpi	H3N2	37
18	Nonvaccinated	8dpi	BALF	PB1_H3N2	1692	C	T	335	128	17.97	synonymous_variant	PB1 H3N2	p.Gly564Gly	8 dpi	H3N2	23
18	Nonvaccinated	8dpi	BALF	PB1_H3N2	1702	A	G	332	119	20.17	missense_variant	PB1 H3N2	p.Ile568Val	8 dpi	H3N2	24
18	Nonvaccinated	8dpi	BALF	PB1_H3N2	1737	A	T	340	132	17.42	synonymous_variant	PB1 H3N2	p.Leu579Leu	8 dpi	H3N2	23
18	Nonvaccinated	8dpi	BALF	PB1_H3N2	1758	A	G	70	157	11.46	synonymous_variant	PB1 H3N2	p.Lys586Lys	8 dpi	H3N2	18
18	Nonvaccinated	8dpi	BALF	PB1_H3N2	1800	T	C	152	127	9.45	synonymous_variant	PB1 H3N2	p.Asn600Asn	8 dpi	H3N2	12
18	Nonvaccinated	8dpi	BALF	PB1_H3N2	1821	A	G	612	131	22.9	synonymous_variant	PB1 H3N2	p.Pro607Pro	8 dpi	H3N2	30
18	Nonvaccinated	8dpi	BALF	PB1_H3N2	1875	C	T	241	109	15.6	synonymous_variant	PB1 H3N2	p.Cys625Cys	8 dpi	H3N2	17
18	Nonvaccinated	8dpi	BALF	PB1_H3N2	1902	T	C	291	101	19.8	synonymous_variant	PB1 H3N2	p.His634His	8 dpi	H3N2	20
18	Nonvaccinated	8dpi	BALF	PB1_H3N2	1942	G	A	134	86	19.77	missense_variant	PB1 H3N2	p.Ala648Thr	8 dpi	H3N2	17
18	Nonvaccinated	8dpi	BALF	PB1_H3N2	1986	C	T	181	71	21.13	synonymous_variant	PB1 H3N2	p.Thr662Thr	8 dpi	H3N2	15
18	Nonvaccinated	8dpi	BALF	PB1_H3N2	2073	A	G	135	75	20	synonymous_variant	PB1 H3N2	p.Lys691Lys	8 dpi	H3N2	15
18	Nonvaccinated	8dpi	BALF	PB1_H3N2	141	T	C	64	110	13.64	missense_variant	PB1 F2 H3N2	p.Ile16Thr	8 dpi	H3N2	15
18	Nonvaccinated	8dpi	BALF	PB1_H3N2	183	T	C	199	88	12.5	missense_variant	PB1 F2 H3N2	p.Leu30Pro	8 dpi	H3N2	11
18	Nonvaccinated	8dpi	BALF	PB1_H3N2	186	G	A	167	88	12.5	missense_variant	PB1 F2 H3N2	p.Gly31Glu	8 dpi	H3N2	11
18	Nonvaccinated	8dpi	BALF	PB1_H3N2	222	T	C	305	104	20.19	missense_variant	PB1 F2 H3N2	p.Leu43Pro	8 dpi	H3N2	21
18	Nonvaccinated	8dpi	BALF	PB1_H3N2	282	C	T	333	112	18.75	missense_variant	PB1 F2 H3N2	p.Thr63Ile	8 dpi	H3N2	21
18	Nonvaccinated	8dpi	BALF	PB2_H3N2	228	G	A	90	73	13.7	missense_variant	PB2 H3N2	p.Met76Ile	8 dpi	H3N2	10
18	Nonvaccinated	8dpi	BALF	PB2_H3N2	264	A	G	418	100	27	synonymous_variant	PB2 H3N2	p.Arg88Arg	8 dpi	H3N2	27
18	Nonvaccinated	8dpi	BALF	PB2_H3N2	384	G	A	241	84	19.05	synonymous_variant	PB2 H3N2	p.Gly128Gly	8 dpi	H3N2	16
18	Nonvaccinated	8dpi	BALF	PB2_H3N2	417	C	T	174	82	13.41	synonymous_variant	PB2 H3N2	p.Val139Val	8 dpi	H3N2	11
18	Nonvaccinated	8dpi	BALF	PB2_H3N2	576	A	G	192	75	17.33	synonymous_variant	PB2 H3N2	p.Glu192Glu	8 dpi	H3N2	13
18	Nonvaccinated	8dpi	BALF	PB2_H3N2	658	A	G	282	143	15.38	missense_variant	PB2 H3N2	p.Ile220Val	8 dpi	H3N2	22
18	Nonvaccinated	8dpi	BALF	PB2_H3N2	744	G	A	196	129	13.18	synonymous_variant	PB2 H3N2	p.Gly248Gly	8 dpi	H3N2	17
18	Nonvaccinated	8dpi	BALF	PB2_H3N2	765	A	G	474	130	20	synonymous_variant	PB2 H3N2	p.Val255Val	8 dpi	H3N2	26
18	Nonvaccinated	8dpi	BALF	PB2_H3N2	777	G	A	442	131	20.61	synonymous_variant	PB2 H3N2	p.Leu259Leu	8 dpi	H3N2	27
18	Nonvaccinated	8dpi	BALF	PB2_H3N2	838	C	T	536	135	22.22	synonymous_variant	PB2 H3N2	p.Leu280Leu	8 dpi	H3N2	30
18	Nonvaccinated	8dpi	BALF	PB2_H3N2	921	C	A	267	130	14.62	synonymous_variant	PB2 H3N2	p.Ala307Ala	8 dpi	H3N2	19
18	Nonvaccinated	8dpi	BALF	PB2_H3N2	966	T	C	282	134	16.42	synonymous_variant	PB2 H3N2	p.Ser322Ser	8 dpi	H3N2	22
18	Nonvaccinated	8dpi	BALF	PB2_H3N2	993	G	A	677	123	26.02	synonymous_variant	PB2 H3N2	p.Lys331Lys	8 dpi	H3N2	32
18	Nonvaccinated	8dpi	BALF	PB2_H3N2	1054	C	T	515	127	19.68	synonymous_variant	PB2 H3N2	p.Leu352Leu	8 dpi	H3N2	25
18	Nonvaccinated	8dpi	BALF	PB2_H3N2	1059	A	G	536	141	19.86	synonymous_variant	PB2 H3N2	p.Lys353Lys	8 dpi	H3N2	28
18	Nonvaccinated	8dpi	BALF	PB2_H3N2	1077	A	G	138	106	9.43	synonymous_variant	PB2 H3N2	p.Gly359Gly	8 dpi	H3N2	10
18	Nonvaccinated	8dpi	BALF	PB2_H3N2	1101	G	A	348	117	17.09	synonymous_variant	PB2 H3N2	p.Gly367Gly	8 dpi	H3N2	20
18	Nonvaccinated	8dpi	BALF	PB2_H3N2	1119	A	T	464	115	20.87	synonymous_variant	PB2 H3N2	p.Ile373Ile	8 dpi	H3N2	24
18	Nonvaccinated	8dpi	BALF	PB2_H3N2	1166	A	G	381	131	16.03	missense_variant	PB2 H3N2	p.Lys389Arg	8 dpi	H3N2	21
18	Nonvaccinated	8dpi	BALF	PB2_H3N2	1336	C	T	267	102	17.65	missense_variant	PB2 H3N2	p.Leu446Phe	8 dpi	H3N2	18
18	Nonvaccinated	8dpi	BALF	PB2_H3N2	1377	A	G	308	129	17.05	synonymous_variant	PB2 H3N2	p.Gly459Gly	8 dpi	H3N2	22
18	Nonvaccinated	8dpi	BALF	PB2_H3N2	1473	T	C	167	136	12.5	synonymous_variant	PB2 H3N2	p.Thr491Thr	8 dpi	H3N2	17
18	Nonvaccinated	8dpi	BALF	PB2_H3N2	1504	T	C	118	119	8.4	synonymous_variant	PB2 H3N2	p.Leu502Leu	8 dpi	H3N2	10
18	Nonvaccinated	8dpi	BALF	PB2_H3N2	1782	G	A	167	101	10.89	synonymous_variant	PB2 H3N2	p.Gly594Gly	8 dpi	H3N2	11
18	Nonvaccinated	8dpi	BALF	PB2_H3N2	1854	G	A	111	134	10.45	synonymous_variant	PB2 H3N2	p.Leu618Leu	8 dpi	H3N2	14
18	Nonvaccinated	8dpi	BALF	PB2_H3N2	1926	A	G	186	112	18.75	synonymous_variant	PB2 H3N2	p.Gly642Gly	8 dpi	H3N2	21
18	Nonvaccinated	8dpi	BALF	PB2_H3N2	1968	C	T	594	106	32.08	synonymous_variant	PB2 H3N2	p.Phe656Phe	8 dpi	H3N2	34
18	Nonvaccinated	8dpi	BALF	PB2_H3N2	1979	A	G	199	95	13.68	missense_variant	PB2 H3N2	p.Lys660Arg	8 dpi	H3N2	13
18	Nonvaccinated	8dpi	BALF	PB2_H3N2	1998	A	G	128	100	10	synonymous_variant	PB2 H3N2	p.Thr666Thr	8 dpi	H3N2	10
18	Nonvaccinated	8dpi	BALF	PB2_H3N2	2127	C	T	123	91	13.19	synonymous_variant	PB2 H3N2	p.Ser709Ser	8 dpi	H3N2	12
19	Nonvaccinated	9dpi	Nasal swab	NS_H3N2	570	C	T	26794	3147	33.65	missense_variant	NS2 H3N2	p.Thr33Ile	5 dpi	H3N2	1059
19	Nonvaccinated	9dpi	Nasal swab	M_H3N2	874	A	G	148	3559	1.01	synonymous_variant	M2 H3N2	p.Gly62Gly	5 dpi	H3N2	36
19	Nonvaccinated	9dpi	Nasal swab	NP_H3N2	612	G	A	12994	807	55.14	synonymous_variant	NP H3N2	p.Arg204Arg	5 dpi	H3N2	445
19	Nonvaccinated	9dpi	Nasal swab	HA_H3N2	1052	T	A	344	304	6.58	missense_variant	HA H3N2	p.Ile351Lys	5 dpi	H3N2	20
19	Nonvaccinated	9dpi	Nasal swab	PA_H3N2	1178	A	G	2755	203	50.74	missense_variant	PA H3N2	p.Tyr393Cys	5 dpi	H3N2	103
19	Nonvaccinated	9dpi	Nasal swab	PB1_H3N2	1522	G	T	145	310	6.13	stop_gained	PB1 H3N2	p.Glu508*	5 dpi	H3N2	19
19	Nonvaccinated	9dpi	Nasal swab	PB1_H3N2	2245	A	G	68	693	1.44	missense_variant	PB1 H3N2	p.Thr749Ala	5 dpi	H3N2	10
19	Nonvaccinated	9dpi	Nasal swab	PB2_H3N2	212	A	C	103	324	5.56	missense_variant	PB2 H3N2	p.Asn71Thr	5 dpi	H3N2	18
19	Nonvaccinated	9dpi	Nasal swab	PB2_H3N2	1994	T	G	451	355	9.58	missense_variant	PB2 H3N2	p.Leu665Arg	5 dpi	H3N2	34
19	Nonvaccinated	9dpi	Nasal swab	PB2_H3N2	643	A	C	91	259	5.02	missense_variant	PB2 H3N2	p.Thr215Pro	5 dpi	H3N2	13
19	Nonvaccinated	9dpi	Nasal swab	PB2_H3N2	1936	A	G	116	314	3.5	missense_variant	PB2 H3N2	p.Arg646Gly	5 dpi	H3N2	11
19	Nonvaccinated	9dpi	Nasal swab	NS_H1N1	176	A	G	147	1468	1.57	missense_variant	NS1 H1N1	p.His59Arg	8 dpi	H1N1	23
19	Nonvaccinated	9dpi	Nasal swab	NS_H1N1	205	C	A	209	1533	1.89	missense_variant	NS1 H1N1	p.Leu69Ile	8 dpi	H1N1	29
19	Nonvaccinated	9dpi	Nasal swab	NS_H1N1	215	A	G	66	1549	1.29	missense_variant	NS1 H1N1	p.Glu72Gly	8 dpi	H1N1	20
19	Nonvaccinated	9dpi	Nasal swab	NS_H1N1	309	C	A	206	1665	1.62	missense_variant	NS1 H1N1	p.Phe103Leu	8 dpi	H1N1	27
19	Nonvaccinated	9dpi	Nasal swab	NS_H1N1	330	A	G	149	1623	1.42	synonymous_variant	NS1 H1N1	p.Lys110Lys	8 dpi	H1N1	23
19	Nonvaccinated	9dpi	Nasal swab	NS_H1N1	331	A	G	109	1618	1.36	missense_variant	NS1 H1N1	p.Met111Val	8 dpi	H1N1	22
19	Nonvaccinated	9dpi	Nasal swab	NS_H1N1	396	A	G	98	1535	1.76	synonymous_variant	NS1 H1N1	p.Ala132Ala	8 dpi	H1N1	27
19	Nonvaccinated	9dpi	Nasal swab	NS_H1N1	409	A	G	156	1518	2.31	missense_variant	NS1 H1N1	p.Ile137Val	8 dpi	H1N1	35
19	Nonvaccinated	9dpi	Nasal swab	NS_H1N1	511	G	A	364	1804	2.99	missense_variant	NS1 H1N1	p.Asp171Asn	8 dpi	H1N1	54
19	Nonvaccinated	9dpi	Nasal swab	NS_H1N1	570	C	T	68	1686	1.48	missense_variant	NS2 H1N1	p.Thr33Ile	8 dpi	H1N1	25
19	Nonvaccinated	9dpi	Nasal swab	NS_H1N1	733	A	G	154	1455	1.72	synonymous_variant	NS2 H1N1	p.Leu87Leu	8 dpi	H1N1	25
19	Nonvaccinated	9dpi	Nasal swab	M_H1N1	249	T	C	82	1276	1.1	synonymous_variant	M1 H1N1	p.Ala83Ala	8 dpi	H1N1	14
19	Nonvaccinated	9dpi	Nasal swab	M_H1N1	255	C	T	78	1296	1.08	synonymous_variant	M1 H1N1	p.Asn85Asn	8 dpi	H1N1	14
19	Nonvaccinated	9dpi	Nasal swab	M_H1N1	270	T	G	356	1405	2.42	synonymous_variant	M1 H1N1	p.Pro90Pro	8 dpi	H1N1	34
19	Nonvaccinated	9dpi	Nasal swab	M_H1N1	352	A	G	67	1384	1.16	missense_variant	M1 H1N1	p.Ser118Gly	8 dpi	H1N1	16
19	Nonvaccinated	9dpi	Nasal swab	M_H1N1	399	T	C	236	1607	2.49	synonymous_variant	M1 H1N1	p.Asn133Asn	8 dpi	H1N1	40
19	Nonvaccinated	9dpi	Nasal swab	M_H1N1	450	A	T	307	1582	2.53	synonymous_variant	M1 H1N1	p.Thr150Thr	8 dpi	H1N1	40
19	Nonvaccinated	9dpi	Nasal swab	M_H1N1	462	C	T	111	1485	1.41	synonymous_variant	M1 H1N1	p.Ile154Ile	8 dpi	H1N1	21
19	Nonvaccinated	9dpi	Nasal swab	M_H1N1	514	C	T	296	1555	2.32	synonymous_variant	M1 H1N1	p.Leu172Leu	8 dpi	H1N1	36
19	Nonvaccinated	9dpi	Nasal swab	M_H1N1	540	A	T	103	1552	1.22	synonymous_variant	M1 H1N1	p.Val180Val	8 dpi	H1N1	19
19	Nonvaccinated	9dpi	Nasal swab	M_H1N1	555	T	A	144	1441	1.46	synonymous_variant	M1 H1N1	p.Thr185Thr	8 dpi	H1N1	21
19	Nonvaccinated	9dpi	Nasal swab	M_H1N1	561	G	A	177	1413	1.56	synonymous_variant	M1 H1N1	p.Lys187Lys	8 dpi	H1N1	22
19	Nonvaccinated	9dpi	Nasal swab	M_H1N1	603	A	G	252	1238	2.5	synonymous_variant	M1 H1N1	p.Glu201Glu	8 dpi	H1N1	31
19	Nonvaccinated	9dpi	Nasal swab	M_H1N1	639	G	A	184	1264	1.82	synonymous_variant	M1 H1N1	p.Val213Val	8 dpi	H1N1	23
19	Nonvaccinated	9dpi	Nasal swab	M_H1N1	666	T	C	81	1314	1.22	synonymous_variant	M1 H1N1	p.His222His	8 dpi	H1N1	16
19	Nonvaccinated	9dpi	Nasal swab	M_H1N1	679	G	A	99	1342	1.19	missense_variant	M1 H1N1	p.Ala227Thr	8 dpi	H1N1	16
19	Nonvaccinated	9dpi	Nasal swab	M_H1N1	744	A	G	111	1251	1.2	missense_variant	M1 H1N1	p.Ile248Met	8 dpi	H1N1	15
19	Nonvaccinated	9dpi	Nasal swab	M_H1N1	711	G	A	271	1227	2.12	splice_region_variant&intron_variant	M2 H1N1		8 dpi	H1N1	26
19	Nonvaccinated	9dpi	Nasal swab	M_H1N1	790	A	G	9303	1209	30.69	synonymous_variant	M2 H1N1	p.Gly34Gly	8 dpi	H1N1	371
19	Nonvaccinated	9dpi	Nasal swab	M_H1N1	829	T	C	87	1061	1.51	synonymous_variant	M2 H1N1	p.Phe47Phe	8 dpi	H1N1	16
19	Nonvaccinated	9dpi	Nasal swab	M_H1N1	841	C	T	264	1132	2.74	synonymous_variant	M2 H1N1	p.Ile51Ile	8 dpi	H1N1	31
19	Nonvaccinated	9dpi	Nasal swab	HA_H1N1	611	T	A	2137	61	100	missense_variant	HA H1N1	p.Val204Asp	8 dpi	H1N1	61
19	Nonvaccinated	9dpi	Nasal swab	HA_H1N1	1539	C	T	1988	53	100	synonymous_variant	HA H1N1	p.Asn513Asn	8 dpi	H1N1	53
19	Nonvaccinated	9dpi	Nasal swab	PA_H1N1	1254	G	A	182	135	8.89	synonymous_variant	PA H1N1	p.Thr418Thr	8 dpi	H1N1	12
19	Nonvaccinated	9dpi	Nasal swab	PA_H1N1	1260	C	A	190	142	8.45	synonymous_variant	PA H1N1	p.Ser420Ser	8 dpi	H1N1	12
19	Nonvaccinated	9dpi	Nasal swab	PA_H1N1	1305	C	A	218	138	8.7	synonymous_variant	PA H1N1	p.Ile435Ile	8 dpi	H1N1	12
19	Nonvaccinated	9dpi	Nasal swab	PA_H1N1	1590	G	T	213	118	9.32	synonymous_variant	PA H1N1	p.Pro530Pro	8 dpi	H1N1	11
19	Nonvaccinated	9dpi	Nasal swab	PA_H1N1	1878	A	G	115	397	4.03	synonymous_variant	PA H1N1	p.Lys626Lys	8 dpi	H1N1	16
19	Nonvaccinated	9dpi	Nasal swab	PA_H1N1	1902	G	A	65	351	2.85	synonymous_variant	PA H1N1	p.Gly634Gly	8 dpi	H1N1	10
19	Nonvaccinated	9dpi	Nasal swab	PA_H1N1	2025	C	T	286	484	7.85	synonymous_variant	PA H1N1	p.Asn675Asn	8 dpi	H1N1	38
19	Nonvaccinated	9dpi	Nasal swab	PB1_H1N1	333	T	G	63	146	6.85	missense_variant	PB1 H1N1	p.Ile111Met	8 dpi	H1N1	10
19	Nonvaccinated	9dpi	Nasal swab	PB1_H1N1	571	G	A	115	164	6.1	missense_variant	PB1 H1N1	p.Val191Ile	8 dpi	H1N1	10
19	Nonvaccinated	9dpi	Nasal swab	PB1_H1N1	1149	A	G	90	198	5.56	synonymous_variant	PB1 H1N1	p.Glu383Glu	8 dpi	H1N1	11
19	Nonvaccinated	9dpi	Nasal swab	PB1_H1N1	1215	C	T	129	209	6.7	synonymous_variant	PB1 H1N1	p.Pro405Pro	8 dpi	H1N1	14
19	Nonvaccinated	9dpi	Nasal swab	PB1_H1N1	1326	G	A	64	233	5.15	synonymous_variant	PB1 H1N1	p.Gln442Gln	8 dpi	H1N1	12
19	Nonvaccinated	9dpi	Nasal swab	PB1_H1N1	1362	T	C	99	211	6.16	synonymous_variant	PB1 H1N1	p.Pro454Pro	8 dpi	H1N1	13
19	Nonvaccinated	9dpi	Nasal swab	PB1_H1N1	1380	A	G	212	201	7.46	synonymous_variant	PB1 H1N1	p.Gln460Gln	8 dpi	H1N1	15
19	Nonvaccinated	9dpi	Nasal swab	PB1_H1N1	1398	T	C	382	214	11.21	synonymous_variant	PB1 H1N1	p.Phe466Phe	8 dpi	H1N1	24
19	Nonvaccinated	9dpi	Nasal swab	PB1_H1N1	1437	A	G	135	200	6.5	synonymous_variant	PB1 H1N1	p.Lys479Lys	8 dpi	H1N1	13
19	Nonvaccinated	9dpi	Nasal swab	PB1_H1N1	1522	G	T	74	270	14.44	stop_gained	PB1 H1N1	p.Glu508*	8 dpi	H1N1	39
19	Nonvaccinated	9dpi	Nasal swab	PB1_H1N1	1605	A	C	255	191	8.9	synonymous_variant	PB1 H1N1	p.Ile535Ile	8 dpi	H1N1	17
19	Nonvaccinated	9dpi	Nasal swab	PB1_H1N1	1686	T	C	228	182	7.69	synonymous_variant	PB1 H1N1	p.His562His	8 dpi	H1N1	14
19	Nonvaccinated	9dpi	Nasal swab	PB1_H1N1	1692	T	C	311	177	12.43	synonymous_variant	PB1 H1N1	p.Gly564Gly	8 dpi	H1N1	22
19	Nonvaccinated	9dpi	Nasal swab	PB1_H1N1	1821	G	A	246	181	10.5	synonymous_variant	PB1 H1N1	p.Pro607Pro	8 dpi	H1N1	19
19	Nonvaccinated	9dpi	Nasal swab	PB1_H1N1	1875	T	C	110	174	5.75	synonymous_variant	PB1 H1N1	p.Cys625Cys	8 dpi	H1N1	10
19	Nonvaccinated	9dpi	Nasal swab	PB1_H1N1	1902	C	T	126	182	5.49	synonymous_variant	PB1 H1N1	p.His634His	8 dpi	H1N1	10
19	Nonvaccinated	9dpi	Nasal swab	PB1_H1N1	1986	T	C	115	186	6.45	synonymous_variant	PB1 H1N1	p.Thr662Thr	8 dpi	H1N1	12
19	Nonvaccinated	9dpi	Nasal swab	PB1_H1N1	174	C	T	184	155	7.1	missense_variant	PB1 F2 H1N1	p.Thr27Ile	8 dpi	H1N1	11
19	Nonvaccinated	9dpi	Nasal swab	PB1_H1N1	222	C	T	494	188	19.15	missense_variant	PB1 F2 H1N1	p.Pro43Leu	8 dpi	H1N1	36
19	Nonvaccinated	9dpi	Nasal swab	PB2_H1N1	165	C	T	72	299	4.01	synonymous_variant	PB2 H1N1	p.Tyr55Tyr	8 dpi	H1N1	12
19	Nonvaccinated	9dpi	Nasal swab	PB2_H1N1	254	G	C	510	377	17.24	missense_variant	PB2 H1N1	p.Gly85Ala	8 dpi	H1N1	65
19	Nonvaccinated	9dpi	Nasal swab	PB2_H1N1	993	A	G	203	137	8.76	synonymous_variant	PB2 H1N1	p.Lys331Lys	8 dpi	H1N1	12
19	Nonvaccinated	9dpi	Nasal swab	PB2_H1N1	1119	T	A	160	139	7.19	synonymous_variant	PB2 H1N1	p.Ile373Ile	8 dpi	H1N1	10
19	Nonvaccinated	9dpi	Nasal swab	PB2_H1N1	2010	G	A	162	321	4.67	synonymous_variant	PB2 H1N1	p.Lys670Lys	8 dpi	H1N1	15
19	Nonvaccinated	9dpi	Nasal swab	PB2_H1N1	2034	T	C	84	340	3.53	synonymous_variant	PB2 H1N1	p.Asp678Asp	8 dpi	H1N1	12
19	Nonvaccinated	9dpi	Nasal swab	NS_H3N2	135	G	A	66	725	4.28	synonymous_variant	NS1 H3N2	p.Gly45Gly	8 dpi	H3N2	31
19	Nonvaccinated	9dpi	Nasal swab	NS_H3N2	176	G	A	69	711	2.81	missense_variant	NS1 H3N2	p.Arg59His	8 dpi	H3N2	20
19	Nonvaccinated	9dpi	Nasal swab	NS_H3N2	205	A	C	236	737	4.21	missense_variant	NS1 H3N2	p.Ile69Leu	8 dpi	H3N2	31
19	Nonvaccinated	9dpi	Nasal swab	NS_H3N2	215	G	A	95	770	3.51	missense_variant	NS1 H3N2	p.Gly72Glu	8 dpi	H3N2	27
19	Nonvaccinated	9dpi	Nasal swab	NS_H3N2	309	A	C	351	817	4.65	missense_variant	NS1 H3N2	p.Leu103Phe	8 dpi	H3N2	38
19	Nonvaccinated	9dpi	Nasal swab	NS_H3N2	396	G	A	152	716	2.93	synonymous_variant	NS1 H3N2	p.Ala132Ala	8 dpi	H3N2	21
19	Nonvaccinated	9dpi	Nasal swab	NS_H3N2	511	A	G	542	887	6.09	missense_variant	NS1 H3N2	p.Asn171Asp	8 dpi	H3N2	54
19	Nonvaccinated	9dpi	Nasal swab	NS_H3N2	589	G	A	372	708	5.08	missense_variant	NS1 H3N2	p.Ala197Thr	8 dpi	H3N2	36
19	Nonvaccinated	9dpi	Nasal swab	NS_H3N2	635	C	A	713	899	11.35	missense_variant	NS1 H3N2	p.Pro212His	8 dpi	H3N2	102
19	Nonvaccinated	9dpi	Nasal swab	NS_H3N2	570	C	T	18259	838	74.34	missense_variant	NS2 H3N2	p.Thr33Ile	8 dpi	H3N2	623
19	Nonvaccinated	9dpi	Nasal swab	NS_H3N2	733	G	A	321	767	4.04	synonymous_variant	NS2 H3N2	p.Leu87Leu	8 dpi	H3N2	31
19	Nonvaccinated	9dpi	Nasal swab	NS_H3N2	738	T	C	145	679	2.36	missense_variant	NS2 H3N2	p.Leu89Ser	8 dpi	H3N2	16
19	Nonvaccinated	9dpi	Nasal swab	NS_H3N2	781	A	G	143	498	4.82	synonymous_variant	NS2 H3N2	p.Leu103Leu	8 dpi	H3N2	24
19	Nonvaccinated	9dpi	Nasal swab	M_H3N2	150	A	G	107	749	1.74	synonymous_variant	M1 H3N2	p.Pro50Pro	8 dpi	H3N2	13
19	Nonvaccinated	9dpi	Nasal swab	M_H3N2	270	G	T	85	903	1.88	synonymous_variant	M1 H3N2	p.Pro90Pro	8 dpi	H3N2	17
19	Nonvaccinated	9dpi	Nasal swab	M_H3N2	297	G	A	148	892	2.02	synonymous_variant	M1 H3N2	p.Leu99Leu	8 dpi	H3N2	18
19	Nonvaccinated	9dpi	Nasal swab	M_H3N2	324	G	A	267	885	3.05	synonymous_variant	M1 H3N2	p.Thr108Thr	8 dpi	H3N2	27
19	Nonvaccinated	9dpi	Nasal swab	M_H3N2	333	A	G	84	904	1.77	synonymous_variant	M1 H3N2	p.Gly111Gly	8 dpi	H3N2	16
19	Nonvaccinated	9dpi	Nasal swab	M_H3N2	342	G	A	143	894	2.13	synonymous_variant	M1 H3N2	p.Glu114Glu	8 dpi	H3N2	19
19	Nonvaccinated	9dpi	Nasal swab	M_H3N2	369	A	T	135	873	2.06	synonymous_variant	M1 H3N2	p.Ala123Ala	8 dpi	H3N2	18
19	Nonvaccinated	9dpi	Nasal swab	M_H3N2	399	C	T	319	988	3.14	synonymous_variant	M1 H3N2	p.Asn133Asn	8 dpi	H3N2	31
19	Nonvaccinated	9dpi	Nasal swab	M_H3N2	514	T	C	252	1011	2.77	synonymous_variant	M1 H3N2	p.Leu172Leu	8 dpi	H3N2	28
19	Nonvaccinated	9dpi	Nasal swab	M_H3N2	540	T	A	180	1034	2.32	synonymous_variant	M1 H3N2	p.Val180Val	8 dpi	H3N2	24
19	Nonvaccinated	9dpi	Nasal swab	M_H3N2	555	A	T	259	984	2.54	synonymous_variant	M1 H3N2	p.Thr185Thr	8 dpi	H3N2	25
19	Nonvaccinated	9dpi	Nasal swab	M_H3N2	561	A	G	152	961	2.19	synonymous_variant	M1 H3N2	p.Lys187Lys	8 dpi	H3N2	21
19	Nonvaccinated	9dpi	Nasal swab	M_H3N2	591	A	G	185	873	2.29	synonymous_variant	M1 H3N2	p.Glu197Glu	8 dpi	H3N2	20
19	Nonvaccinated	9dpi	Nasal swab	M_H3N2	603	G	A	238	927	2.7	synonymous_variant	M1 H3N2	p.Glu201Glu	8 dpi	H3N2	25
19	Nonvaccinated	9dpi	Nasal swab	M_H3N2	639	A	G	257	885	2.82	synonymous_variant	M1 H3N2	p.Val213Val	8 dpi	H3N2	25
19	Nonvaccinated	9dpi	Nasal swab	M_H3N2	660	A	G	171	825	2.18	synonymous_variant	M1 H3N2	p.Gly220Gly	8 dpi	H3N2	18
19	Nonvaccinated	9dpi	Nasal swab	M_H3N2	666	C	T	118	824	2.06	synonymous_variant	M1 H3N2	p.His222His	8 dpi	H3N2	17
19	Nonvaccinated	9dpi	Nasal swab	M_H3N2	669	T	C	164	818	2.2	synonymous_variant	M1 H3N2	p.Pro223Pro	8 dpi	H3N2	18
19	Nonvaccinated	9dpi	Nasal swab	M_H3N2	744	G	A	70	734	1.5	missense_variant	M1 H3N2	p.Met248Ile	8 dpi	H3N2	11
19	Nonvaccinated	9dpi	Nasal swab	M_H3N2	741	G	A	83	764	1.44	missense_variant	M2 H3N2	p.Arg18Lys	8 dpi	H3N2	11
19	Nonvaccinated	9dpi	Nasal swab	M_H3N2	829	C	T	84	667	1.8	synonymous_variant	M2 H3N2	p.Phe47Phe	8 dpi	H3N2	12
19	Nonvaccinated	9dpi	Nasal swab	M_H3N2	841	T	C	159	701	2.71	synonymous_variant	M2 H3N2	p.Ile51Ile	8 dpi	H3N2	19
19	Nonvaccinated	9dpi	Nasal swab	M_H3N2	896	G	A	149	587	2.38	missense_variant	M2 H3N2	p.Glu70Lys	8 dpi	H3N2	14
19	Nonvaccinated	9dpi	Nasal swab	M_H3N2	931	G	A	157	445	3.15	synonymous_variant	M2 H3N2	p.Gln81Gln	8 dpi	H3N2	14
19	Nonvaccinated	9dpi	Nasal swab	M_H3N2	933	A	G	100	428	3.04	missense_variant	M2 H3N2	p.Asn82Ser	8 dpi	H3N2	13
19	Nonvaccinated	9dpi	Nasal swab	NP_H3N2	612	G	A	749	226	16.37	synonymous_variant	NP H3N2	p.Arg204Arg	8 dpi	H3N2	37
19	Nonvaccinated	9dpi	Nasal swab	PA_H3N2	261	C	T	122	135	11.85	synonymous_variant	PA H3N2	p.Ala87Ala	8 dpi	H3N2	16
19	Nonvaccinated	9dpi	Nasal swab	PA_H3N2	1878	G	A	91	173	6.36	synonymous_variant	PA H3N2	p.Lys626Lys	8 dpi	H3N2	11
19	Nonvaccinated	9dpi	Nasal swab	PA_H3N2	2134	A	G	78	1239	1.05	missense_variant	PA H3N2	p.Met712Val	8 dpi	H3N2	13
19	Nonvaccinated	9dpi	Nasal swab	PB1_H3N2	179	A	C	82	484	2.07	missense_variant	PB1 H3N2	p.Glu60Ala	8 dpi	H3N2	10
19	Nonvaccinated	9dpi	Nasal swab	PB1_H3N2	281	A	T	96	248	4.84	missense_variant	PB1 H3N2	p.Tyr94Phe	8 dpi	H3N2	12
19	Nonvaccinated	9dpi	Nasal swab	PB1_H3N2	702	C	A	140	107	11.21	synonymous_variant	PB1 H3N2	p.Gly234Gly	8 dpi	H3N2	12
19	Nonvaccinated	9dpi	Nasal swab	PB1_H3N2	705	G	A	154	108	10.19	synonymous_variant	PB1 H3N2	p.Lys235Lys	8 dpi	H3N2	11
19	Nonvaccinated	9dpi	Nasal swab	PB1_H3N2	885	T	C	156	128	10.16	synonymous_variant	PB1 H3N2	p.Asp295Asp	8 dpi	H3N2	13
19	Nonvaccinated	9dpi	Nasal swab	PB1_H3N2	981	G	A	184	144	10.42	synonymous_variant	PB1 H3N2	p.Arg327Arg	8 dpi	H3N2	15
19	Nonvaccinated	9dpi	Nasal swab	PB1_H3N2	984	T	C	222	148	11.49	synonymous_variant	PB1 H3N2	p.Asn328Asn	8 dpi	H3N2	17
19	Nonvaccinated	9dpi	Nasal swab	PB1_H3N2	1149	G	A	203	155	9.68	synonymous_variant	PB1 H3N2	p.Glu383Glu	8 dpi	H3N2	15
19	Nonvaccinated	9dpi	Nasal swab	PB1_H3N2	1185	C	T	237	163	9.82	synonymous_variant	PB1 H3N2	p.Leu395Leu	8 dpi	H3N2	16
19	Nonvaccinated	9dpi	Nasal swab	PB1_H3N2	1200	A	G	107	170	6.47	synonymous_variant	PB1 H3N2	p.Thr400Thr	8 dpi	H3N2	11
19	Nonvaccinated	9dpi	Nasal swab	PB1_H3N2	1254	T	C	200	216	11.57	synonymous_variant	PB1 H3N2	p.Val418Val	8 dpi	H3N2	25
19	Nonvaccinated	9dpi	Nasal swab	PB1_H3N2	1326	A	G	156	194	9.79	synonymous_variant	PB1 H3N2	p.Gln442Gln	8 dpi	H3N2	19
19	Nonvaccinated	9dpi	Nasal swab	PB1_H3N2	1362	C	T	80	162	7.41	synonymous_variant	PB1 H3N2	p.Pro454Pro	8 dpi	H3N2	12
19	Nonvaccinated	9dpi	Nasal swab	PB1_H3N2	1398	C	T	478	160	17.5	synonymous_variant	PB1 H3N2	p.Phe466Phe	8 dpi	H3N2	28
19	Nonvaccinated	9dpi	Nasal swab	PB1_H3N2	1497	T	C	112	151	7.28	synonymous_variant	PB1 H3N2	p.Tyr499Tyr	8 dpi	H3N2	11
19	Nonvaccinated	9dpi	Nasal swab	PB1_H3N2	1522	G	T	64	168	18.45	stop_gained	PB1 H3N2	p.Glu508*	8 dpi	H3N2	31
19	Nonvaccinated	9dpi	Nasal swab	PB1_H3N2	1551	T	C	299	153	14.38	synonymous_variant	PB1 H3N2	p.Val517Val	8 dpi	H3N2	22
19	Nonvaccinated	9dpi	Nasal swab	PB1_H3N2	1605	C	A	242	145	11.72	synonymous_variant	PB1 H3N2	p.Ile535Ile	8 dpi	H3N2	17
19	Nonvaccinated	9dpi	Nasal swab	PB1_H3N2	1647	G	A	223	132	8.33	synonymous_variant	PB1 H3N2	p.Gln549Gln	8 dpi	H3N2	11
19	Nonvaccinated	9dpi	Nasal swab	PB1_H3N2	1686	C	T	182	141	7.09	synonymous_variant	PB1 H3N2	p.His562His	8 dpi	H3N2	10
19	Nonvaccinated	9dpi	Nasal swab	PB1_H3N2	1737	A	T	161	155	6.45	synonymous_variant	PB1 H3N2	p.Leu579Leu	8 dpi	H3N2	10
19	Nonvaccinated	9dpi	Nasal swab	PB1_H3N2	1800	T	C	95	161	7.45	synonymous_variant	PB1 H3N2	p.Asn600Asn	8 dpi	H3N2	12
19	Nonvaccinated	9dpi	Nasal swab	PB1_H3N2	1821	A	G	83	160	6.88	synonymous_variant	PB1 H3N2	p.Pro607Pro	8 dpi	H3N2	11
19	Nonvaccinated	9dpi	Nasal swab	PB1_H3N2	1902	T	C	126	161	8.07	synonymous_variant	PB1 H3N2	p.His634His	8 dpi	H3N2	13
19	Nonvaccinated	9dpi	Nasal swab	PB1_H3N2	222	T	C	115	335	4.48	missense_variant	PB1 F2 H3N2	p.Leu43Pro	8 dpi	H3N2	15
19	Nonvaccinated	9dpi	Nasal swab	PB1_H3N2	282	C	T	99	247	4.45	missense_variant	PB1 F2 H3N2	p.Thr63Ile	8 dpi	H3N2	11
19	Nonvaccinated	9dpi	Nasal swab	PB2_H3N2	212	A	C	280	337	14.24	missense_variant	PB2 H3N2	p.Asn71Thr	8 dpi	H3N2	48
19	Nonvaccinated	9dpi	Nasal swab	PB2_H3N2	1976	A	T	77	138	9.42	missense_variant	PB2 H3N2	p.Asn659Ile	8 dpi	H3N2	13
19	Nonvaccinated	9dpi	Nasal swab	PB2_H3N2	1994	T	G	377	377	9.55	missense_variant	PB2 H3N2	p.Leu665Arg	8 dpi	H3N2	36
19	Nonvaccinated	9dpi	BALF	NS_H1N1	209	A	G	148	457	2.63	missense_variant	NS1 H1N1	p.Glu70Gly	9 dpi	H1N1	12
19	Nonvaccinated	9dpi	BALF	M_H1N1	258	A	G	657	489	7.57	synonymous_variant	M1 H1N1	p.Gly86Gly	9 dpi	H1N1	37
19	Nonvaccinated	9dpi	BALF	NA_H1N1	873	A	G	274	294	5.44	synonymous_variant	NA H1N1	p.Val291Val	9 dpi	H1N1	16
19	Nonvaccinated	9dpi	BALF	NA_H1N1	987	T	C	5872	274	67.52	synonymous_variant	NA H1N1	p.Asn329Asn	9 dpi	H1N1	185
19	Nonvaccinated	9dpi	BALF	HA_H1N1	454	G	T	703	181	17.68	missense_variant	HA H1N1	p.Ala152Ser	9 dpi	H1N1	32
19	Nonvaccinated	9dpi	BALF	HA_H1N1	611	T	A	528	157	17.2	missense_variant	HA H1N1	p.Val204Asp	9 dpi	H1N1	27
19	Nonvaccinated	9dpi	BALF	HA_H1N1	1539	C	T	456	117	15.38	synonymous_variant	HA H1N1	p.Asn513Asn	9 dpi	H1N1	18
19	Nonvaccinated	9dpi	BALF	HA_H1N1	243	C	T	507	118	19.49	synonymous_variant	HA H1N1	p.Asn81Asn	9 dpi	H1N1	23
19	Nonvaccinated	9dpi	BALF	PA_H1N1	624	G	A	375	247	8.91	missense_variant	PA X H1N1	p.Arg208Lys	9 dpi	H1N1	22
19	Nonvaccinated	9dpi	BALF	PB1_H1N1	1109	C	T	385	224	8.93	missense_variant	PB1 H1N1	p.Ala370Val	9 dpi	H1N1	20
19	Nonvaccinated	9dpi	BALF	PB2_H1N1	583	G	A	690	227	13.66	missense_variant	PB2 H1N1	p.Asp195Asn	9 dpi	H1N1	31
20	Nonvaccinated	6dpi	Nasal swab	NA_H3N2	969	C	T	185	1112	1.98	synonymous_variant	NA H3N2	p.Gly323Gly	5 dpi	H3N2	22
20	Nonvaccinated	6dpi	Nasal swab	NA_H3N2	1247	G	A	78	927	1.08	missense_variant	NA H3N2	p.Ser416Asn	5 dpi	H3N2	10
20	Nonvaccinated	6dpi	Nasal swab	NP_H3N2	404	A	G	65	922	1.3	missense_variant	NP H3N2	p.His135Arg	5 dpi	H3N2	12
20	Nonvaccinated	6dpi	Nasal swab	HA_H3N2	471	G	A	612	480	7.71	synonymous_variant	HA H3N2	p.Arg157Arg	5 dpi	H3N2	37
20	Nonvaccinated	6dpi	Nasal swab	HA_H3N2	684	C	A	92	552	1.81	synonymous_variant	HA H3N2	p.Thr228Thr	5 dpi	H3N2	10
20	Nonvaccinated	6dpi	Nasal swab	PA_H3N2	1935	A	C	120	618	2.27	synonymous_variant	PA H3N2	p.Val645Val	5 dpi	H3N2	14
20	Nonvaccinated	6dpi	Nasal swab	PA_H3N2	227	T	C	92	437	2.52	missense_variant	PA H3N2	p.Phe76Ser	5 dpi	H3N2	11
20	Nonvaccinated	6dpi	Nasal swab	PA_H3N2	358	A	C	343	367	6.27	missense_variant	PA H3N2	p.Ile120Leu	5 dpi	H3N2	23
20	Nonvaccinated	6dpi	Nasal swab	PA_H3N2	495	G	A	3441	411	31.63	synonymous_variant	PA H3N2	p.Glu165Glu	5 dpi	H3N2	130
[truncated: 369 more rows]
