# Supplementary material for: Vaccination against swine influenza in pigs causes different drift evolutionary patterns upon swine influenza virus experimental infection and reduces the likelihood of genomic reassortments
Source: Front Cell Infect Microbiol. 2023 Mar 13;13:1111143. doi: 10.3389/fcimb.2023.1111143 (PMC10040791; doi:10.3389/fcimb.2023.1111143)
Supplement: Supplementary file 4 [file Table_4.xlsx]

## Sheet: Variantes Alélicas
Table S4. Swine IAV H1N1 and H3N2 single nucleotide variants detected in all samples collected from vaccinated and nonvaccinated pigs.
Group	Pig ID	Sample	Sampling day	Subtype	Gene	Nucleotide change		Aminoacidic change		Depth of read	Alt. base count	Allele frequency	Effect on variant
						ref. → alt.	position	ref. → alt.	position
Vaccinated	9	Nasal swab	4 dpi	H1N1	NS1	C → T	272	T → I	91	174	10	5.75	Nonsynonymous
					NS1	G → A	631	G → R	211	145	24	16.55	Nonsynonymous
					M1	A → G	530	N → S	177	672	10	1.49	Nonsynonymous
					M2	G → A	861	G → D	58	455	135	29.67	Nonsynonymous
					M2	R → G	896	X → E	70	409	409	100	Nonsynonymous
					NP	A → G	306	G → G	102	208	185	88.94	Synonymous
					NP	A → G	1078	T → A	360	239	14	5.86	Nonsynonymous
					HA	T → C	832	S → P	278	124	121	97.58	Nonsynonymous
					PB1	T → G	1535	F → C	512	64	19	29.69	Nonsynonymous
					PB1	T → G	1873	C → G	625	52	23	44.23	Nonsynonymous
		Nasal swab	5 dpi	H1N1	NS1	T → C	437	L → P	146	160	22	13.75	Nonsynonymous
					NS1	G → A	631	G → R	211	123	18	14.63	Nonsynonymous
					M2	R → G	896	X → E	70	116	115	99.14	Nonsynonymous
				H3N2	PB1 F2	A → T	138	H → L	15	58	32	55.17	Nonsynonymous
		Nasal swab	6 dpi	H1N1	NS1	A → G	196	K → E	66	2056	86	4.18	Nonsynonymous
					NS1	G → A	250	V → M	84	2249	74	3.29	Nonsynonymous
					NS2	A → G	663	K → R	64	1985	35	1.76	Nonsynonymous
					M1	C → A	388	L → I	130	2821	39	1.38	Nonsynonymous
					M1	C → T	327	F → F	109	2732	39	1.43	Synonymous
					M1	C → T	240	V → V	80	2321	1210	52.13	Nonsynonymous
					M2	G → A	861	G → D	58	1886	67	3.55	Nonsynonymous
					M2	R → A	896	X → K	70	1820	874	48.02	Nonsynonymous
					M2	R → G	896	X → E	70	1820	946	51.98	Nonsynonymous
					NA	C → T	372	C → C	124	1093	477	43.64	Synonymous
					NA	T → C	394	F → L	132	1089	12	1.1	Nonsynonymous
					NA	A → C	739	S → R	247	1271	24	1.89	Nonsynonymous
					NA	A → G	794	K → R	265	1161	20	1.72	Nonsynonymous
					NP	A → G	306	G → G	102	619	47	7.59	Synonymous
					NP	C → T	386	A → V	129	631	10	1.58	Nonsynonymous
					NP	A → C	1117	T → P	373	664	16	2.41	Nonsynonymous
					HA	C → T	243	N → N	81	491	200	40.73	Synonymous
					HA	G → T	454	A → S	152	583	281	48.2	Nonsynonymous
					HA	T → A	611	V → D	204	559	235	42.04	Nonsynonymous
					HA	C → T	1539	N → N	513	436	198	45.41	Synonymous
					HA	G → T	677	R → M	226	576	10	1.74	Nonsynonymous
					HA	C → A	1363	H → N	455	363	10	2.75	Nonsynonymous
					PA	G → A	1506	G → G	502	372	150	40.32	Synonymous
					PA	C → T	1583	T → I	528	340	89	26.18	Nonsynonymous
					PA	A → G	1633	I → V	545	385	15	3.9	Nonsynonymous
					PA	T → C	1831	F → L	611	380	18	4.74	Nonsynonymous
					PA	C → T	1921	L → L	641	324	36	11.11	Synonymous
					PA X	A → G	377	E → G	126	347	15	4.32	Nonsynonymous
					PB1	C → T	2159	S → F	720	307	20	6.51	Nonsynonymous
					PB1	A → G	559	R → G	187	199	10	5.03	Nonsynonymous
					PB2	G → A	696	L → L	232	239	47	19.67	Synonymous
					PB2	G → A	168	P → P	56	229	220	96.07	Synonymous
					PB2	T → C	1054	L → L	352	257	250	97.28	Synonymous
		Nasal swab	7 dpi	H1N1	M1	C → T	240	V → V	80	630	200	31.75	Nonsynonymous
					M2	R → A	896	X → K	70	432	136	31.48	Nonsynonymous
					M2	R → G	896	X → E	70	432	296	68.52	Nonsynonymous
					NA	C → T	372	C → C	124	182	12	6.59	Synonymous
					NA	G → A	1180	V → I	394	179	132	73.74	Nonsynonymous
					HA	C → T	243	N → N	81	55	51	92.73	Synonymous
					HA	G → T	454	A → S	152	54	53	98.15	Nonsynonymous
					HA	T → A	611	V → D	204	59	54	91.53	Nonsynonymous
					HA	C → T	1539	N → N	513	105	91	86.67	Synonymous
					PB2	G → A	168	P → P	56	62	54	87.1	Synonymous
		Nasal swab	8 dpi	H1N1	NS1	G → A	580	V → I	194	2075	39	1.88	Nonsynonymous
					NS1	G → A	631	G → R	211	1908	19	1	Nonsynonymous
					NS2	G → A	721	M → I	83	1853	21	1.13	Nonsynonymous
					M1	C → A	291	V → V	97	2188	22	1.01	Synonymous
					M2	R → G	896	X → E	70	1623	1622	99.94	Nonsynonymous
					NA	A → G	873	V → V	291	739	59	7.98	Synonymous
					HA	C → T	243	N → N	81	214	197	92.06	Synonymous
					HA	G → T	454	A → S	152	200	192	96	Nonsynonymous
					HA	T → A	611	V → D	204	187	171	91.44	Nonsynonymous
					HA	C → T	1539	N → N	513	152	138	90.79	Synonymous
					PA	G → C	1852	V → L	618	715	20	2.8	Nonsynonymous
					PA	G → A	1981	E → K	661	1538	29	1.89	Nonsynonymous
					PA X	A → C	256	M → L	86	817	30	3.67	Nonsynonymous
					PA X	C → A	393	Y → *	131	519	11	2.12	stop_gained
					PB1	C → T	915	D → D	305	336	12	3.57	Synonymous
					PB1	G → A	1863	R → R	621	423	149	35.22	Synonymous
					PB1	T → C	2084	L → P	695	732	22	3.01	Nonsynonymous
					PB1	A → G	1968	E → E	656	561	14	2.5	Synonymous
					PB1	T → C	2144	V → A	715	1620	17	1.05	Nonsynonymous
					PB1	C → T	1185	L → L	395	479	196	40.92	Synonymous
					PB1	Y → C	1254	V → V	418	542	256	47.23	Nonsynonymous
					PB2	C → G	229	L → V	77	444	115	25.9	Nonsynonymous
					PB2	G → A	951	L → L	317	434	166	38.25	Synonymous
					PB2	A → G	2076	R → R	692	3223	47	1.46	Synonymous
		BALF	8 dpi	H1N1	NS1	G → A	503	G → E	168	3165	43	1.36	Nonsynonymous
					NS1	A → C	323	K → T	108	3017	313	10.37	Nonsynonymous
					NS1	G → A	631	G → R	211	2570	1265	49.22	Nonsynonymous
					M1	C → T	240	V → V	80	2931	736	25.11	Nonsynonymous
					M2	R → G	896	X → E	70	2036	1642	80.65	Nonsynonymous
					M2	R → A	896	X → K	70	2036	394	19.35	Nonsynonymous
					NA	T → C	987	N → N	329	1558	65	4.17	Synonymous
					NA	G → A	440	G → E	147	1521	21	1.38	Nonsynonymous
					NA	T → A	150	N → K	50	1067	11	1.03	Nonsynonymous
					NP	A → G	306	G → G	102	1137	127	11.17	Synonymous
					HA	C → T	243	N → N	81	626	86	13.74	Synonymous
					HA	G → T	454	A → S	152	763	122	15.99	Nonsynonymous
					HA	T → A	611	V → D	204	808	118	14.6	Nonsynonymous
					HA	C → T	1539	N → N	513	632	64	10.13	Synonymous
					HA	T → C	832	S → P	278	843	47	5.58	Nonsynonymous
					HA	A → G	684	T → T	228	852	14	1.64	Synonymous
					HA	A → G	1400	K → R	467	687	238	34.64	Nonsynonymous
					HA	A → G	1222	T → A	408	579	62	10.71	Nonsynonymous
					PA	G → A	1506	G → G	502	894	11	1.23	Synonymous
					PA	C → T	961	H → Y	321	680	26	3.82	Nonsynonymous
					PA	A → G	1371	E → E	457	847	10	1.18	Synonymous
					PA	A → G	1817	D → G	606	801	12	1.5	Nonsynonymous
					PA X	G → A	624	R → K	208	755	30	3.97	Nonsynonymous
					PA X	T → C	654	V → A	218	790	59	7.47	Nonsynonymous
					PB1	G → A	1863	R → R	621	672	13	1.93	Synonymous
					PB1	C → T	2159	S → F	720	1074	13	1.21	Nonsynonymous
					PB1	C → A	471	A → A	157	541	30	5.55	Synonymous
					PB1	G → T	571	V → L	191	534	26	4.87	Nonsynonymous
					PB1	G → A	609	R → R	203	515	37	7.18	Synonymous
					PB1	G → A	933	E → E	311	533	44	8.26	Synonymous
					PB1	G → A	951	M → I	317	556	10	1.8	Nonsynonymous
					PB1	C → T	2059	Q → *	687	1085	18	1.66	stop_gained
					PB1	C → T	2101	P → S	701	1051	13	1.24	Nonsynonymous
					PB1	C → T	1185	L → L	395	780	120	15.38	Synonymous
					PB1	Y → C	1254	V → V	418	974	696	71.46	Nonsynonymous
					PB2	G → A	583	D → N	195	595	42	7.06	Nonsynonymous
					PB2	G → A	951	L → L	317	705	13	1.84	Synonymous
					PB2	A → G	807	R → R	269	681	31	4.55	Synonymous
					PB2	C → T	855	H → H	285	652	36	5.52	Synonymous
					PB2	C → T	1395	P → P	465	635	11	1.73	Synonymous
					PB2	T → C	1677	T → T	559	758	34	4.49	Synonymous
					PB2	G → A	2200	V → I	734	828	17	2.05	Nonsynonymous
					PB2	G → A	168	P → P	56	696	190	27.3	Synonymous
					PB2	T → C	1054	L → L	352	712	185	25.98	Synonymous
	10	BALF	8 dpi	H1N1	NS1	G → A	337	G → S	113	3618	163	4.51	Nonsynonymous
					NS1	G → A	614	S → N	205	3082	72	2.34	Nonsynonymous
					NS1	A → C	323	K → T	108	3663	152	4.15	Nonsynonymous
					NS1	G → A	631	G → R	211	3041	569	18.71	Nonsynonymous
					M1	C → T	240	V → V	80	2919	829	28.4	Nonsynonymous
					M2	T → C	794	L → L	36	2702	41	1.52	Synonymous
					M2	A → G	942	D → G	85	1242	17	1.37	Nonsynonymous
					M2	R → A	896	X → K	70	2297	473	20.59	Nonsynonymous
					M2	R → G	896	X → E	70	2297	1822	79.32	Nonsynonymous
					NA	C → T	372	C → C	124	1403	18	1.28	Synonymous
					NA	A → G	873	V → V	291	1621	52	3.21	Synonymous
					NA	T → C	987	N → N	329	1510	184	12.19	Synonymous
					NA	G → A	316	V → I	106	1245	17	1.37	Nonsynonymous
					NA	A → G	391	T → A	131	1446	16	1.11	Nonsynonymous
					NA	C → T	561	G → G	187	1503	20	1.33	Synonymous
					NA	A → G	202	N → D	68	1092	32	2.93	Nonsynonymous
					NA	T → C	298	Y → H	100	1272	21	1.65	Nonsynonymous
					NA	T → C	1330	S → P	444	995	13	1.31	Nonsynonymous
					NA	T → A	150	N → K	50	965	61	6.32	Nonsynonymous
					NP	C → T	1128	S → S	376	992	15	1.51	Synonymous
					NP	G → A	194	R → K	65	1140	14	1.23	Nonsynonymous
					NP	G → T	1366	V → L	456	926	89	9.61	Nonsynonymous
					HA	T → A	611	V → D	204	484	278	57.44	Nonsynonymous
					HA	C → T	1539	N → N	513	413	224	54.24	Synonymous
					HA	G → T	454	A → S	152	476	254	53.36	Nonsynonymous
					HA	C → T	243	N → N	81	375	177	47.2	Synonymous
					HA	G → A	540	K → K	180	460	15	3.26	Synonymous
					PA	G → A	927	K → K	309	295	23	7.8	Synonymous
					PA	C → A	1036	Q → K	346	301	14	4.65	Nonsynonymous
					PA X	G → A	624	R → K	208	263	32	12.17	Nonsynonymous
					PA X	A → G	171	R → R	57	438	10	2.28	Synonymous
					PB1	G → A	1863	R → R	621	271	46	16.97	Synonymous
					PB1	C → T	1109	A → V	370	206	14	6.8	Nonsynonymous
					PB1	C → T	915	D → D	305	160	15	9.38	Synonymous
					PB1	C → T	1185	L → L	395	238	75	31.51	Synonymous
					PB1	Y → C	1254	V → V	418	328	170	51.83	Nonsynonymous
					PB1 F2	C → T	192	P → L	33	385	26	6.75	Nonsynonymous
					PB2	G → A	583	D → N	195	126	17	13.49	Nonsynonymous
					PB2	G → A	951	L → L	317	141	15	10.64	Synonymous
					PB2	A → G	2189	D → G	730	815	13	1.6	Nonsynonymous
					PB2	G → A	168	P → P	56	369	40	10.84	Synonymous
					PB2	T → C	1054	L → L	352	118	10	8.47	Synonymous
	11	Nasal swab	5 dpi	H3N2	HA	C → A	684	T → T	228	145	136	93.79	Synonymous
					HA	C → T	972	Y → Y	324	117	104	88.89	Synonymous
					PB1 F2	A → T	138	H → L	15	129	10	7.75	Nonsynonymous
		Nasal swab	7 dpi	H1N1	NS1	G → T	406	V → L	136	649	32	4.93	Nonsynonymous
					NS1	G → A	631	G → R	211	632	548	86.71	Nonsynonymous
					M1	C → T	250	L → L	84	485	26	5.36	Synonymous
					M1	C → T	240	V → V	80	444	441	99.32	Nonsynonymous
					M1	T → C	261	N → N	87	534	112	20.97	Synonymous
					M2	R → A	896	X → K	70	410	64	15.61	Nonsynonymous
					M2	R → G	896	X → E	70	410	346	84.39	Nonsynonymous
					NA	C → T	418	L → L	140	224	14	6.25	Synonymous
					HA	A → G	824	N → S	275	296	19	6.42	Nonsynonymous
					PB1	C → T	1185	L → L	395	158	154	97.47	Synonymous
					PB1	Y → C	1254	V → V	418	240	231	96.25	Nonsynonymous
					PB2	T → C	1181	I → T	394	265	23	8.68	Nonsynonymous
	12	Nasal swab	5 dpi	H1N1	NS1	G → A	631	G → R	211	87	87	100	Nonsynonymous
					M2	T → A	840	I → N	51	105	23	21.9	Nonsynonymous
					M2	R → A	896	X → K	70	66	49	74.24	Nonsynonymous
					M2	R → G	896	X → E	70	66	17	25.76	Nonsynonymous
				H3N2	NS1	G → A	337	G → S	113	437	18	4.12	Nonsynonymous
					M1	A → G	395	Y → C	132	519	22	4.24	Nonsynonymous
					M2	T → A	840	I → N	51	310	11	3.55	Nonsynonymous
					NA	A → G	997	S → G	333	137	10	7.3	Nonsynonymous
		Nasal swab	6 dpi	H1N1	NS1	T → C	284	L → P	95	632	19	3.01	Nonsynonymous
					NS1	G → A	631	G → R	211	556	555	99.82	Nonsynonymous
					NS2	C → T	540	S → F	23	598	21	3.51	Nonsynonymous
					M1	C → T	148	P → S	50	664	22	3.31	Nonsynonymous
					M1	C → T	240	V → V	80	776	775	99.87	Nonsynonymous
					M1	T → C	261	N → N	87	866	138	15.94	Synonymous
					M2	R → A	896	X → K	70	613	99	16.15	Nonsynonymous
					M2	R → G	896	X → E	70	613	514	83.85	Nonsynonymous
					NA	G → A	688	E → K	230	533	10	1.88	Nonsynonymous
					NP	G → A	856	A → T	286	149	21	14.09	Nonsynonymous
					NP	G → A	1220	S → N	407	140	65	46.43	Nonsynonymous
					HA	C → T	802	P → S	268	306	10	3.27	Nonsynonymous
					PA	T → C	1934	V → A	645	139	17	12.23	Nonsynonymous
					PA X	C → T	315	F → F	105	132	26	19.7	Synonymous
					PB1	G → T	1997	W → L	666	219	18	8.22	Nonsynonymous
					PB1	C → T	1185	L → L	395	245	243	99.18	Synonymous
					PB1	Y → C	1254	V → V	418	341	340	99.71	Nonsynonymous
					PB1 F2	A → G	180	K → R	29	167	21	12.57	Nonsynonymous
					PB2	C → A	1091	T → K	364	244	29	11.89	Nonsynonymous
		BALF	6 dpi	H1N1	NS1	A → G	209	E → G	70	1175	48	4.09	Nonsynonymous
					NS1	A → C	323	K → T	108	1432	15	1.05	Nonsynonymous
					NS1	G → A	631	G → R	211	1257	446	35.48	Nonsynonymous
					NS2	A → G	724	R → R	84	1182	12	1.02	Synonymous
					NS2	G → T	745	E → D	91	1082	22	2.03	Nonsynonymous
					M1	A → G	258	G → G	86	1502	35	2.33	Synonymous
					M1	C → T	240	V → V	80	1424	1140	80.06	Nonsynonymous
					M2	R → A	896	X → K	70	1155	365	31.6	Nonsynonymous
					M2	R → G	896	X → E	70	1155	790	68.4	Nonsynonymous
					NA	A → G	873	V → V	291	661	68	10.29	Synonymous
					NA	T → C	987	N → N	329	653	387	59.26	Synonymous
					HA	C → T	243	N → N	81	174	26	14.94	Synonymous
					HA	G → T	454	A → S	152	172	38	22.09	Nonsynonymous
					HA	T → A	611	V → D	204	175	40	22.86	Nonsynonymous
					HA	G → A	1396	V → I	466	133	17	12.78	Nonsynonymous
					HA	C → T	1539	N → N	513	140	20	14.29	Synonymous
					PA X	G → A	624	R → K	208	115	16	13.91	Nonsynonymous
					PB1	C → T	1185	L → L	395	147	99	67.35	Synonymous
					PB1	Y → C	1254	V → V	418	205	155	75.61	Nonsynonymous
					PB2	G → A	168	P → P	56	162	18	11.11	Synonymous
	13	Nasal swab	5 dpi	H1N1	M1	C → A	291	V → V	97	4518	78	1.73	Synonymous
					M2	R → G	896	X → E	70	3421	3419	99.94	Nonsynonymous
					NA	A → G	873	V → V	291	2507	214	8.54	Synonymous
					HA	C → T	243	N → N	81	916	845	92.25	Synonymous
					HA	G → T	454	A → S	152	932	841	90.24	Nonsynonymous
					HA	T → A	611	V → D	204	1072	976	91.04	Nonsynonymous
					HA	C → T	1539	N → N	513	957	862	90.07	Synonymous
					HA	A → G	745	T → A	249	1047	11	1.05	Nonsynonymous
					PA	G → A	1981	E → K	661	2597	47	1.81	Nonsynonymous
					PA	G → C	1852	V → L	618	1270	22	1.73	Nonsynonymous
					PA X	A → C	256	M → L	86	1435	58	4.04	Nonsynonymous
					PA X	C → A	393	Y → *	131	970	10	1.03	stop_gained
					PB1	C → T	915	D → D	305	813	45	5.54	Synonymous
					PB1	G → A	1863	R → R	621	1049	385	36.7	Synonymous
					PB1	T → C	2084	L → P	695	1490	18	1.21	Nonsynonymous
					PB1	G → C	2164	A → P	722	2351	44	1.87	Nonsynonymous
					PB1	C → T	1185	L → L	395	1091	458	41.98	Synonymous
					PB1	Y → C	1254	V → V	418	1245	544	43.69	Nonsynonymous
					PB2	C → G	229	L → V	77	798	158	19.8	Nonsynonymous
					PB2	G → A	951	L → L	317	768	301	39.19	Synonymous
					PB2	A → G	2076	R → R	692	3821	49	1.28	Synonymous
					PB2	A → T	1920	V → V	640	734	12	1.63	Synonymous
		Nasal swab	6 dpi	H1N1	NS1	G → A	406	V → M	136	1193	13	1.09	Nonsynonymous
					NS1	A → C	323	K → T	108	1351	469	34.72	Nonsynonymous
					NS1	G → A	631	G → R	211	1086	276	25.41	Nonsynonymous
					M1	G → A	414	V → V	138	1550	28	1.81	Synonymous
					M1	C → T	240	V → V	80	1253	228	18.2	Nonsynonymous
					M2	R → A	896	X → K	70	920	127	13.8	Nonsynonymous
					M2	R → G	896	X → E	70	920	793	86.2	Nonsynonymous
					NA	C → T	372	C → C	124	354	18	5.08	Synonymous
					NA	C → T	729	T → T	243	374	34	9.09	Synonymous
					NA	A → G	1038	V → V	346	358	53	14.8	Synonymous
					HA	G → T	454	A → S	152	96	95	98.96	Nonsynonymous
					HA	T → A	611	V → D	204	128	124	96.88	Nonsynonymous
					HA	C → T	1539	N → N	513	231	113	48.92	Synonymous
					PB1	Y → C	1254	V → V	418	116	91	78.45	Nonsynonymous
					PB2	G → A	2018	G → D	673	369	13	3.52	Nonsynonymous
					PB2	A → G	2085	L → L	695	347	13	3.75	Synonymous
					PB2	G → A	168	P → P	56	185	13	7.03	Synonymous
		BALF	6 dpi	H1N1	NS1	C → T	490	P → S	164	4932	223	4.52	Nonsynonymous
					NS1	A → C	323	K → T	108	4817	110	2.28	Nonsynonymous
					NS1	G → A	631	G → R	211	4258	605	14.21	Nonsynonymous
					M1	C → T	240	V → V	80	4508	668	14.82	Nonsynonymous
					M2	R → A	896	X → K	70	3499	541	15.46	Nonsynonymous
					M2	R → G	896	X → E	70	3499	2956	84.48	Nonsynonymous
					NA	A → G	873	V → V	291	2844	323	11.36	Synonymous
					NA	G → T	182	W → L	61	1697	17	1	Nonsynonymous
					NA	G → A	1036	V → I	346	2452	77	3.14	Nonsynonymous
					NA	T → C	1395	F → F	465	808	30	3.71	Synonymous
					NA	T → A	150	N → K	50	1652	36	2.18	Nonsynonymous
					HA	C → T	243	N → N	81	1085	645	59.45	Synonymous
					HA	G → T	454	A → S	152	1279	759	59.34	Nonsynonymous
					HA	T → A	611	V → D	204	1327	809	60.96	Nonsynonymous
					HA	C → T	1539	N → N	513	923	549	59.48	Synonymous
					HA	A → G	1346	E → G	449	614	12	1.95	Nonsynonymous
					PA	A → G	1055	E → G	352	946	14	1.48	Nonsynonymous
					PA X	G → A	340	E → K	114	1189	60	5.05	Nonsynonymous
					PB1	C → T	915	D → D	305	552	20	3.62	Synonymous
					PB1	G → A	1863	R → R	621	915	323	35.3	Synonymous
					PB1	G → A	1961	S → N	654	997	14	1.4	Nonsynonymous
					PB1	C → T	1185	L → L	395	880	435	49.43	Synonymous
					PB1	Y → C	1254	V → V	418	1147	604	52.66	Nonsynonymous
					PB2	G → A	951	L → L	317	998	405	40.58	Synonymous
					PB2	G → T	765	V → V	255	804	10	1.24	Synonymous
					PB2	T → C	1044	N → N	348	829	14	1.69	Synonymous
					PB2	G → A	1320	K → K	440	871	24	2.76	Synonymous
					PB2	A → G	1984	T → A	662	1077	20	1.86	Nonsynonymous
					PB2	A → C	2009	K → T	670	1143	13	1.14	Nonsynonymous
					PB2	T → G	2024	L → *	675	1174	24	2.04	stop_gained
					PB2	G → A	168	P → P	56	976	148	15.16	Synonymous
					PB2	T → C	1054	L → L	352	867	118	13.61	Synonymous
	14	Nasal swab	6 dpi	H1N1	NS1	G → A	631	G → R	211	714	711	99.58	Nonsynonymous
					M1	C → T	240	V → V	80	849	783	92.23	Nonsynonymous
					M2	R → A	896	X → K	70	535	463	86.54	Nonsynonymous
					M2	R → G	896	X → E	70	535	70	13.08	Nonsynonymous
					PB1	Y → C	1254	V → V	418	80	77	96.25	Nonsynonymous
		Nasal swab	7 dpi	H1N1	M1	T → C	273	N → N	91	2403	29	1.21	Synonymous
					M2	R → G	896	X → E	70	1706	1702	99.77	Nonsynonymous
					HA	C → T	243	N → N	81	437	437	100	Synonymous
					HA	G → T	454	A → S	152	381	381	100	Nonsynonymous
					HA	T → A	611	V → D	204	491	488	99.39	Nonsynonymous
					HA	C → T	1539	N → N	513	399	398	99.75	Synonymous
					PA	G → A	1933	V → I	645	430	17	3.95	Nonsynonymous
					PA X	G → A	199	D → N	67	343	10	2.92	Nonsynonymous
					PA X	C → T	558	A → A	186	279	11	3.94	Synonymous
					PB1	C → T	1185	L → L	395	374	13	3.48	Synonymous
					PB1	Y → C	1254	V → V	418	410	21	5.12	Nonsynonymous
					PB2	G → A	951	L → L	317	307	66	21.5	Synonymous
					PB2	A → T	1697	Q → L	566	219	18	8.22	Nonsynonymous
					PB2	G → A	168	P → P	56	244	188	77.05	Synonymous
					PB2	T → C	1054	L → L	352	256	192	75	Synonymous
		Nasal swab	8 dpi	H1N1	M2	R → G	896	X → E	70	815	811	99.51	Nonsynonymous
					NP	C → T	690	F → F	230	264	14	5.3	Synonymous
					HA	C → T	243	N → N	81	116	116	100	Synonymous
					HA	G → T	454	A → S	152	111	111	100	Nonsynonymous
					HA	T → A	611	V → D	204	124	122	98.39	Nonsynonymous
					HA	C → T	1539	N → N	513	112	112	100	Synonymous
					HA	G → A	331	E → K	111	136	30	22.06	Nonsynonymous
					PA	G → A	1933	V → I	645	661	50	7.56	Nonsynonymous
					PA X	A → G	120	T → T	40	717	222	30.96	Synonymous
					PB1	T → G	1535	F → C	512	143	14	9.79	Nonsynonymous
					PB1	G → A	2211	K → K	737	971	323	33.26	Synonymous
					PB1	G → A	1925	S → N	642	163	14	8.59	Nonsynonymous
					PB1	C → T	2088	F → F	696	649	16	2.47	Synonymous
					PB1	G → C	2105	S → T	702	982	14	1.43	Nonsynonymous
					PB1	A → G	2245	T → A	749	735	15	2.04	Nonsynonymous
					PB2	G → A	2010	K → K	670	369	12	3.25	Synonymous
					PB2	T → A	266	V → E	89	346	11	3.18	Nonsynonymous
					PB2	A → G	2012	D → G	671	367	21	5.72	Nonsynonymous
					PB2	G → A	168	P → P	56	399	358	89.72	Synonymous
					PB2	T → C	1054	L → L	352	95	92	96.84	Synonymous
		BALF	9 dpi	H3N2	HA	G → C	474	G → G	158	81	27	33.33	Synonymous
					HA	C → A	684	T → T	228	58	37	63.79	Synonymous
					HA	C → T	972	Y → Y	324	73	29	39.73	Synonymous
					PB1	T → C	60	T → T	20	91	53	58.24	Synonymous
					PB1	A → G	2211	K → K	737	91	51	56.04	Synonymous
					PB2	A → G	25	N → D	9	67	22	32.84	Nonsynonymous
					PB2	G → A	36	S → S	12	84	32	38.1	Synonymous
					PB2	C → T	40	P → S	14	90	32	35.56	Nonsynonymous
					PB2	G → A	168	P → P	56	139	10	7.19	Synonymous
Nonvaccinated	15	Nasal swab	4 dpi	H3N2	NS1	A → G	631	R → G	211	678	10	1.47	Nonsynonymous
					NA	A → G	150	V → V	50	212	43	20.28	Synonymous
					PA	A → G	1178	Y → C	393	82	35	42.68	Nonsynonymous
					PA	G → A	495	E → E	165	59	16	27.12	Synonymous
					PA	G → T	950	W → L	317	58	18	31.03	Nonsynonymous
					PB1	C → A	2097	F → L	699	612	83	13.56	Nonsynonymous
		Nasal swab	5 dpi	H1N1	M1	C → T	240	V → V	80	67	54	80.6	Nonsynonymous
				H3N2	NS1	A → G	631	R → G	211	330	17	5.15	Nonsynonymous
		Nasal swab	6 dpi	H1N1	NS1	G → A	200	R → H	67	2687	36	1.34	Nonsynonymous
					NS1	C → A	254	P → H	85	2699	43	1.59	Nonsynonymous
					NS1	A → C	323	K → T	108	2892	103	3.56	Nonsynonymous
					NS1	G → A	631	G → R	211	2520	309	12.26	Nonsynonymous
					NS2	A → G	664	K → K	64	2316	24	1.04	Synonymous
					M1	C → T	240	V → V	80	2652	834	31.45	Nonsynonymous
					M2	R → A	896	X → K	70	1941	430	22.15	Nonsynonymous
					M2	R → G	896	X → E	70	1941	1510	77.8	Nonsynonymous
					NA	A → G	873	V → V	291	791	28	3.54	Synonymous
					NA	T → C	987	N → N	329	757	96	12.68	Synonymous
					NA	G → A	525	E → E	175	714	33	4.62	Synonymous
					NA	G → A	782	G → D	261	696	11	1.58	Nonsynonymous
					NA	G → A	1006	D → N	336	769	19	2.47	Nonsynonymous
					NA	A → G	1007	D → G	336	779	33	4.24	Nonsynonymous
					NA	T → A	150	N → K	50	441	13	2.95	Nonsynonymous
					NP	C → T	1128	S → S	376	664	34	5.12	Synonymous
					NP	A → C	1120	M → L	374	658	12	1.82	Nonsynonymous
					HA	C → T	243	N → N	81	158	104	65.82	Synonymous
					HA	G → T	454	A → S	152	196	171	87.24	Nonsynonymous
					HA	T → A	611	V → D	204	193	155	80.31	Nonsynonymous
					HA	G → A	1396	V → I	466	151	25	16.56	Nonsynonymous
					HA	C → T	1539	N → N	513	230	140	60.87	Synonymous
					HA	G → A	210	G → G	70	167	10	5.99	Synonymous
					PA X	G → A	624	R → K	208	90	16	17.78	Nonsynonymous
					PB1	C → T	1109	A → V	370	108	16	14.81	Nonsynonymous
					PB1	C → T	915	D → D	305	81	28	34.57	Synonymous
					PB1	A → G	1163	K → R	388	122	10	8.2	Nonsynonymous
					PB1	A → C	1983	A → A	661	219	10	4.57	Synonymous
					PB1	C → T	1185	L → L	395	126	19	15.08	Synonymous
					PB1	Y → C	1254	V → V	418	154	85	55.19	Nonsynonymous
					PB2	A → G	2107	R → G	703	434	12	2.77	Nonsynonymous
					PB2	G → A	168	P → P	56	245	21	8.57	Synonymous
		Nasal swab	7 dpi	H1N1	NS1	A → G	196	K → E	66	451	45	9.98	Nonsynonymous
					NS1	C → T	342	S → S	114	476	48	10.08	Synonymous
					M1	C → T	240	V → V	80	384	85	22.14	Nonsynonymous
					M2	G → A	861	G → D	58	289	17	5.88	Nonsynonymous
					M2	T → C	838	C → C	50	315	11	3.49	Synonymous
					M2	R → A	896	X → K	70	276	72	26.09	Nonsynonymous
					M2	R → G	896	X → E	70	276	204	73.91	Nonsynonymous
					PA X	A → G	525	L → L	175	61	11	18.03	Synonymous
					PB2	G → A	168	P → P	56	97	97	100	Synonymous
					PB2	T → C	1054	L → L	352	143	143	100	Synonymous
	16	Nasal swab	4 dpi	H3N2	M2	C → T	815	L → F	43	1010	20	1.98	Nonsynonymous
					PB1	T → G	1873	C → G	625	91	13	14.29	Nonsynonymous
					PB1 F2	A → T	138	H → L	15	112	18	16.07	Nonsynonymous
		Nasal swab	6 dpi	H3N2	NS2	C → T	570	T → I	33	1655	1366	82.54	Nonsynonymous
					NP	G → A	612	R → R	204	634	75	11.83	Synonymous
					NP	G → T	498	L → L	166	662	13	1.96	Synonymous
					PA	A → G	1178	Y → C	393	244	188	77.05	Nonsynonymous
					PB1	T → G	2084	L → R	695	631	18	2.85	Nonsynonymous
		BALF	9 dpi	H1N1	NS1	C → T	179	A → V	60	312	11	3.53	Nonsynonymous
					NS1	A → G	378	K → K	126	377	33	8.75	Synonymous
					NS1	T → A	401	F → Y	134	374	21	5.62	Nonsynonymous
					NS1	G → A	453	T → T	151	391	39	9.97	Synonymous
					NS1	G → A	631	G → R	211	370	177	47.84	Nonsynonymous
					M1	T → C	246	N → N	82	285	31	10.88	Synonymous
					M1	A → G	402	R → R	134	412	12	2.91	Synonymous
					M1	C → T	240	V → V	80	283	228	80.57	Nonsynonymous
					M2	R → A	896	X → K	70	267	135	50.56	Nonsynonymous
					M2	R → G	896	X → E	70	267	132	49.44	Nonsynonymous
					NA	T → C	268	S → P	90	173	14	8.09	Nonsynonymous
					NA	T → A	627	N → K	209	224	23	10.27	Nonsynonymous
					HA	G → T	454	A → S	152	103	103	100	Nonsynonymous
					HA	T → A	611	V → D	204	143	143	100	Nonsynonymous
					HA	C → T	1539	N → N	513	104	104	100	Synonymous
					HA	A → T	813	A → A	271	173	16	9.25	Synonymous
					HA	G → T	1069	G → *	357	141	13	9.22	stop_gained
					PA	A → G	1055	E → G	352	146	12	8.22	Nonsynonymous
					PB1	T → C	1146	N → N	382	201	47	23.38	Synonymous
					PB1	C → T	1185	L → L	395	206	61	29.61	Synonymous
					PB1	Y → C	1254	V → V	418	278	128	46.04	Nonsynonymous
					PB2	G → A	168	P → P	56	167	16	9.58	Synonymous
					PB2	T → C	1054	L → L	352	183	14	7.65	Synonymous
	17	Nasal swab	6 dpi	H3N2	HA	G → A	471	R → R	157	99	12	12.12	Synonymous
					HA	C → A	684	T → T	228	78	11	14.1	Synonymous
					HA	C → T	972	Y → Y	324	101	11	10.89	Synonymous
					PB1	C → T	2100	F → F	700	278	65	23.38	Synonymous
		BALF	6 dpi	H1N1	NS1	A → C	323	K → T	108	1985	42	2.12	Nonsynonymous
					NS1	G → A	631	G → R	211	1891	1357	71.76	Nonsynonymous
					M1	C → T	240	V → V	80	1977	864	43.7	Nonsynonymous
					M2	R → A	896	X → K	70	1339	353	26.36	Nonsynonymous
					M2	R → G	896	X → E	70	1339	984	73.49	Nonsynonymous
					NA	T → A	150	N → K	50	541	208	38.45	Nonsynonymous
					HA	G → T	454	A → S	152	245	187	76.33	Nonsynonymous
					HA	T → A	611	V → D	204	343	266	77.55	Nonsynonymous
					HA	C → T	1539	N → N	513	204	167	81.86	Synonymous
					PA	T → C	1050	N → N	350	485	23	4.74	Synonymous
					PA	A → G	1219	I → V	407	579	230	39.72	Nonsynonymous
					PA	C → T	1548	D → D	516	553	19	3.44	Synonymous
					PB1	A → G	960	A → A	320	337	14	4.15	Synonymous
					PB1	A → G	969	T → T	323	372	20	5.38	Synonymous
					PB1	T → C	1146	N → N	382	505	38	7.52	Synonymous
					PB1	C → T	1185	L → L	395	524	232	44.27	Synonymous
					PB1	Y → C	1254	V → V	418	703	316	44.95	Nonsynonymous
					PB1 F2	C → T	321	A → V	76	388	11	2.84	Nonsynonymous
					PB2	G → A	372	R → R	124	420	24	5.71	Synonymous
					PB2	G → A	2010	K → K	670	390	15	3.85	Synonymous
					PB2	T → C	1054	L → L	352	526	32	6.08	Synonymous
				H3N2	NS2	C → T	570	T → I	33	1107	74	6.68	Nonsynonymous
					M2	T → C	768	V → A	27	1017	12	1.18	Nonsynonymous
					HA	C → A	684	T → T	228	169	12	7.1	Synonymous
					PA	A → G	1178	Y → C	393	333	26	7.81	Nonsynonymous
					PA	T → C	1548	D → D	516	310	28	9.03	Synonymous
					PA	A → G	1681	M → V	561	331	11	3.32	Nonsynonymous
					PA	G → A	947	G → E	316	286	40	13.99	Nonsynonymous
					PA	C → T	1050	N → N	350	291	12	4.12	Synonymous
					PA	A → G	1219	I → V	407	352	29	8.24	Nonsynonymous
					PB1	G → A	969	T → T	323	243	17	7	Synonymous
					PB1 F2	G → A	303	G → E	70	255	10	3.92	Nonsynonymous
					PB1 F2	T → C	321	V → A	76	251	11	4.38	Nonsynonymous
	18	Nasal swab	5 dpi	H1N1	NS1	G → A	631	G → R	211	141	141	100	Nonsynonymous
					M1	C → T	240	V → V	80	144	120	83.33	Nonsynonymous
					M2	R → A	896	X → K	70	90	75	83.33	Nonsynonymous
					M2	R → G	896	X → E	70	90	15	16.67	Nonsynonymous
				H3N2	HA	G → A	1068	E → E	356	162	29	17.9	Synonymous
		Nasal swab	6 dpi	H1N1	NS1	G → A	250	V → M	84	406	11	2.71	Nonsynonymous
					NS1	C → A	235	L → I	79	428	62	14.49	Nonsynonymous
					NS1	G → A	631	G → R	211	391	210	53.71	Nonsynonymous
					NS2	G → A	679	L → L	69	398	45	11.31	Synonymous
					M1	G → A	594	Q → Q	198	376	10	2.66	Synonymous
					M1	A → T	611	E → V	204	373	28	7.51	Nonsynonymous
					M1	C → T	240	V → V	80	310	277	89.35	Nonsynonymous
					M1	C → T	396	Y → Y	132	507	18	3.55	Synonymous
					M2	R → A	896	X → K	70	267	160	59.93	Nonsynonymous
					M2	R → G	896	X → E	70	267	107	40.07	Nonsynonymous
		BALF	8 dpi	H1N1	NS1	A → C	323	K → T	108	2698	38	1.41	Nonsynonymous
					NS1	G → A	631	G → R	211	2542	1710	67.27	Nonsynonymous
					M1	C → T	240	V → V	80	2174	1989	91.49	Nonsynonymous
					M2	R → A	896	X → K	70	1762	1130	64.13	Nonsynonymous
					M2	R → G	896	X → E	70	1762	631	35.81	Nonsynonymous
					NA	T → C	633	I → I	211	1247	67	5.37	Synonymous
					NP	G → A	666	M → I	222	831	22	2.65	Nonsynonymous
					NP	C → T	1077	S → S	359	814	88	10.81	Synonymous
					NP	C → A	1188	T → T	396	762	34	4.46	Synonymous
					HA	G → T	454	A → S	152	553	485	87.7	Nonsynonymous
					HA	T → A	611	V → D	204	558	480	86.02	Nonsynonymous
					HA	C → T	1539	N → N	513	448	380	84.82	Synonymous
					HA	T → C	710	V → A	237	563	10	1.78	Nonsynonymous
					PA	G → A	879	E → E	293	634	17	2.68	Synonymous
					PA	G → A	1513	V → I	505	768	59	7.68	Nonsynonymous
					PB1	T → C	1146	N → N	382	692	92	13.29	Synonymous
					PB1	C → T	1185	L → L	395	668	423	63.32	Synonymous
					PB1	Y → C	1254	V → V	418	892	596	66.82	Nonsynonymous
					PB1 F2	T → A	264	F → Y	57	545	30	5.5	Nonsynonymous
					PB1 F2	A → G	303	E → G	70	519	10	1.93	Nonsynonymous
					PB2	G → A	2010	K → K	670	790	17	2.15	Synonymous
					PB2	T → G	1972	Y → D	658	695	14	2.01	Nonsynonymous
					PB2	T → C	1054	L → L	352	728	40	5.49	Synonymous
				H3N2	NA	T → C	318	I → I	106	91	30	32.97	Synonymous
					HA	C → A	684	T → T	228	56	20	35.71	Synonymous
					HA	C → T	972	Y → Y	324	51	13	25.49	Synonymous
					PB1	C → A	604	Q → K	202	90	24	26.67	Nonsynonymous
					PB1	A → G	627	K → K	209	90	11	12.22	Synonymous
	19	Nasal swab	5 dpi	H3N2	NS2	C → T	570	T → I	33	3147	1059	33.65	Nonsynonymous
					NP	G → A	612	R → R	204	807	445	55.14	Synonymous
					HA	T → A	1052	I → K	351	304	20	6.58	Nonsynonymous
					PA	A → G	1178	Y → C	393	203	103	50.74	Nonsynonymous
					PB1	A → G	2245	T → A	749	693	10	1.44	Nonsynonymous
					PB2	A → C	212	N → T	71	324	18	5.56	Nonsynonymous
					PB2	T → G	1994	L → R	665	355	34	9.58	Nonsynonymous
					PB2	A → C	643	T → P	215	259	13	5.02	Nonsynonymous
					PB2	A → G	1936	R → G	646	314	11	3.5	Nonsynonymous
		Nasal swab	8 dpi	H1N1	NS1	G → A	631	G → R	211	1458	1456	99.86	Nonsynonymous
					NS2	C → T	570	T → I	33	1686	25	1.48	Nonsynonymous
					M1	A → G	352	S → G	118	1384	16	1.16	Nonsynonymous
					M1	C → T	240	V → V	80	1218	1202	98.69	Nonsynonymous
					M2	A → G	790	G → G	34	1209	371	30.69	Synonymous
					M2	R → A	896	X → K	70	942	934	99.15	Nonsynonymous
					HA	T → A	611	V → D	204	61	61	100	Nonsynonymous
					HA	C → T	1539	N → N	513	53	53	100	Synonymous
					PB1	C → T	1185	L → L	395	187	176	94.12	Synonymous
					PB1	Y → C	1254	V → V	418	259	240	92.66	Nonsynonymous
					PB2	G → A	2010	K → K	670	321	15	4.67	Synonymous
				H3N2	NS2	C → T	570	T → I	33	838	623	74.34	Nonsynonymous
					NP	G → A	612	R → R	204	226	37	16.37	Synonymous
					PB1	A → C	179	E → A	60	484	10	2.07	Nonsynonymous
					PB2	A → C	212	N → T	71	337	48	14.24	Nonsynonymous
					PB2	T → G	1994	L → R	665	377	36	9.55	Nonsynonymous
					PB2	A → T	1976	N → I	659	138	13	9.42	Nonsynonymous
		BALF	9 dpi	H1N1	NS1	A → G	209	E → G	70	457	12	2.63	Nonsynonymous
					NS1	G → A	631	G → R	211	396	172	43.43	Nonsynonymous
					M1	A → G	258	G → G	86	489	37	7.57	Synonymous
					M1	C → T	240	V → V	80	464	361	77.8	Nonsynonymous
					M2	R → A	896	X → K	70	416	138	33.17	Nonsynonymous
					M2	R → G	896	X → E	70	416	278	66.83	Nonsynonymous
					NA	A → G	873	V → V	291	294	16	5.44	Synonymous
					NA	T → C	987	N → N	329	274	185	67.52	Synonymous
					HA	G → T	454	A → S	152	181	32	17.68	Nonsynonymous
					HA	T → A	611	V → D	204	157	27	17.2	Nonsynonymous
					HA	C → T	1539	N → N	513	117	18	15.38	Synonymous
					HA	C → T	243	N → N	81	118	23	19.49	Synonymous
					PA X	G → A	624	R → K	208	247	22	8.91	Nonsynonymous
					PB1	C → T	1109	A → V	370	224	20	8.93	Nonsynonymous
					PB1	C → T	1185	L → L	395	251	189	75.3	Synonymous
					PB1	Y → C	1254	V → V	418	343	252	73.47	Nonsynonymous
					PB2	G → A	583	D → N	195	227	31	13.66	Nonsynonymous
					PB2	G → A	168	P → P	56	215	12	5.58	Synonymous
					PB2	T → C	1054	L → L	352	245	16	6.53	Synonymous
	20	Nasal swab	5 dpi	H3N2	NA	C → T	969	G → G	323	1112	22	1.98	Synonymous
					NA	G → A	1247	S → N	416	927	10	1.08	Nonsynonymous
					NP	A → G	404	H → R	135	922	12	1.3	Nonsynonymous
					HA	G → A	471	R → R	157	480	37	7.71	Synonymous
					HA	C → A	684	T → T	228	552	10	1.81	Synonymous
					PA	G → A	495	E → E	165	411	130	31.63	Synonymous
					PA	A → G	1681	M → V	561	410	33	8.05	Nonsynonymous
					PA	A → C	1935	V → V	645	618	14	2.27	Synonymous
					PA	T → C	227	F → S	76	437	11	2.52	Nonsynonymous
					PA	A → C	358	I → L	120	367	23	6.27	Nonsynonymous
					PB1	C → T	2100	F → F	700	4274	884	20.68	Synonymous
					PB1	A → T	169	T → S	57	982	54	5.5	Nonsynonymous
					PB1	C → A	1955	A → D	652	595	31	5.21	Nonsynonymous
					PB2	A → C	643	T → P	215	465	13	2.8	Nonsynonymous
					PB2	A → G	164	Y → C	55	1181	15	1.27	Nonsynonymous
					PB2	A → G	2104	K → E	702	1361	145	10.65	Nonsynonymous
		Nasal swab	6 dpi	H1N1	M2	R → G	896	X → E	70	72	72	100	Nonsynonymous
					PA	C → G	2014	L → V	672	222	11	4.96	Nonsynonymous
					PB1	Y → C	1254	V → V	418	68	34	50	Nonsynonymous
					PB2	G → A	951	L → L	317	71	27	38.03	Synonymous
		BALF	6 dpi	H1N1	NS1	G → A	631	G → R	211	750	531	70.8	Nonsynonymous
					M1	A → T	473	Q → L	158	962	68	7.07	Nonsynonymous
					M1	C → T	240	V → V	80	711	622	87.48	Nonsynonymous
					M2	R → A	896	X → K	70	454	253	55.73	Nonsynonymous
					M2	R → G	896	X → E	70	454	201	44.27	Nonsynonymous
					NP	C → A	204	L → L	68	202	21	10.4	Synonymous
					HA	G → T	454	A → S	152	90	77	85.56	Nonsynonymous
					HA	T → A	611	V → D	204	104	87	83.65	Nonsynonymous
					HA	G → A	646	V → I	216	111	25	22.52	Nonsynonymous
					PA	T → C	1050	N → N	350	111	12	10.81	Synonymous
					PA	C → T	1539	N → N	513	133	64	48.12	Synonymous
					PB1	T → C	1146	N → N	382	123	16	13.01	Synonymous
					PB1	C → T	1185	L → L	395	120	15	12.5	Synonymous
					PB1	Y → C	1254	V → V	418	180	48	26.67	Nonsynonymous
					PB2	G → A	2010	K → K	670	95	11	11.58	Synonymous
					PB2	G → A	1065	R → R	355	125	48	38.4	Synonymous
					PB2	T → C	1054	L → L	352	116	18	15.52	Synonymous
					NS1	G → T	305	W → L	102	907	69	7.61	Nonsynonymous
					HA	G → A	471	R → R	157	140	52	37.14	Synonymous
					HA	C → A	684	T → T	228	156	14	8.97	Synonymous
					HA	C → T	972	Y → Y	324	141	12	8.51	Synonymous
					PA	A → G	1681	M → V	561	143	22	15.38	Nonsynonymous
