# Supplementary material for: Vaccination against swine influenza in pigs causes different drift evolutionary patterns upon swine influenza virus experimental infection and reduces the likelihood of genomic reassortments
Source: Front Cell Infect Microbiol. 2023 Mar 13;13:1111143. doi: 10.3389/fcimb.2023.1111143 (PMC10040791; doi:10.3389/fcimb.2023.1111143)
Supplement: Supplementary file 5 [file Table_5.xlsx]

## Sheet: Hoja1
Supplementary table S5. HA and NA amino acid percentage identity among challenge, and vaccine strains.
HA amino acid percentage Identity
Strain	NCBI Accesion number	HA_H3N2In.	HA_H3N2_Vaccine	HA_H1N1_Vaccine	HA_H1N1In.
HA_H3N2In.	CCG47908.1	100.00	96.47	41.29	41.65
HA_H3N2_Vaccine	ACR39187.1	96.47	100	41.65	41.47
HA_H1N1_Vaccine	ACR39185.1	41.29	41.47	100	95.76
HA_H1N1In.	CCQ71947.1	41.65	41.47	95.76	100
NA amino acid percentage Identity
Strain	Accesion number	NA_H3N2In.	NA_H3N2_Vaccine	NA_H1N1_Vaccine	HA_H1N1In.
NA_H3N2In.	AFR76796.1	100	96.16	43.01	43.23
NA_H3N2_Vaccine	ACR39300.1	96.16	100	43.01	43.01
NA_H1N1_Vaccine	ACR39303.1	43.01	43.01	100	96.16
HA_H1N1In.	CCQ71948.1	43.23	43.01	96.16	100
Abbreviations: In. : Inoculum
